# Supplementary material for: Chronic Sublethal Aluminum Exposure and Avena fatua Caryopsis Colonization Influence Gene Expression of Fusarium avenaceum F.a.1
Source: Front Microbiol. 2020 Feb 4;11:51. doi: 10.3389/fmicb.2020.00051 (PMC7010643; doi:10.3389/fmicb.2020.00051)
Supplement: Supplementary file 1 [file Table_1.XLSX]

## Sheet: Sheet1
Transcript ID	Condition 1	Condition 2	Avg Readcount Condition 1	Avg Readcount Condition 2	Expression Direction	Log2(Fold Change)	pval	padj	DataBase	Annotation
KIL94983.1	FA	FOA	7957.24	85.7122	UP	6.5366	6.8271e-14	2.4575e-10	GenBank	KIL94983.1 hypothetical protein FAVG1_01914 [Fusarium avenaceum]
KIL88499.1	FA	FOA	8.31536	0.127648	UP	6.0255	1.922e-05	0.0012503	Swiss-prot	sp|Q9Y885|TOXF_COCCA Putative branched-chain-amino-acid aminotransferase TOXF OS=Cochliobolus carbonum GN=TOXF PE=3 SV=1//1.85766e-143
KIL87958.1	FA	FOA	1357.22	21.5926	UP	5.974	6.3314e-06	0.00054264	Swiss-prot	sp|Q9C0Y6|YKM8_SCHPO Zinc-type alcohol dehydrogenase-like protein PB24D3.08c OS=Schizosaccharomyces pombe (strain 972 / ATCC 24843) GN=SPAPB24D3.08c PE=3 SV=1//5.39928e-81
KIL95732.1	FA	FOA	397.735	7.4789	UP	5.7328	7.2218e-08	1.6248e-05	Swiss-prot	sp|O74178|KES1_SCHPO Protein kes1 OS=Schizosaccharomyces pombe (strain 972 / ATCC 24843) GN=kes1 PE=2 SV=2//2.43113e-64
KIL88595.1	FA	FOA	49.7784	1.1203	UP	5.4736	0.00031429	0.0096307	Swiss-prot	sp|Q9D2R0|AACS_MOUSE Acetoacetyl-CoA synthetase OS=Mus musculus GN=Aacs PE=1 SV=1//4.22647e-172
KIL88164.1	FA	FOA	234.067	5.62897	UP	5.3779	9.1554e-05	0.0039867	Swiss-prot	sp|A2QCV4|NCB5R_ASPNC NADH-cytochrome b5 reductase 1 OS=Aspergillus niger (strain CBS 513.88 / FGSC A1513) GN=cbr1 PE=3 SV=1//3.52926e-76
KIL88502.1	FA	FOA	5.22781	0.136828	UP	5.2558	0.0034827	0.049357	Swiss-prot	sp|P63872|CYSK_STAAW Cysteine synthase OS=Staphylococcus aureus (strain MW2) GN=cysK PE=3 SV=1//1.94363e-62
KIL88592.1	FA	FOA	8.87892	0.290155	UP	4.9355	4.5308e-05	0.0023189	GenBank	RGP78615.1 ycii-related domain [Fusarium longipes]
KIL90538.1	FA	FOA	812.3	27.7321	UP	4.8724	5.0846e-07	7.6383e-05	Swiss-prot	sp|Q701P2|KO1_GIBIN Ent-kaurene oxidase OS=Gibberella intermedia GN=CYP503A1 PE=1 SV=1//6.01745e-73
KIL86807.1	FA	FOA	9824.79	337.536	UP	4.8633	0.0022932	0.037522	GenBank	No similarity
KIL88493.1	FA	FOA	7.98022	0.282974	UP	4.8177	0.00018237	0.0064453	Swiss-prot	sp|A1DA60|FTMC_NEOFI Tryprostatin B 6-hydroxylase OS=Neosartorya fischeri (strain ATCC 1020 / DSM 3700 / FGSC A1164 / NRRL 181) GN=ftmP450-1 PE=3 SV=1//7.53151e-35
KIL95320.1	FA	FOA	1250.72	47.3261	UP	4.724	0.00025943	0.0083148	GenBank	CZR41072.1 related to Zn(II)2Cys6 transcriptional activator [Fusarium proliferatum ET1]
KIL87426.1	FA	FOA	336.028	12.7323	UP	4.722	0.0007603	0.017322	Swiss-prot	sp|Q4WZ70|OYE3_ASPFU Chanoclavine-I aldehyde reductase OS=Neosartorya fumigata (strain ATCC MYA-4609 / Af293 / CBS 101355 / FGSC A1100) GN=fgaOx3 PE=1 SV=1//3.36985e-105
KIL85361.1	FA	FOA	60.6582	2.52563	UP	4.586	0.0013181	0.024798	Swiss-prot	sp|P54420|ASNB_BACSU Asparagine synthetase [glutamine-hydrolyzing] 1 OS=Bacillus subtilis (strain 168) GN=asnB PE=1 SV=2//6.56463e-54
KIL88945.1	FA	FOA	15457.1	740.642	UP	4.3833	1.0677e-05	0.00081773	Swiss-prot	sp|Q59VM4|RPN4_CANAL Transcriptional regulator RPN4 OS=Candida albicans (strain SC5314 / ATCC MYA-2876) GN=RPN4 PE=1 SV=1//1.05816e-16
KIL88195.1	FA	FOA	132.285	6.50077	UP	4.3469	0.0010059	0.021174	GenBank	KIL88195.1 hypothetical protein FAVG1_08273 [Fusarium avenaceum]
KIL88590.1	FA	FOA	52.4793	2.62082	UP	4.3237	1.0363e-08	4.0118e-06	Swiss-prot	sp|P40806|PKSJ_BACSU Polyketide synthase PksJ OS=Bacillus subtilis (strain 168) GN=pksJ PE=1 SV=3//2.38099e-29
KIL88862.1	FA	FOA	14653	754.286	UP	4.2799	0.00019565	0.0067317	Swiss-prot	sp|O59700|YN43_SCHPO Uncharacterized transporter C36.03c OS=Schizosaccharomyces pombe (strain 972 / ATCC 24843) GN=SPBC36.03c PE=3 SV=1//7.23914e-153
KIL87667.1	FA	FOA	37561.3	2133.06	UP	4.1382	6.7843e-08	1.5927e-05	Swiss-prot	sp|O74829|YN2F_SCHPO Uncharacterized MFS-type transporter C530.15c OS=Schizosaccharomyces pombe (strain 972 / ATCC 24843) GN=SPBC530.15c PE=1 SV=2//2.58724e-106
KIL84386.1	FA	FOA	10843.5	688.431	UP	3.9774	0.0032774	0.047065	Swiss-prot	sp|P14010|GABAT_EMENI 4-aminobutyrate aminotransferase OS=Emericella nidulans (strain FGSC A4 / ATCC 38163 / CBS 112.46 / NRRL 194 / M139) GN=gatA PE=3 SV=1//0
KIL83609.1	FA	FOA	26044.8	1794.56	UP	3.8593	0.00099185	0.02105	Swiss-prot	sp|Q7X2H8|CHOX_ARTGO Choline oxidase OS=Arthrobacter globiformis GN=codA PE=1 SV=1//4.44772e-113
KIL95553.1	FA	FOA	8654.92	597.753	UP	3.8559	1.9867e-06	0.00022118	Swiss-prot	sp|Q04432|HSP31_YEAST Glutathione-independent glyoxalase HSP31 OS=Saccharomyces cerevisiae (strain ATCC 204508 / S288c) GN=HSP31 PE=1 SV=1//7.13407e-20
KIL86009.1	FA	FOA	97.9937	6.92202	UP	3.8234	0.00099218	0.02105	Swiss-prot	sp|Q1KLK0|SMTB_CHLAU Succinyl-CoA--L-malate CoA-transferase beta subunit OS=Chloroflexus aurantiacus GN=smtB PE=1 SV=1//9.16944e-25
KIL86380.1	FA	FOA	380.505	27.2902	UP	3.8015	6.23e-05	0.0029379	Swiss-prot	sp|Q4WF53|NRPS4_ASPFU Nonribosomal peptide synthetase 4 OS=Neosartorya fumigata (strain ATCC MYA-4609 / Af293 / CBS 101355 / FGSC A1100) GN=NRPS4 PE=2 SV=1//4.93555e-22
KIL91332.1	FA	FOA	3916.43	292.686	UP	3.7421	6.034e-06	0.00052977	Swiss-prot	sp|Q9URV1|PLG7_SCHPO Putative phospholipase A2 OS=Schizosaccharomyces pombe (strain 972 / ATCC 24843) GN=plg7 PE=3 SV=1//3.94505e-21
KIL90643.1	FA	FOA	10468.4	786.265	UP	3.7349	0.00015281	0.0058311	Swiss-prot	sp|Q9Y8G7|C505_FUSOX Bifunctional P-450:NADPH-P450 reductase OS=Fusarium oxysporum GN=CYP505 PE=1 SV=1//0
KIL85362.1	FA	FOA	44.4941	3.84502	UP	3.5325	3.7697e-07	6.1681e-05	GenBank	RGP63894.1 ga4 desaturase [Fusarium sporotrichioides]
KIL84900.1	FA	FOA	2723.07	245.513	UP	3.4714	0.00043235	0.011778	Swiss-prot	sp|P40467|ASG1_YEAST Activator of stress genes 1 OS=Saccharomyces cerevisiae (strain ATCC 204508 / S288c) GN=ASG1 PE=1 SV=1//1.35024e-17
KIL87607.1	FA	FOA	629.32	57.011	UP	3.4645	0.00014504	0.0056141	GenBank	KIL87607.1 hypothetical protein FAVG1_09315 [Fusarium avenaceum]
KIL91622.1	FA	FOA	12464.9	1148.08	UP	3.4406	0.0001191	0.0048904	GenBank	KIL91622.1 hypothetical protein FAVG1_05239 [Fusarium avenaceum]
KIL94125.1	FA	FOA	237.732	22.1418	UP	3.4245	1.6389e-06	0.00019238	Swiss-prot	sp|P53047|RTA1_YEAST Protein RTA1 OS=Saccharomyces cerevisiae (strain ATCC 204508 / S288c) GN=RTA1 PE=1 SV=1//3.73365e-45
KIL88359.1	FA	FOA	36.1696	3.37839	UP	3.4204	0.00037375	0.010908	Swiss-prot	sp|D4ALG0|LYSM1_ARTBC LysM domain-containing protein ARB_05157 OS=Arthroderma benhamiae (strain ATCC MYA-4681 / CBS 112371) GN=ARB_05157 PE=1 SV=1//5.32908e-34
KIL84112.1	FA	FOA	75.8363	7.15539	UP	3.4058	0.0011808	0.023184	Swiss-prot	sp|A1DA63|FTME_NEOFI Fumitremorgin C synthase OS=Neosartorya fischeri (strain ATCC 1020 / DSM 3700 / FGSC A1164 / NRRL 181) GN=ftmP450-2 PE=3 SV=1//2.7517e-42
KIL95318.1	FA	FOA	33111.8	3139.86	UP	3.3986	1.3358e-05	0.00096816	GenBank	KIL95318.1 hypothetical protein FAVG1_00054 [Fusarium avenaceum]
KIL89486.1	FA	FOA	15132.2	1453.08	UP	3.3804	2.5878e-17	2.7946e-13	Swiss-prot	sp|Q4I1Q6|CRYD_GIBZE Putative cryptochrome DASH OS=Gibberella zeae (strain PH-1 / ATCC MYA-4620 / FGSC 9075 / NRRL 31084) GN=FGSG_08852 PE=3 SV=1//0
KIL91209.1	FA	FOA	17255.1	1719.37	UP	3.3271	2.5105e-07	4.5184e-05	Swiss-prot	sp|Q9Y7U1|SFK1_SCHPO Protein sfk1 OS=Schizosaccharomyces pombe (strain 972 / ATCC 24843) GN=sfk1 PE=3 SV=1//1.58023e-11
KIL94143.1	FA	FOA	744.986	74.3723	UP	3.3244	2.1886e-06	0.00023874	GenBank	XP_018137944.1 FAD dependent oxidoreductase domain-containing protein [Pochonia chlamydosporia 170]
KIL83610.1	FA	FOA	12376.7	1247.48	UP	3.3105	0.0010876	0.022085	Swiss-prot	sp|Q6FDF8|BETB_ACIAD NAD/NADP-dependent betaine aldehyde dehydrogenase OS=Acinetobacter baylyi (strain ATCC 33305 / BD413 / ADP1) GN=betB PE=3 SV=1//3.15094e-175
KIL87652.1	FA	FOA	62.465	6.56134	UP	3.251	1.7688e-08	5.6054e-06	Swiss-prot	sp|P32382|NADO_THEBR NADH oxidase OS=Thermoanaerobacter brockii PE=1 SV=1//1.35587e-29
KIL87016.1	FA	FOA	457.231	49.3616	UP	3.2115	3.4013e-06	0.00033697	Swiss-prot	sp|Q54PI4|T1841_DICDI Transmembrane protein 184 homolog DDB_G0284525 OS=Dictyostelium discoideum GN=tmem184A PE=3 SV=1//2.51e-12
KIL86378.1	FA	FOA	162.874	17.9477	UP	3.1819	6.2153e-10	4.7942e-07	Swiss-prot	sp|Q4WVN4|NRPS8_ASPFU Nonribosomal peptide synthetase 8 OS=Neosartorya fumigata (strain ATCC MYA-4609 / Af293 / CBS 101355 / FGSC A1100) GN=NRPS8 PE=3 SV=1//1.30538e-16
KIL94026.1	FA	FOA	1055.74	120.499	UP	3.1312	0.0018103	0.03118	Swiss-prot	sp|P38680|MTR_NEUCR N amino acid transport system protein OS=Neurospora crassa (strain ATCC 24698 / 74-OR23-1A / CBS 708.71 / DSM 1257 / FGSC 987) GN=mtr PE=3 SV=2//2.26805e-44
KIL94326.1	FA	FOA	94.7258	10.8284	UP	3.1289	0.0018482	0.031603	Swiss-prot	sp|Q6ERE5|VIT12_ORYSJ Vacuolar iron transporter 1.2 OS=Oryza sativa subsp. japonica GN=VIT1.2 PE=3 SV=2//9.30446e-56
KIL91944.1	FA	FOA	11556.5	1366.36	UP	3.0803	6.3504e-07	9.1437e-05	GenBank	KIL91944.1 hypothetical protein FAVG1_04348 [Fusarium avenaceum]
KIL90073.1	FA	FOA	9.11246	1.08742	UP	3.0669	0.0032555	0.047	GenBank	KIL90073.1 hypothetical protein FAVG1_06811 [Fusarium avenaceum]
KIL96227.1	FA	FOA	8577	1029.55	UP	3.0585	0.0033883	0.048336	GenBank	KIL96227.1 hypothetical protein FAVG1_00969 [Fusarium avenaceum]
KIL91973.1	FA	FOA	8309.48	1021.03	UP	3.0247	0.00013549	0.0053738	Swiss-prot	sp|Q8GY96|PGM_ARATH Phosphoglycerate mutase-like protein OS=Arabidopsis thaliana GN=PGM PE=2 SV=1//6.70961e-15
KIL93007.1	FA	FOA	42.2959	5.33458	UP	2.9871	1.1969e-08	4.1837e-06	GenBank	CVK99302.1 related to integral membrane protein pth11 [Fusarium mangiferae]
KIL89266.1	FA	FOA	47357	5988.69	UP	2.9833	1.3231e-06	0.0001681	Swiss-prot	sp|Q4JCA7|PGMI_SULAC Bifunctional phosphoglucose/phosphomannose isomerase OS=Sulfolobus acidocaldarius (strain ATCC 33909 / DSM 639 / JCM 8929 / NBRC 15157 / NCIMB 11770) GN=Saci_0151 PE=3 SV=1//6.62794e-06
KIL88726.1	FA	FOA	10.7123	1.36468	UP	2.9726	0.0009209	0.019929	Swiss-prot	sp|P23903|E13B_BACCI Glucan endo-1,3-beta-glucosidase A1 OS=Bacillus circulans GN=glcA PE=1 SV=1//4.36507e-15
KIL89484.1	FA	FOA	13.3988	1.72368	UP	2.9585	0.00041304	0.011496	GenBank	KIL89484.1 hypothetical protein FAVG1_07064 [Fusarium avenaceum]
KIL90909.1	FA	FOA	5812.13	749.895	UP	2.9543	5.2346e-05	0.0025695	GenBank	KIL90909.1 hypothetical protein FAVG1_05604 [Fusarium avenaceum]
KIL90808.1	FA	FOA	851.783	110.373	UP	2.9481	2.5291e-06	0.00026776	GenBank	PTD10148.1 Monooxygenase af470 [Fusarium culmorum]
KIL94296.1	FA	FOA	3915.11	513.152	UP	2.9316	0.00042442	0.011633	GenBank	RGP78935.1 22kda glycoprotein [Fusarium longipes]
KIL94024.1	FA	FOA	37.6789	5.06523	UP	2.8951	0.0023771	0.038371	Swiss-prot	sp|P43549|YFF4_YEAST Uncharacterized membrane protein YFL054C OS=Saccharomyces cerevisiae (strain ATCC 204508 / S288c) GN=YFL054C PE=1 SV=1//1.3968e-62
KIL96268.1	FA	FOA	3199.74	436.269	UP	2.8747	1.6551e-05	0.0011101	GenBank	KIL96268.1 hypothetical protein FAVG1_01012 [Fusarium avenaceum]
KIL86965.1	FA	FOA	1042.22	142.467	UP	2.871	3.082e-05	0.0018088	GenBank	KIL86965.1 hypothetical protein FAVG1_09518 [Fusarium avenaceum]
KIL93349.1	FA	FOA	6574.98	900.581	UP	2.8681	7.1049e-12	1.2196e-08	GenBank	KIL93349.1 hypothetical protein FAVG1_03329 [Fusarium avenaceum]
KIL92510.1	FA	FOA	3077.01	424.109	UP	2.859	0.00013158	0.0052627	GenBank	KIL92510.1 hypothetical protein FAVG1_03688 [Fusarium avenaceum]
KIL95794.1	FA	FOA	9596.93	1326.75	UP	2.8547	0.00015464	0.0058803	GenBank	KIL95794.1 hypothetical protein FAVG1_00532 [Fusarium avenaceum]
KIL93368.1	FA	FOA	22975.3	3196.18	UP	2.8457	5.6857e-06	0.00050328	Swiss-prot	sp|Q54DY9|BCS1B_DICDI Probable mitochondrial chaperone BCS1-B OS=Dictyostelium discoideum GN=bcsl1b PE=3 SV=1//3.50859e-59
KIL87443.1	FA	FOA	2714.31	382.326	UP	2.8277	1.0282e-05	0.0007988	GenBank	KIL87443.1 hypothetical protein FAVG1_09149 [Fusarium avenaceum]
KIL85134.1	FA	FOA	83.1949	11.7312	UP	2.8261	6.196e-07	9.0419e-05	GenBank	KIL85134.1 hypothetical protein FAVG1_11563 [Fusarium avenaceum]
KIL91478.1	FA	FOA	37884.1	5343.37	UP	2.8258	4.3195e-09	2.1203e-06	GenBank	KIL91478.1 hypothetical protein FAVG1_05094 [Fusarium avenaceum]
KIL86961.1	FA	FOA	20.6756	2.92324	UP	2.8223	0.002187	0.036112	GenBank	KIL86961.1 phenolic acid decarboxylase padc [Fusarium avenaceum]
KIL94390.1	FA	FOA	27466.3	3927.2	UP	2.8061	3.0812e-07	5.3667e-05	GenBank	KIL94390.1 hypothetical protein FAVG1_02953 [Fusarium avenaceum]
KIL85364.1	FA	FOA	89.9754	12.9476	UP	2.7968	4.0553e-05	0.0021467	Swiss-prot	sp|P08159|HDNO_ARTOX 6-hydroxy-D-nicotine oxidase OS=Arthrobacter oxydans PE=1 SV=2//5.87754e-12
KIL92576.1	FA	FOA	4877.4	702.971	UP	2.7946	0.0028274	0.043432	GenBank	RGP59709.1 cytosceleton binding protein [Fusarium sporotrichioides]
KIL86249.1	FA	FOA	17.4962	2.53431	UP	2.7874	0.00059701	0.014798	Swiss-prot	sp|Q12645|PID9_FUSSO Pisatin demethylase OS=Fusarium solani subsp. pisi GN=PDAT9 PE=3 SV=1//5.2382e-79
KIL93076.1	FA	FOA	267.698	38.8308	UP	2.7853	0.00090619	0.01973	Swiss-prot	sp|O74959|YJCD_SCHPO Uncharacterized oxidoreductase C736.13 OS=Schizosaccharomyces pombe (strain 972 / ATCC 24843) GN=SPCC736.13 PE=3 SV=1//4.58094e-35
KIL90714.1	FA	FOA	1904.32	277.884	UP	2.7767	0.0032441	0.046898	Swiss-prot	sp|P38090|AGP2_YEAST General amino acid permease AGP2 OS=Saccharomyces cerevisiae (strain ATCC 204508 / S288c) GN=AGP2 PE=1 SV=1//1.05792e-89
KIL91938.1	FA	FOA	3442.45	504.764	UP	2.7698	0.0032371	0.04686	Swiss-prot	sp|P53838|BOR1_YEAST Boron transporter 1 OS=Saccharomyces cerevisiae (strain ATCC 204508 / S288c) GN=BOR1 PE=1 SV=1//2.96762e-56
KIL84729.1	FA	FOA	12937.1	1953.51	UP	2.7274	2.9426e-05	0.0017557	Swiss-prot	sp|Q06170|YL326_YEAST Uncharacterized membrane protein YLR326W OS=Saccharomyces cerevisiae (strain ATCC 204508 / S288c) GN=YLR326W PE=1 SV=1//7.22987e-12
KIL85588.1	FA	FOA	16157.1	2447.32	UP	2.7229	9.2488e-07	0.00012331	Swiss-prot	sp|Q6XXM7|RCAN1_SHEEP Calcipressin-1 OS=Ovis aries GN=RCAN1 PE=2 SV=1//1.64037e-09
KIL94232.1	FA	FOA	127.328	19.506	UP	2.7066	3.3176e-06	0.00033173	Swiss-prot	sp|P23903|E13B_BACCI Glucan endo-1,3-beta-glucosidase A1 OS=Bacillus circulans GN=glcA PE=1 SV=1//4.17426e-18
KIL87349.1	FA	FOA	9272.01	1437.45	UP	2.6894	8.6171e-06	0.00068931	Swiss-prot	sp|Q64521|GPDM_MOUSE Glycerol-3-phosphate dehydrogenase, mitochondrial OS=Mus musculus GN=Gpd2 PE=1 SV=2//9.9727e-174
KIL84141.1	FA	FOA	1427.63	223.571	UP	2.6748	1.0637e-06	0.00013674	Swiss-prot	sp|P28584|TRK2_YEAST Low-affinity potassium transport protein OS=Saccharomyces cerevisiae (strain ATCC 204508 / S288c) GN=TRK2 PE=1 SV=1//1.55849e-17
KIL90075.1	FA	FOA	26.3678	4.15957	UP	2.6643	1.1681e-05	0.00086998	Swiss-prot	sp|O06997|YVDP_BACSU Uncharacterized FAD-linked oxidoreductase YvdP OS=Bacillus subtilis (strain 168) GN=yvdP PE=1 SV=1//6.26298e-20
KIL86088.1	FA	FOA	111.684	17.6876	UP	2.6586	1.814e-07	3.4981e-05	Swiss-prot	sp|B8NHY4|ORDA_ASPFN O-methylsterigmatocystin oxidoreductase OS=Aspergillus flavus (strain ATCC 200026 / FGSC A1120 / NRRL 3357 / JCM 12722 / SRRC 167) GN=ordA PE=2 SV=1//6.0269e-91
KIL87589.1	FA	FOA	107.947	17.1934	UP	2.6504	5.0759e-06	0.00046063	Swiss-prot	sp|P50537|MAE1_SCHPO Malic acid transport protein OS=Schizosaccharomyces pombe (strain 972 / ATCC 24843) GN=mae1 PE=1 SV=1//2.60355e-77
KIL86379.1	FA	FOA	78.3835	12.5348	UP	2.6446	6.2623e-06	0.00054101	GenBank	EXM26516.1 endoribonuclease L-PSP [Fusarium oxysporum f. sp. vasinfectum 25433]
KIL83971.1	FA	FOA	4399.6	704.046	UP	2.6436	0.001372	0.025501	GenBank	KIL83971.1 hypothetical protein FAVG1_12783 [Fusarium avenaceum]
KIL93326.1	FA	FOA	20059.3	3221.55	UP	2.6384	1.6641e-16	8.9853e-13	GenBank	KIL93326.1 hypothetical protein FAVG1_03305 [Fusarium avenaceum]
KIL93565.1	FA	FOA	85.6108	13.8544	UP	2.6274	1.2794e-09	6.9079e-07	GenBank	KIL93565.1 hypothetical protein FAVG1_03547 [Fusarium avenaceum]
KIL94712.1	FA	FOA	5102.63	832.937	UP	2.615	0.00077758	0.017641	GenBank	KIL94712.1 hypothetical protein FAVG1_01643 [Fusarium avenaceum]
KIL88123.1	FA	FOA	76383	12535.4	UP	2.6072	0.00081304	0.018103	GenBank	No significant similarity
KIL93063.1	FA	FOA	23304.6	3848.62	UP	2.5982	3.4029e-05	0.0019104	Swiss-prot	sp|P23641|MPCP_YEAST Mitochondrial phosphate carrier protein OS=Saccharomyces cerevisiae (strain ATCC 204508 / S288c) GN=MIR1 PE=1 SV=1//1.74001e-88
KIL88795.1	FA	FOA	4047.16	668.493	UP	2.5979	0.0020155	0.034008	Swiss-prot	sp|A2R2S8|PHIA_ASPNC Cell wall protein phiA OS=Aspergillus niger (strain CBS 513.88 / FGSC A1513) GN=phiA PE=2 SV=1//3.5101e-38
KIL89691.1	FA	FOA	127611	21134.6	UP	2.5941	6.1808e-06	0.00053828	GenBank	KIL89691.1 hypothetical protein FAVG1_07271 [Fusarium avenaceum]
KIL86842.1	FA	FOA	111.445	18.4867	UP	2.5918	0.0032134	0.046772	Swiss-prot	sp|D4ATA2|A7466_ARTBC Uncharacterized secreted protein ARB_07466 OS=Arthroderma benhamiae (strain ATCC MYA-4681 / CBS 112371) GN=ARB_07466 PE=1 SV=1//1.64387e-65
KIL89297.1	FA	FOA	11.3965	1.8943	UP	2.5889	0.0034794	0.049357	Swiss-prot	sp|P53048|MAL11_YEAST General alpha-glucoside permease OS=Saccharomyces cerevisiae (strain ATCC 204508 / S288c) GN=MAL11 PE=1 SV=1//1.65219e-43
KIL90512.1	FA	FOA	2042.87	346.869	UP	2.5581	0.0010464	0.021606	GenBank	KIL90512.1 hypothetical protein FAVG1_06244 [Fusarium avenaceum]
KIL93709.1	FA	FOA	456.214	78.9281	UP	2.5311	9.5424e-07	0.00012567	Swiss-prot	sp|O74178|KES1_SCHPO Protein kes1 OS=Schizosaccharomyces pombe (strain 972 / ATCC 24843) GN=kes1 PE=2 SV=2//3.92928e-58
KIL91135.1	FA	FOA	9856.5	1706.61	UP	2.5299	0.0013384	0.02512	GenBank	KIL91135.1 hypothetical protein FAVG1_05832 [Fusarium avenaceum]
KIL83984.1	FA	FOA	7014.8	1217.69	UP	2.5263	0.0001641	0.0060277	Swiss-prot	sp|P53968|CRZ1_YEAST Transcriptional regulator CRZ1 OS=Saccharomyces cerevisiae (strain ATCC 204508 / S288c) GN=CRZ1 PE=1 SV=1//7.64516e-19
KIL86788.1	FA	FOA	16948.4	2944.59	UP	2.525	3.5754e-08	9.4173e-06	GenBank	RGP67416.1 aldehyde dehydrogenase [Fusarium sporotrichioides]
KIL84577.1	FA	FOA	589.032	102.599	UP	2.5213	0.0003088	0.009585	Swiss-prot	sp|P25377|ADH7_YEAST NADP-dependent alcohol dehydrogenase 7 OS=Saccharomyces cerevisiae (strain ATCC 204508 / S288c) GN=ADH7 PE=1 SV=1//2.43608e-76
KIL94222.1	FA	FOA	21.6717	3.78137	UP	2.5188	0.0030126	0.045437	GenBank	SCO75947.1 related to integral membrane protein PTH11 [Fusarium oxysporum]
KIL85314.1	FA	FOA	664.459	116.304	UP	2.5143	0.00069193	0.016315	Swiss-prot	sp|Q12556|AMO1_ASPNG Copper amine oxidase 1 OS=Aspergillus niger GN=AO-I PE=1 SV=2//0
KIL94408.1	FA	FOA	3653.49	642.332	UP	2.5079	0.00022327	0.0073734	Swiss-prot	sp|Q0GYU4|GLD2_HYPJE Glycerol 2-dehydrogenase (NADP(+)) OS=Hypocrea jecorina GN=gld2 PE=1 SV=1//0
KIL92406.1	FA	FOA	384.14	67.7706	UP	2.5029	0.00013704	0.0053815	Swiss-prot	sp|Q68AP4|NFDA_ARTPS N-substituted formamide deformylase OS=Arthrobacter pascens GN=nfdA PE=1 SV=1//5.50114e-37
KIL95831.1	FA	FOA	2040.47	365.673	UP	2.4803	0.003273	0.047065	Swiss-prot	sp|J9N5P9|WOR1_FUSO4 Global transcription regulator sge1 OS=Fusarium oxysporum f. sp. lycopersici (strain 4287 / CBS 123668 / FGSC 9935 / NRRL 34936) GN=sge1 PE=2 SV=1//2.81863e-90
KIL92462.1	FA	FOA	2030.74	364.785	UP	2.4769	0.00046928	0.012513	GenBank	KIL92462.1 hypothetical protein FAVG1_03640 [Fusarium avenaceum]
KIL95994.1	FA	FOA	386.209	70.2144	UP	2.4595	0.00016961	0.0061465	Swiss-prot	sp|O94343|YHMA_SCHPO Uncharacterized MFS-type transporter C1271.10c OS=Schizosaccharomyces pombe (strain 972 / ATCC 24843) GN=SPBC1271.10c PE=1 SV=1//0
KIL86338.1	FA	FOA	233.832	42.5524	UP	2.4582	0.0015757	0.028032	Swiss-prot	sp|Q3S4B7|3HBH_POLNA 3-hydroxybenzoate 6-hydroxylase OS=Polaromonas naphthalenivorans (strain CJ2) GN=nagX PE=1 SV=1//1.2641e-41
KIL95435.1	FA	FOA	13.5582	2.4823	UP	2.4494	0.00051952	0.01365	GenBank	KIL95435.1 hypothetical protein FAVG1_00172 [Fusarium avenaceum]
KIL89604.1	FA	FOA	4521.77	831.096	UP	2.4438	0.00031073	0.0096149	Swiss-prot	sp|P40977|PLC1_SCHPO 1-phosphatidylinositol 4,5-bisphosphate phosphodiesterase 1 OS=Schizosaccharomyces pombe (strain 972 / ATCC 24843) GN=plc1 PE=1 SV=1//1.74993e-10
KIL86839.1	FA	FOA	16.9432	3.12511	UP	2.4387	0.0023034	0.037631	Swiss-prot	sp|Q9Z580|GATA_STRCO Glutamyl-tRNA(Gln) amidotransferase subunit A OS=Streptomyces coelicolor (strain ATCC BAA-471 / A3(2) / M145) GN=gatA PE=3 SV=1//1.00937e-43
KIL96380.1	FA	FOA	66460.9	12429.9	UP	2.4187	6.8296e-05	0.0031518	GenBank	EMT63460.1 pH-response regulator protein palI/RIM9 [Fusarium oxysporum f. sp. cubense race 4]
KIL86724.1	FA	FOA	5919.84	1110.53	UP	2.4143	0.00067077	0.016034	GenBank	KIL95387.1 hydrolase-hd superfamily protein [Fusarium avenaceum]
KIL96461.1	FA	FOA	296.596	55.9528	UP	2.4062	4.5729e-06	0.0004185	GenBank	RFN49639.1 tubulin gamma chain [Fusarium sp. FIESC_12]
KIL86896.1	FA	FOA	25.9874	4.90817	UP	2.4046	0.0027088	0.04203	Swiss-prot	sp|Q12535|PME_ASPAC Pectinesterase OS=Aspergillus aculeatus GN=pme1 PE=2 SV=1//1.57408e-95
KIL88881.1	FA	FOA	7726.47	1462.05	UP	2.4018	8.8592e-05	0.0038945	GenBank	KPA39546.1 mitochondrial carrier protein pet8 [Fusarium langsethiae]
KIL93876.1	FA	FOA	215.21	40.7742	UP	2.4	0.00074809	0.017225	GenBank	KPA44778.1 surface protein sp1 protein [Fusarium langsethiae]
KIL86827.1	FA	FOA	556.045	106.336	UP	2.3866	4.2118e-05	0.0022079	GenBank	RFN53645.1 putative conidiation protein con-6 [Fusarium sp. FIESC_12]
KIL86682.1	FA	FOA	2991.44	574.323	UP	2.3809	4.2253e-08	1.0864e-05	GenBank	RFU74007.1 zinc finger, c2h2 [Trichoderma arundinaceum]
KIL88152.1	FA	FOA	2887.62	562.638	UP	2.3596	6.1549e-09	2.8588e-06	GenBank	CRL18938.1 Fungal transcriptional regulatory protein, N-terminal [Penicillium camemberti]
KIL86944.1	FA	FOA	21125.6	4133.02	UP	2.3537	1.8684e-10	2.0177e-07	Swiss-prot	sp|Q9ZU49|LPP1_ARATH Lipid phosphate phosphatase 1 OS=Arabidopsis thaliana GN=LPP1 PE=2 SV=2//2.68059e-27
KIL91456.1	FA	FOA	11682.3	2288.6	UP	2.3518	0.0014821	0.026898	GenBank	RFN55380.1 chaperone-binding protein [Fusarium sp. FIESC_12]
KIL87621.1	FA	FOA	8503.85	1678.06	UP	2.3413	4.0094e-06	0.0003798	GenBank	RFN48373.1 nitrosoguanidine resistance protein sng1 [Fusarium sp. FIESC_12]
KIL86895.1	FA	FOA	635.472	125.717	UP	2.3377	0.00020446	0.0069872	GenBank	KPA44778.1 surface protein sp1 protein [Fusarium langsethiae]
KIL91877.1	FA	FOA	3756.62	753.551	UP	2.3177	6.958e-13	1.8785e-09	Swiss-prot	sp|Q01371|WC1_NEUCR White collar 1 protein OS=Neurospora crassa (strain ATCC 24698 / 74-OR23-1A / CBS 708.71 / DSM 1257 / FGSC 987) GN=wc-1 PE=1 SV=2//1.53016e-30
KIL89612.1	FA	FOA	17712.3	3558.96	UP	2.3152	6.6971e-06	0.00056947	Swiss-prot	sp|P20072|ANXA7_BOVIN Annexin A7 OS=Bos taurus GN=ANXA7 PE=1 SV=2//1.86938e-10
KIL95444.1	FA	FOA	2302.3	463.627	UP	2.312	0.0015654	0.027896	Swiss-prot	sp|P07250|IPMK_YEAST Inositol polyphosphate multikinase OS=Saccharomyces cerevisiae (strain ATCC 204508 / S288c) GN=ARG82 PE=1 SV=1//3.42362e-35
KIL95700.1	FA	FOA	731.133	147.689	UP	2.3076	4.7518e-08	1.1934e-05	GenBank	RGP80773.1 hydrophobin 3 precursor [Fusarium longipes]
KIL91354.1	FA	FOA	13100.8	2647.54	UP	2.3069	0.00027163	0.0086021	GenBank	KIL91354.1 hypothetical protein FAVG1_04970 [Fusarium avenaceum]
KIL92147.1	FA	FOA	523.609	107.081	UP	2.2898	7.9284e-07	0.00010838	Swiss-prot	sp|Q02873|YP107_YEAST UPF0651 protein YPL107W, mitochondrial OS=Saccharomyces cerevisiae (strain ATCC 204508 / S288c) GN=YPL107W PE=1 SV=1//5.23929e-14
KIL95616.1	FA	FOA	4153.37	855.277	UP	2.2798	0.0028604	0.043821	Swiss-prot	sp|Q9HDW7|ATC2_SCHPO Calcium-transporting ATPase 2 OS=Schizosaccharomyces pombe (strain 972 / ATCC 24843) GN=pmc1 PE=3 SV=1//0
KIL96473.1	FA	FOA	52614.5	10835.8	UP	2.2797	3.3665e-08	9.3219e-06	GenBank	RGP72279.1 mismatched base pair and cruciform dna recognition [Fusarium sporotrichioides]
KIL87110.1	FA	FOA	169.626	35.0043	UP	2.2768	0.00010247	0.0043057	Swiss-prot	sp|P53387|KHT2_KLULC Hexose transporter 2 OS=Kluyveromyces lactis GN=KHT2 PE=3 SV=1//1.06187e-134
KIL88211.1	FA	FOA	126.717	26.1539	UP	2.2765	5.8463e-05	0.002806	GenBank	EXM23810.1 beta-glucosidase [Fusarium oxysporum f. sp. vasinfectum 25433]
KIL94248.1	FA	FOA	767.89	159.125	UP	2.2707	5.025e-08	1.216e-05	GenBank	KIL94248.1 hypothetical protein FAVG1_02810 [Fusarium avenaceum]
KIL87724.1	FA	FOA	453.993	94.4029	UP	2.2658	0.00013699	0.0053815	Swiss-prot	sp|O14197|YDQ4_SCHPO Uncharacterized transporter C5D6.04 OS=Schizosaccharomyces pombe (strain 972 / ATCC 24843) GN=SPAC5D6.04 PE=3 SV=1//2.6718e-10
KIL91111.1	FA	FOA	8134.81	1724	UP	2.2384	4.7383e-05	0.0023911	GenBank	SCO83827.1 related to ser/arg-related nuclear matrix protein [Fusarium oxysporum]
KIL89558.1	FA	FOA	76848.6	16290.8	UP	2.238	0.00011375	0.0047244	Swiss-prot	sp|P22151|GRG1_NEUCR Glucose-repressible gene protein OS=Neurospora crassa (strain ATCC 24698 / 74-OR23-1A / CBS 708.71 / DSM 1257 / FGSC 987) GN=grg-1 PE=2 SV=1//8.7773e-19
KIL87709.1	FA	FOA	2530.59	539.188	UP	2.2306	0.0010018	0.021131	GenBank	RFN47761.1 small secreted protein [Fusarium sp. FIESC_12]
KIL89840.1	FA	FOA	5600.15	1201.4	UP	2.2208	1.9366e-11	2.3237e-08	Swiss-prot	sp|P45857|ACDB_BACSU Acyl-CoA dehydrogenase OS=Bacillus subtilis (strain 168) GN=mmgC PE=2 SV=3//5.70737e-45
KIL84520.1	FA	FOA	4070.53	875.365	UP	2.2173	0.00015826	0.0059547	Swiss-prot	sp|O74497|YCRA_SCHPO SPRY domain-containing protein C285.10c OS=Schizosaccharomyces pombe (strain 972 / ATCC 24843) GN=SPCC285.10c PE=3 SV=1//1.12215e-07
KIL86382.1	FA	FOA	341.821	74.6371	UP	2.1953	9.8414e-05	0.0042048	GenBank	KIL94523.1 hypothetical protein FAVG1_01454 [Fusarium avenaceum]
KIL86532.1	FA	FOA	36018.4	7875.75	UP	2.1932	0.00010155	0.0042837	GenBank	KIL86532.1 hypothetical protein FAVG1_10362 [Fusarium avenaceum]
KIL90072.1	FA	FOA	39.5907	8.66998	UP	2.1911	2.628e-05	0.0016125	GenBank	KIL90072.1 hypothetical protein FAVG1_06810 [Fusarium avenaceum]
KIL88061.1	FA	FOA	6962.3	1533.08	UP	2.1831	1.8167e-08	5.6054e-06	GenBank	KIL88061.1 hypothetical protein FAVG1_08944 [Fusarium avenaceum]
KIL88711.1	FA	FOA	1226.08	270.503	UP	2.1803	5.1402e-06	0.00046258	GenBank	RFN51458.1 csbd-like domain-containing protein [Fusarium sp. FIESC_12]
KIL93586.1	FA	FOA	3922.74	867.731	UP	2.1765	1.6768e-05	0.0011147	Swiss-prot	sp|O57478|HEMH_XENLA Ferrochelatase, mitochondrial OS=Xenopus laevis GN=fech PE=1 SV=1//6.32672e-147
KIL85820.1	FA	FOA	2409.23	535.833	UP	2.1687	6.2191e-05	0.0029379	Swiss-prot	sp|O59814|YCT4_SCHPO Uncharacterized transporter C794.04c OS=Schizosaccharomyces pombe (strain 972 / ATCC 24843) GN=SPCC794.04c PE=3 SV=1//1.31876e-45
KIL86040.1	FA	FOA	8831.67	1968.84	UP	2.1653	5.6648e-12	1.2196e-08	GenBank	KIL86040.1 hypothetical protein FAVG1_10434 [Fusarium avenaceum]
KIL86151.1	FA	FOA	252.281	56.2447	UP	2.1652	2.5804e-05	0.0016015	Swiss-prot	sp|P41820|BFR1_SCHPO Brefeldin A resistance protein OS=Schizosaccharomyces pombe (strain 972 / ATCC 24843) GN=bfr1 PE=1 SV=1//0
KIL93402.1	FA	FOA	9977.38	2230.31	UP	2.1614	1.2452e-05	0.00091477	Swiss-prot	sp|P0C0Y4|MTDH_ALTAL Probable NADP-dependent mannitol dehydrogenase OS=Alternaria alternata PE=1 SV=2//1.26341e-52
KIL84519.1	FA	FOA	9161.47	2052	UP	2.1585	4.4667e-06	0.00041227	Swiss-prot	sp|Q99385|VCX1_YEAST Vacuolar calcium ion transporter OS=Saccharomyces cerevisiae (strain ATCC 204508 / S288c) GN=VCX1 PE=1 SV=1//3.89805e-25
KIL92887.1	FA	FOA	684.521	154.052	UP	2.1517	4.1256e-06	0.00038741	Swiss-prot	sp|Q5BD77|HOGA1_EMENI Probable 4-hydroxy-2-oxoglutarate aldolase, mitochondrial OS=Emericella nidulans (strain FGSC A4 / ATCC 38163 / CBS 112.46 / NRRL 194 / M139) GN=AN1503 PE=1 SV=1//7.21933e-107
KIL93544.1	FA	FOA	23201.3	5333.44	UP	2.1211	6.0094e-05	0.0028588	Swiss-prot	sp|Q01358|BLI3_NEUCR Protein bli-3 OS=Neurospora crassa (strain ATCC 24698 / 74-OR23-1A / CBS 708.71 / DSM 1257 / FGSC 987) GN=bli-3 PE=2 SV=1//9.21339e-96
KIL84983.1	FA	FOA	16.5011	3.80733	UP	2.1157	0.0021191	0.03537	Swiss-prot	sp|P42100|GLXK_BACSU Glycerate kinase OS=Bacillus subtilis (strain 168) GN=glxK PE=3 SV=2//6.8194e-87
KIL91991.1	FA	FOA	4999.28	1155.57	UP	2.1131	1.0612e-05	0.00081773	GenBank	KIL91991.1 hypothetical protein FAVG1_04396 [Fusarium avenaceum]
KIL95944.1	FA	FOA	8293.76	1924.17	UP	2.1078	0.0027915	0.042942	Swiss-prot	sp|Q1JPL4|NDB1_ARATH External alternative NAD(P)H-ubiquinone oxidoreductase B1, mitochondrial OS=Arabidopsis thaliana GN=NDB1 PE=1 SV=1//2.13803e-106
KIL86516.1	FA	FOA	7560.77	1762.22	UP	2.1011	0.0013473	0.025172	Swiss-prot	sp|Q9URW6|YIE2_SCHPO SH3 domain-containing protein PJ696.02 OS=Schizosaccharomyces pombe (strain 972 / ATCC 24843) GN=SPAPJ696.02 PE=1 SV=1//1.04021e-27
KIL86929.1	FA	FOA	10261.3	2393.68	UP	2.0999	1.4822e-05	0.001053	Swiss-prot	sp|P52291|PPA1_PICPA Acid phosphatase PHO1 OS=Komagataella pastoris GN=PHO1 PE=2 SV=1//1.00795e-40
KIL88727.1	FA	FOA	5220.37	1218.47	UP	2.0991	0.00018371	0.0064457	GenBank	KIL88727.1 hypothetical protein FAVG1_07975 [Fusarium avenaceum]
KIL89103.1	FA	FOA	355.248	83.0147	UP	2.0974	0.0010939	0.022111	Swiss-prot	sp|Q9C168|CAT1_NEUCR Catalase-1 OS=Neurospora crassa (strain ATCC 24698 / 74-OR23-1A / CBS 708.71 / DSM 1257 / FGSC 987) GN=cat-1 PE=1 SV=2//0
KIL90547.1	FA	FOA	3568.08	835.915	UP	2.0937	3.422e-05	0.0019104	Swiss-prot	sp|P21192|ACE2_YEAST Metallothionein expression activator OS=Saccharomyces cerevisiae (strain ATCC 204508 / S288c) GN=ACE2 PE=1 SV=1//2.08631e-06
KIL96022.1	FA	FOA	1903.21	446.345	UP	2.0922	0.00095617	0.020528	Swiss-prot	sp|Q9C1X5|YKW2_SCHPO Uncharacterized oxidoreductase P32A8.02 OS=Schizosaccharomyces pombe (strain 972 / ATCC 24843) GN=SPAP32A8.02 PE=3 SV=1//4.535e-57
KIL94481.1	FA	FOA	7716.05	1810.35	UP	2.0916	0.00022095	0.0073415	Swiss-prot	sp|Q8GSD9|PHT12_ORYSJ Inorganic phosphate transporter 1-2 OS=Oryza sativa subsp. japonica GN=PTH1-2 PE=2 SV=1//7.16806e-39
KIL85122.1	FA	FOA	4979.12	1178.64	UP	2.0788	0.002107	0.035223	GenBank	RGP80564.1 putative mnn4-regulates the mannosylphosphorylation [Fusarium longipes]
KIL96068.1	FA	FOA	11238.5	2670.94	UP	2.073	0.00021287	0.007095	Swiss-prot	sp|P36110|PRY2_YEAST Protein PRY2 OS=Saccharomyces cerevisiae (strain ATCC 204508 / S288c) GN=PRY2 PE=1 SV=1//2.05367e-33
KIL89806.1	FA	FOA	4021.1	955.987	UP	2.0725	0.00014623	0.0056397	Swiss-prot	sp|P53933|APP1_YEAST Phosphatidate phosphatase APP1 OS=Saccharomyces cerevisiae (strain ATCC 204508 / S288c) GN=APP1 PE=1 SV=1//6.14504e-07
KIL88044.1	FA	FOA	112.466	26.7934	UP	2.0695	0.0012909	0.024525	Swiss-prot	sp|O59785|YCN8_SCHPO Uncharacterized solute carrier family 35 member C320.08 OS=Schizosaccharomyces pombe (strain 972 / ATCC 24843) GN=SPCC320.08 PE=1 SV=1//1.00276e-93
KIL89741.1	FA	FOA	415.748	99.5152	UP	2.0627	5.5121e-05	0.0026813	Swiss-prot	sp|A4FV08|GNPI1_BOVIN Glucosamine-6-phosphate isomerase 1 OS=Bos taurus GN=GNPDA1 PE=2 SV=1//6.8431e-124
KIL93707.1	FA	FOA	71.1413	17.1765	UP	2.0503	1.0339e-06	0.00013452	Swiss-prot	sp|P38360|ATU1_YEAST P-type cation-transporting ATPase OS=Saccharomyces cerevisiae (strain ATCC 204508 / S288c) GN=PCA1 PE=1 SV=2//0
KIL86758.1	FA	FOA	3097.44	749.815	UP	2.0465	8.0864e-08	1.7821e-05	Swiss-prot	sp|Q9VIK9|MET13_DROME Methyltransferase-like protein 13 OS=Drosophila melanogaster GN=CG2614 PE=2 SV=1//9.44767e-12
KIL96267.1	FA	FOA	1646.22	399.934	UP	2.0413	0.0027542	0.042556	Swiss-prot	sp|Q8K370|ACD10_MOUSE Acyl-CoA dehydrogenase family member 10 OS=Mus musculus GN=Acad10 PE=1 SV=1//2.37095e-17
KIL87072.1	FA	FOA	232.169	56.4428	UP	2.0403	8.1813e-06	0.00065932	Swiss-prot	sp|Q9ST27|PHOT2_ORYSJ Phototropin-2 OS=Oryza sativa subsp. japonica GN=PHOT2 PE=1 SV=1//5.18622e-21
KIL85541.1	FA	FOA	3486.17	849.104	UP	2.0376	1.0635e-09	6.5464e-07	GenBank	KIL85541.1 hypothetical protein FAVG1_11035 [Fusarium avenaceum]
KIL89561.1	FA	FOA	2447.3	597.706	UP	2.0337	0.0011336	0.022627	Swiss-prot	sp|O14158|YE76_SCHPO AB hydrolase superfamily protein C4A8.06c OS=Schizosaccharomyces pombe (strain 972 / ATCC 24843) GN=SPAC4A8.06c PE=3 SV=1//3.86997e-90
KIL87409.1	FA	FOA	67.8102	16.6106	UP	2.0294	0.00081033	0.018103	Swiss-prot	sp|P07921|LACP_KLULA Lactose permease OS=Kluyveromyces lactis (strain ATCC 8585 / CBS 2359 / DSM 70799 / NBRC 1267 / NRRL Y-1140 / WM37) GN=LAC12 PE=3 SV=1//9.47041e-55
KIL94741.1	FA	FOA	51482.9	12650.5	UP	2.0249	7.609e-05	0.0034525	Swiss-prot	sp|P53252|PIL1_YEAST Sphingolipid long chain base-responsive protein PIL1 OS=Saccharomyces cerevisiae (strain ATCC 204508 / S288c) GN=PIL1 PE=1 SV=1//6.53857e-134
KIL86331.1	FA	FOA	57.1041	14.0414	UP	2.0239	0.0011054	0.02223	GenBank	SCO82614.1 related to OrfH-unknown, trichothecene gene cluster [Fusarium oxysporum]
KIL94935.1	FA	FOA	16.4982	4.06649	UP	2.0205	0.0023931	0.038515	GenBank	KIL94935.1 hypothetical protein FAVG1_01866 [Fusarium avenaceum]
KIL91008.1	FA	FOA	11302.9	2792.98	UP	2.0168	6.8395e-10	4.924e-07	GenBank	KIL91008.1 hypothetical protein FAVG1_05704 [Fusarium avenaceum]
KIL86930.1	FA	FOA	2315.76	575.261	UP	2.0092	7.3651e-05	0.0033702	GenBank	KIL86930.1 hypothetical protein FAVG1_09483 [Fusarium avenaceum]
KIL86383.1	FA	FOA	644.493	160.714	UP	2.0037	0.00017432	0.0062541	Swiss-prot	sp|Q9HMM6|CSD_HALSA Probable cysteine desulfurase OS=Halobacterium salinarum (strain ATCC 700922 / JCM 11081 / NRC-1) GN=csd PE=3 SV=1//1.02912e-32
KIL85097.1	FA	FOA	770.224	192.223	UP	2.0025	0.00087181	0.019058	Swiss-prot	sp|Q08777|MCH5_YEAST Riboflavin transporter MCH5 OS=Saccharomyces cerevisiae (strain ATCC 204508 / S288c) GN=MCH5 PE=1 SV=2//6.72778e-42
KIL90480.1	FA	FOA	1757.02	440.732	UP	1.9952	5.0343e-05	0.0024938	Swiss-prot	sp|A4GNA8|PSD3_ARATH Phosphatidylserine decarboxylase proenzyme 3 OS=Arabidopsis thaliana GN=PSD3 PE=1 SV=1//1.84793e-19
KIL92862.1	FA	FOA	151.012	38.0082	UP	1.9903	7.2945e-06	0.00060132	Swiss-prot	sp|O13942|YEPC_SCHPO Uncharacterized protein C23H3.12c OS=Schizosaccharomyces pombe (strain 972 / ATCC 24843) GN=SPAC23H3.12c PE=4 SV=1//7.03723e-25
KIL86103.1	FA	FOA	143.465	36.1986	UP	1.9867	1.3545e-05	0.00096871	Swiss-prot	sp|A8JAM0|DRC7_CHLRE Dynein regulatory complex subunit 7 (Fragment) OS=Chlamydomonas reinhardtii GN=DRC7 PE=1 SV=1//1.74813e-09
KIL83993.1	FA	FOA	16287.5	4114.65	UP	1.9849	0.0028871	0.044098	Swiss-prot	sp|P53968|CRZ1_YEAST Transcriptional regulator CRZ1 OS=Saccharomyces cerevisiae (strain ATCC 204508 / S288c) GN=CRZ1 PE=1 SV=1//3.29903e-48
KIL88127.1	FA	FOA	130.872	33.3982	UP	1.9703	3.5403e-05	0.0019506	GenBank	RGP81059.1 integral membrane [Fusarium longipes]
KIL96526.1	FA	FOA	9718.96	2512.32	UP	1.9518	0.00016846	0.0061254	Swiss-prot	sp|O74238|SNP1_PHANO Protein SnodProt1 OS=Phaeosphaeria nodorum (strain SN15 / ATCC MYA-4574 / FGSC 10173) GN=SNOG_13722 PE=2 SV=1//3.57429e-37
KIL95799.1	FA	FOA	8258.53	2140.26	UP	1.9481	1.1626e-07	2.4617e-05	Swiss-prot	sp|F4HX15|LPAI_ARATH Phospholipase A I OS=Arabidopsis thaliana GN=PLA1 PE=2 SV=1//1.12717e-08
KIL95726.1	FA	FOA	1307.58	339.539	UP	1.9453	0.0013953	0.025756	Swiss-prot	sp|P38680|MTR_NEUCR N amino acid transport system protein OS=Neurospora crassa (strain ATCC 24698 / 74-OR23-1A / CBS 708.71 / DSM 1257 / FGSC 987) GN=mtr PE=3 SV=2//6.02628e-170
KIL94022.1	FA	FOA	579.388	151.109	UP	1.9389	3.9425e-05	0.0021182	Swiss-prot	sp|P07850|SUOX_CHICK Sulfite oxidase OS=Gallus gallus GN=SUOX PE=1 SV=3//1.18664e-53
KIL88781.1	FA	FOA	28.4629	7.63813	UP	1.8978	0.00045367	0.012248	Swiss-prot	sp|P39932|STL1_YEAST Sugar transporter STL1 OS=Saccharomyces cerevisiae (strain ATCC 204508 / S288c) GN=STL1 PE=1 SV=2//6.19281e-109
KIL83713.1	FA	FOA	1190.18	323.158	UP	1.8809	0.0024494	0.039129	Swiss-prot	sp|P39577|DLTE_BACSU Uncharacterized oxidoreductase DltE OS=Bacillus subtilis (strain 168) GN=dltE PE=3 SV=2//4.02974e-32
KIL92457.1	FA	FOA	1303.62	370.93	UP	1.8133	1.4586e-06	0.00018105	Swiss-prot	sp|Q8W4G6|CRK15_ARATH Cysteine-rich receptor-like protein kinase 15 OS=Arabidopsis thaliana GN=CRK15 PE=2 SV=2//2.46759e-15
KIL84856.1	FA	FOA	74.035	22.5511	UP	1.715	0.0004999	0.013231	Swiss-prot	sp|P39932|STL1_YEAST Sugar transporter STL1 OS=Saccharomyces cerevisiae (strain ATCC 204508 / S288c) GN=STL1 PE=1 SV=2//3.55345e-64
KIL95101.1	FA	FOA	2106.5	676.88	UP	1.6379	9.8511e-05	0.0042048	Swiss-prot	sp|Q10216|YAY8_SCHPO Uncharacterized oxidoreductase C4H3.08 OS=Schizosaccharomyces pombe (strain 972 / ATCC 24843) GN=SPAC4H3.08 PE=3 SV=1//6.71919e-101
KIL93603.1	FA	FOA	444.311	144.528	UP	1.6202	5.7715e-07	8.5379e-05	Swiss-prot	sp|P29952|MPI_YEAST Mannose-6-phosphate isomerase OS=Saccharomyces cerevisiae (strain ATCC 204508 / S288c) GN=PMI40 PE=1 SV=4//7.08669e-84
KIL87392.1	FA	FOA	2300.22	754.344	UP	1.6085	7.4648e-07	0.00010429	Swiss-prot	sp|O74628|YQ53_SCHPO Uncharacterized oxidoreductase C162.03 OS=Schizosaccharomyces pombe (strain 972 / ATCC 24843) GN=SPCC162.03 PE=3 SV=1//5.6983e-40
KIL91846.1	FA	FOA	1817.84	733.763	UP	1.3088	1.4961e-05	0.001056	Swiss-prot	sp|Q08822|ETFD_YEAST Probable electron transfer flavoprotein-ubiquinone oxidoreductase, mitochondrial OS=Saccharomyces cerevisiae (strain ATCC 204508 / S288c) GN=CIR2 PE=1 SV=1//0
KIL83834.1	FA	FOA	4303.07	1760.05	UP	1.2897	0.00018263	0.0064453	Swiss-prot	sp|P80667|PEX13_YEAST Peroxisomal membrane protein PAS20 OS=Saccharomyces cerevisiae (strain ATCC 204508 / S288c) GN=PEX13 PE=1 SV=1//9.52539e-60
KIL91144.1	FA	FOA	100402	49133.3	UP	1.031	0.00066864	0.016034	Swiss-prot	sp|P22151|GRG1_NEUCR Glucose-repressible gene protein OS=Neurospora crassa (strain ATCC 24698 / 74-OR23-1A / CBS 708.71 / DSM 1257 / FGSC 987) GN=grg-1 PE=2 SV=1//1.70758e-16
KIL91787.1	FA	FOA	4747.56	2333.54	UP	1.0247	0.0013572	0.025285	Swiss-prot	sp|P40483|YIK8_YEAST Putative zinc metalloproteinase YIL108W OS=Saccharomyces cerevisiae (strain ATCC 204508 / S288c) GN=YIL108W PE=1 SV=1//2.5869e-12
KIL87212.1	FA	FOA	15.6233	0	UP	N/A	2.0716e-09	1.0653e-06	Swiss-prot	sp|Q5HQQ0|CSD_STAEQ Probable cysteine desulfurase OS=Staphylococcus epidermidis (strain ATCC 35984 / RP62A) GN=csd PE=3 SV=1//7.76832e-42
KIL87747.1	FA	FOA	22.0485	84.8804	DOWN	-1.9448	1.1457e-05	0.0008592	Swiss-prot	sp|Q8GSN1|MOMT_CATRO Myricetin O-methyltransferase OS=Catharanthus roseus PE=1 SV=1//1.50677e-27
KIL87728.1	FA	FOA	17.8014	68.7909	DOWN	-1.9502	7.2226e-06	0.00059998	Swiss-prot	sp|P11838|CARP_CRYPA Endothiapepsin OS=Cryphonectria parasitica GN=EAPA PE=1 SV=2//2.9882e-105
KIL85144.1	FA	FOA	5.28114	20.497	DOWN	-1.9565	0.0024387	0.039027	Swiss-prot	sp|P33181|SUC1_CANAL Probable sucrose utilization protein SUC1 OS=Candida albicans (strain SC5314 / ATCC MYA-2876) GN=SUC1 PE=3 SV=2//4.50351e-16
KIL88248.1	FA	FOA	102.359	400.076	DOWN	-1.9666	7.8736e-05	0.0035428	GenBank	RGP73098.1 f-box protein [Fusarium longipes]
KIL83654.1	FA	FOA	35.5016	139.335	DOWN	-1.9726	0.00012007	0.0049117	Swiss-prot	sp|O76039|CDKL5_HUMAN Cyclin-dependent kinase-like 5 OS=Homo sapiens GN=CDKL5 PE=1 SV=1//5.96814e-11
KIL85856.1	FA	FOA	53.5502	210.824	DOWN	-1.9771	3.466e-08	9.3574e-06	Swiss-prot	sp|P30887|PHO2_YARLI Acid phosphatase OS=Yarrowia lipolytica (strain CLIB 122 / E 150) GN=PHO2 PE=3 SV=2//3.24988e-56
KIL89109.1	FA	FOA	36.4552	150.373	DOWN	-2.0444	1.4252e-07	2.904e-05	GenBank	KIL89109.1 hypothetical protein FAVG1_07503 [Fusarium avenaceum]
KIL89040.1	FA	FOA	57.2591	238.556	DOWN	-2.0587	2.3699e-08	6.9168e-06	GenBank	KPA38438.1 integral membrane protein [Fusarium langsethiae]
KIL84546.1	FA	FOA	15.1015	63.291	DOWN	-2.0673	5.3809e-05	0.0026293	GenBank	SCO42619.1 related to beta-1,3-glucan binding protein [Fusarium fujikuroi]
KIL87483.1	FA	FOA	43.6751	183.175	DOWN	-2.0683	3.4668e-06	0.00034034	Swiss-prot	sp|G5E8K5|ANK3_MOUSE Ankyrin-3 OS=Mus musculus GN=Ank3 PE=1 SV=1//3.16872e-08
KIL93965.1	FA	FOA	148.753	626.763	DOWN	-2.075	8.0101e-09	3.327e-06	Swiss-prot	sp|Q7D745|Y2525_MYCTO Putative trans-acting enoyl reductase MT2525 OS=Mycobacterium tuberculosis (strain CDC 1551 / Oshkosh) GN=MT2525 PE=3 SV=2//9.82205e-14
KIL85529.1	FA	FOA	82.5465	348.293	DOWN	-2.077	1.1686e-08	4.1837e-06	Swiss-prot	sp|Q84CG1|CAMYS_STRVI Capreomycidine synthase OS=Streptomyces vinaceus GN=vioD PE=1 SV=1//4.25147e-31
KIL94037.1	FA	FOA	16.9568	71.5975	DOWN	-2.078	9.5607e-06	0.00075362	GenBank	XP_023453385.1 putative transmembrane protein [Cercospora beticola]
KIL92158.1	FA	FOA	81.0954	349.718	DOWN	-2.1085	1.201e-08	4.1837e-06	Swiss-prot	sp|A1DGM6|EXGB_NEOFI Probable glucan endo-1,6-beta-glucosidase B OS=Neosartorya fischeri (strain ATCC 1020 / DSM 3700 / FGSC A1164 / NRRL 181) GN=exgB PE=3 SV=1//1.55301e-84
KIL88200.1	FA	FOA	53.2944	229.963	DOWN	-2.1093	7.4263e-09	3.2079e-06	GenBank	KIL88200.1 hypothetical protein FAVG1_08278 [Fusarium avenaceum]
KIL91080.1	FA	FOA	10.1346	44.7292	DOWN	-2.1419	3.918e-05	0.0021155	Swiss-prot	sp|P49384|ADH3_KLULA Alcohol dehydrogenase 3, mitochondrial OS=Kluyveromyces lactis (strain ATCC 8585 / CBS 2359 / DSM 70799 / NBRC 1267 / NRRL Y-1140 / WM37) GN=ADH3 PE=3 SV=2//4.82764e-43
KIL86550.1	FA	FOA	3.41052	15.0815	DOWN	-2.1447	0.002276	0.037353	GenBank	RGP78426.1 transcription factor [Fusarium longipes]
KIL86535.1	FA	FOA	9.42485	41.8698	DOWN	-2.1514	0.00019263	0.0066889	GenBank	RGP77361.1 ammonia transport outward 2 [Fusarium longipes]
KIL91121.1	FA	FOA	1875.59	8478.28	DOWN	-2.1764	1.1329e-09	6.5464e-07	Swiss-prot	sp|Q96VJ7|DHE4_GIBFU NADP-specific glutamate dehydrogenase OS=Gibberella fujikuroi GN=GDH2 PE=3 SV=1//0
KIL87655.1	FA	FOA	13.2602	59.9677	DOWN	-2.1771	3.0495e-07	5.3667e-05	Swiss-prot	sp|P36091|DCW1_YEAST Mannan endo-1,6-alpha-mannosidase DCW1 OS=Saccharomyces cerevisiae (strain ATCC 204508 / S288c) GN=DCW1 PE=1 SV=1//1.60467e-68
KIL94224.1	FA	FOA	481.336	2194.26	DOWN	-2.1886	4.9696e-10	4.4722e-07	Swiss-prot	sp|Q00357|TOXA_COCCA Putative HC-toxin efflux carrier TOXA OS=Cochliobolus carbonum GN=TOXA PE=3 SV=1//1.68587e-76
KIL84104.1	FA	FOA	5.55958	25.6067	DOWN	-2.2035	0.001088	0.022085	Swiss-prot	sp|P38090|AGP2_YEAST General amino acid permease AGP2 OS=Saccharomyces cerevisiae (strain ATCC 204508 / S288c) GN=AGP2 PE=1 SV=1//2.21574e-112
KIL94286.1	FA	FOA	3.54305	17.1014	DOWN	-2.2711	0.00313	0.04643	Swiss-prot	sp|Q08902|YO378_YEAST Drug resistance protein YOR378W OS=Saccharomyces cerevisiae (strain ATCC 204508 / S288c) GN=YOR378W PE=1 SV=1//5.37036e-40
KIL84105.1	FA	FOA	172.833	841.034	DOWN	-2.2828	2.2279e-07	4.0779e-05	GenBank	KPA39049.1 major allergen alt [Fusarium langsethiae]
KIL90821.1	FA	FOA	16.8697	83.7212	DOWN	-2.3112	9.8369e-05	0.0042048	Swiss-prot	sp|Q99518|FMO2_HUMAN Dimethylaniline monooxygenase [N-oxide-forming] 2 OS=Homo sapiens GN=FMO2 PE=1 SV=4//9.68548e-35
KIL86200.1	FA	FOA	3.11315	15.5304	DOWN	-2.3186	0.0013401	0.02512	Swiss-prot	sp|D4AYG1|KLDC1_ARTBC Kelch repeat-containing protein ARB_01230 OS=Arthroderma benhamiae (strain ATCC MYA-4681 / CBS 112371) GN=ARB_01230 PE=1 SV=1//2.06589e-31
KIL93925.1	FA	FOA	2.49553	12.8599	DOWN	-2.3655	0.0026609	0.041525	Swiss-prot	sp|O59741|YN25_SCHPO Uncharacterized transcriptional regulatory protein C530.05 OS=Schizosaccharomyces pombe (strain 972 / ATCC 24843) GN=SPBC530.05 PE=3 SV=2//7.55674e-08
KIL91025.1	FA	FOA	5.40893	27.8864	DOWN	-2.3661	4.4961e-05	0.0023189	GenBank	KIL91025.1 hypothetical protein FAVG1_05721 [Fusarium avenaceum]
KIL87412.1	FA	FOA	44.5076	229.807	DOWN	-2.3683	1.3536e-05	0.00096871	GenBank	KIL87412.1 alcohol dehydrogenase 1 [Fusarium avenaceum]
KIL94035.1	FA	FOA	108.024	559.012	DOWN	-2.3715	5.6977e-10	4.7331e-07	Swiss-prot	sp|D4ANB6|CBPYB_ARTBC Carboxypeptidase Y homolog ARB_05721 OS=Arthroderma benhamiae (strain ATCC MYA-4681 / CBS 112371) GN=ARB_05721 PE=1 SV=1//8.33964e-172
KIL92529.1	FA	FOA	49.9538	265.022	DOWN	-2.4074	3.0478e-10	2.9921e-07	GenBank	KIL92529.1 hypothetical protein FAVG1_03708 [Fusarium avenaceum]
KIL94055.1	FA	FOA	2.69923	14.338	DOWN	-2.4092	0.0013422	0.02512	GenBank	RGP71010.1 f-box skp2 [Fusarium sporotrichioides]
KIL87830.1	FA	FOA	97.547	518.408	DOWN	-2.4099	7.9054e-12	1.2196e-08	Swiss-prot	sp|O75881|CP7B1_HUMAN 25-hydroxycholesterol 7-alpha-hydroxylase OS=Homo sapiens GN=CYP7B1 PE=1 SV=2//1.52e-23
KIL91322.1	FA	FOA	106.48	580.479	DOWN	-2.4467	9.6215e-12	1.2988e-08	Swiss-prot	sp|Q54DY9|BCS1B_DICDI Probable mitochondrial chaperone BCS1-B OS=Dictyostelium discoideum GN=bcsl1b PE=3 SV=1//6.00178e-13
KIL87465.1	FA	FOA	141.484	779.126	DOWN	-2.4612	1.0402e-08	4.0118e-06	GenBank	EMT71294.1 Putative cell division cycle ATPase [Fusarium oxysporum f. sp. cubense race 4]
KIL85249.1	FA	FOA	8.27935	45.6719	DOWN	-2.4637	1.5248e-06	0.00018296	GenBank	KIL85249.1 metalloprotease protein [Fusarium avenaceum]
KIL85441.1	FA	FOA	22.3237	123.323	DOWN	-2.4658	0.0022389	0.036801	GenBank	KIL85441.1 hypothetical protein FAVG1_11398 [Fusarium avenaceum]
KIL90500.1	FA	FOA	1.71698	10.0627	DOWN	-2.5511	0.0032009	0.046772	Swiss-prot	sp|O66689|Y364_AQUAE RutC family protein aq_364 OS=Aquifex aeolicus (strain VF5) GN=aq_364 PE=3 SV=1//1.10973e-06
KIL87588.1	FA	FOA	6.80281	39.9379	DOWN	-2.5536	0.00060523	0.014888	GenBank	RFU82156.1 aminoglycoside phosphotransferase [Trichoderma arundinaceum]
KIL86503.1	FA	FOA	418.986	2487.71	DOWN	-2.5698	2.0547e-07	3.8257e-05	GenBank	KIL86503.1 hypothetical protein FAVG1_10333 [Fusarium avenaceum]
KIL84675.1	FA	FOA	2.00746	12.0801	DOWN	-2.5892	0.0033995	0.048432	GenBank	KIL84675.1 hypothetical protein FAVG1_12202 [Fusarium avenaceum]
KIL87571.1	FA	FOA	5.65532	34.4042	DOWN	-2.6049	2.1398e-05	0.0013673	GenBank	KIL87571.1 hypothetical protein FAVG1_09279 [Fusarium avenaceum]
KIL94112.1	FA	FOA	9.25428	57.0912	DOWN	-2.6251	1.8608e-06	0.00020996	Swiss-prot	sp|P25036|YSP3_YEAST Subtilisin-like protease 3 OS=Saccharomyces cerevisiae (strain ATCC 204508 / S288c) GN=YSP3 PE=2 SV=2//6.03471e-23
KIL84093.1	FA	FOA	16.4453	102.037	DOWN	-2.6333	1.5044e-06	0.00018262	GenBank	RFN45536.1 esterase, sgnh hydrolase-type, subgroup [Fusarium sp. FIESC_12]
KIL88216.1	FA	FOA	28.6931	179.117	DOWN	-2.6421	0.00056592	0.014482	Swiss-prot	sp|Q12608|STCB_EMENI Probable sterigmatocystin biosynthesis P450 monooxygenase STCB OS=Emericella nidulans (strain FGSC A4 / ATCC 38163 / CBS 112.46 / NRRL 194 / M139) GN=stcB PE=3 SV=2//1.3066e-48
KIL92179.1	FA	FOA	14.0963	91.6898	DOWN	-2.7014	2.2155e-06	0.00023925	Swiss-prot	sp|Q9URX1|YLX5_SCHPO UNC93-like protein C922.05c OS=Schizosaccharomyces pombe (strain 972 / ATCC 24843) GN=SPAC922.05c PE=3 SV=1//6.62538e-114
KIL88581.1	FA	FOA	4.76855	32.2732	DOWN	-2.7587	2.6994e-05	0.0016377	Swiss-prot	sp|P53608|ARGI_BACCD Arginase OS=Bacillus caldovelox GN=rocF PE=1 SV=1//3.39616e-07
KIL85889.1	FA	FOA	2.65331	18.0071	DOWN	-2.7627	0.00037911	0.011035	GenBank	KIL85889.1 hypothetical protein FAVG1_10858 [Fusarium avenaceum]
KIL90080.1	FA	FOA	56.9393	422.486	DOWN	-2.8914	0.00059425	0.014786	GenBank	KIL90080.1 hypothetical protein FAVG1_06818 [Fusarium avenaceum]
KIL87162.1	FA	FOA	989.07	7430.53	DOWN	-2.9093	0.00062005	0.015218	GenBank	KIL87162.1 hypothetical protein FAVG1_09716 [Fusarium avenaceum]
KIL86010.1	FA	FOA	3.56207	27.0234	DOWN	-2.9234	0.00031237	0.0096307	GenBank	KIL86010.1 hypothetical protein FAVG1_10980 [Fusarium avenaceum]
KIL89101.1	FA	FOA	1.38531	10.5141	DOWN	-2.924	0.0030888	0.046008	GenBank	KIL89101.1 hypothetical protein FAVG1_07495 [Fusarium avenaceum]
KIL85823.1	FA	FOA	4.48018	34.221	DOWN	-2.9333	4.0499e-05	0.0021467	Swiss-prot	sp|O94562|YGD3_SCHPO Uncharacterized aminotransferase C1771.03c OS=Schizosaccharomyces pombe (strain 972 / ATCC 24843) GN=SPBC1773.03c PE=3 SV=1//2.55872e-127
KIL94231.1	FA	FOA	1.9041	14.6712	DOWN	-2.9458	0.00081798	0.018176	GenBank	KIL94231.1 hypothetical protein FAVG1_02793 [Fusarium avenaceum]
KIL93310.1	FA	FOA	1.16297	10.3457	DOWN	-3.1531	0.0010769	0.021974	Swiss-prot	sp|Q503M4|MT12B_DANRE Monocarboxylate transporter 12-B OS=Danio rerio GN=slc16a12b PE=2 SV=1//3.75839e-12
KIL90109.1	FA	FOA	1.05017	9.50697	DOWN	-3.1784	0.0019868	0.033735	Swiss-prot	sp|P53048|MAL11_YEAST General alpha-glucoside permease OS=Saccharomyces cerevisiae (strain ATCC 204508 / S288c) GN=MAL11 PE=1 SV=1//1.66125e-153
KIL93837.1	FA	FOA	2.66504	24.5094	DOWN	-3.2011	0.00031455	0.0096307	Swiss-prot	sp|B2AC45|MEP1_PODAN Extracellular metalloprotease PODANS_2_14170 OS=Podospora anserina (strain S / ATCC MYA-4624 / DSM 980 / FGSC 10383) GN=PODANS_2_14170 PE=3 SV=1//2.36396e-52
KIL90079.1	FA	FOA	52.8989	491.326	DOWN	-3.2154	0.00038472	0.011097	Swiss-prot	sp|Q9U1Y5|CHK2_CAEEL Serine/threonine-protein kinase chk-2 OS=Caenorhabditis elegans GN=chk-2 PE=2 SV=2//8.30973e-14
KIL89396.1	FA	FOA	1.6199	15.5156	DOWN	-3.2597	0.00034935	0.010439	Swiss-prot	sp|Q9UQY0|OMTB_ASPPA Demethylsterigmatocystin 6-O-methyltransferase OS=Aspergillus parasiticus GN=omtB PE=1 SV=2//6.29558e-38
KIL85974.1	FA	FOA	1.52931	15.463	DOWN	-3.3379	0.00098174	0.020911	GenBank	RFN49492.1 acriflavine sensitivity control protein acr-2 [Fusarium sp. FIESC_12]
KIL84667.1	FA	FOA	1.58703	19.2879	DOWN	-3.6033	0.0015249	0.027446	GenBank	PTD11101.1 putative glycosyl hydrolase [Fusarium culmorum]
KIL92247.1	FA	FOA	0.671771	8.54582	DOWN	-3.6692	0.00078512	0.017775	Swiss-prot	sp|Q8HYJ9|FMO3_BOVIN Dimethylaniline monooxygenase [N-oxide-forming] 3 OS=Bos taurus GN=FMO3 PE=2 SV=1//1.13994e-38
KIL94236.1	FA	FOA	1.3132	21.3161	DOWN	-4.0208	2.0113e-05	0.0013006	GenBank	XP_018173581.1 tat pathway signal sequence [Purpureocillium lilacinum]
KIL84622.1	FA	FOA	0.734113	16.8814	DOWN	-4.5233	8.0603e-07	0.0001088	Swiss-prot	sp|C8ZI10|RSB1_YEAS8 Sphingoid long-chain base transporter RSB1 OS=Saccharomyces cerevisiae (strain Lalvin EC1118 / Prise de mousse) GN=RSB1 PE=3 SV=1//8.52149e-37
KIL84082.1	FA	FOA	0	17.0399	DOWN	N/A	3.806e-06	0.00036698	Swiss-prot	sp|D4B1P2|A2372_ARTBC Uncharacterized FAD-linked oxidoreductase ARB_02372 OS=Arthroderma benhamiae (strain ATCC MYA-4681 / CBS 112371) GN=ARB_02372 PE=1 SV=1//4.90641e-29
KIL84065.1	FA	FOA	0	6.86229	DOWN	N/A	0.00019398	0.0067142	Swiss-prot	sp|Q9D7Q1|CHIT1_MOUSE Chitotriosidase-1 OS=Mus musculus GN=Chit1 PE=1 SV=2//7.15798e-38
KIL93715.1	FOA	FOW	688.535	1.23653	UP	9.1211	1.6185e-39	1.3503e-36	Swiss-prot	sp|Q4WR82|NRPS2_ASPFU Nonribosomal peptide synthetase 2 OS=Neosartorya fumigata (strain ATCC MYA-4609 / Af293 / CBS 101355 / FGSC A1100) GN=NRPS2 PE=2 SV=1//5.4182e-06
KIL94141.1	FOA	FOW	2531.66	5.78286	UP	8.7741	5.1233e-42	4.6306e-39	Swiss-prot	sp|Q870L2|MIRB_EMENI Siderophore iron transporter mirB OS=Emericella nidulans (strain FGSC A4 / ATCC 38163 / CBS 112.46 / NRRL 194 / M139) GN=mirB PE=3 SV=1//0
KIL86429.1	FOA	FOW	2974.22	7.63201	UP	8.6062	9.9285e-43	9.7895e-40	GenBank	KIL86429.1 hypothetical protein FAVG1_10258 [Fusarium avenaceum]
KIL88898.1	FOA	FOW	10206.2	30.3894	UP	8.3917	6.4945e-53	1.0063e-49	Swiss-prot	sp|Q8BUE4|AIFM2_MOUSE Apoptosis-inducing factor 2 OS=Mus musculus GN=Aifm2 PE=1 SV=1//1.55834e-18
KIL92628.1	FOA	FOW	4412.78	18.8044	UP	7.8745	7.4459e-08	1.7002e-06	Swiss-prot	sp|Q7Z9I0|YHA8_SCHPO Uncharacterized MFS-type transporter C409.08 OS=Schizosaccharomyces pombe (strain 972 / ATCC 24843) GN=SPBC409.08 PE=3 SV=1//1.64436e-121
KIL85942.1	FOA	FOW	1488.37	6.53335	UP	7.8317	1.0791e-16	1.2065e-14	Swiss-prot	sp|Q870L2|MIRB_EMENI Siderophore iron transporter mirB OS=Emericella nidulans (strain FGSC A4 / ATCC 38163 / CBS 112.46 / NRRL 194 / M139) GN=mirB PE=3 SV=1//2.44383e-110
KIL93713.1	FOA	FOW	4468.52	23.5323	UP	7.569	3.2153e-60	8.7182e-57	Swiss-prot	sp|Q5F364|MRP1_CHICK Multidrug resistance-associated protein 1 OS=Gallus gallus GN=ABCC1 PE=2 SV=1//0
KIL88411.1	FOA	FOW	24.9799	0.19091	UP	7.0317	0.010361	0.043794	Swiss-prot	sp|Q8NHP1|ARK74_HUMAN Aflatoxin B1 aldehyde reductase member 4 OS=Homo sapiens GN=AKR7L PE=2 SV=6//1.42526e-47
KIL93863.1	FOA	FOW	5849.15	51.8202	UP	6.8186	6.3842e-24	1.5737e-21	Swiss-prot	sp|Q9USN4|YJA1_SCHPO Uncharacterized transporter C1529.01 OS=Schizosaccharomyces pombe (strain 972 / ATCC 24843) GN=SPCC1529.01 PE=3 SV=2//1.71488e-114
KIL93640.1	FOA	FOW	20021.7	197.455	UP	6.6639	1.2622e-55	2.2816e-52	Swiss-prot	sp|Q2TZB2|SIDA_ASPOR L-ornithine N(5)-monooxygenase OS=Aspergillus oryzae (strain ATCC 42149 / RIB 40) GN=dffA PE=1 SV=2//7.57707e-156
KIL94193.1	FOA	FOW	2699.37	32.7668	UP	6.3642	5.5621e-34	3.3515e-31	Swiss-prot	sp|B5FXE5|AIFM2_TAEGU Apoptosis-inducing factor 2 OS=Taeniopygia guttata GN=AIFM2 PE=2 SV=1//4.5459e-25
KIL93714.1	FOA	FOW	15985.2	211.698	UP	6.2386	2.4484e-64	1.3278e-60	Swiss-prot	sp|Q9UUE3|YNZ6_SCHPO Putative lysine N-acyltransferase C17G9.06c OS=Schizosaccharomyces pombe (strain 972 / ATCC 24843) GN=SPBC17G9.06c PE=3 SV=1//2.63757e-27
KIL87675.1	FOA	FOW	324.573	4.80883	UP	6.0767	2.1033e-25	6.0031e-23	Swiss-prot	sp|O32102|BESA_BACSU Ferri-bacillibactin esterase BesA OS=Bacillus subtilis (strain 168) GN=besA PE=1 SV=2//9.82808e-20
KIL87671.1	FOA	FOW	1640.15	25.4529	UP	6.0099	6.2444e-46	7.5252e-43	Swiss-prot	sp|Q4WF53|NRPS4_ASPFU Nonribosomal peptide synthetase 4 OS=Neosartorya fumigata (strain ATCC MYA-4609 / Af293 / CBS 101355 / FGSC A1100) GN=NRPS4 PE=2 SV=1//0
KIL95063.1	FOA	FOW	7276.64	124.357	UP	5.8707	2.1867e-25	6.0813e-23	Swiss-prot	sp|Q870L2|MIRB_EMENI Siderophore iron transporter mirB OS=Emericella nidulans (strain FGSC A4 / ATCC 38163 / CBS 112.46 / NRRL 194 / M139) GN=mirB PE=3 SV=1//0
KIL87218.1	FOA	FOW	843.661	14.7626	UP	5.8366	1.5187e-08	4.0175e-07	Swiss-prot	sp|P25526|GABD_ECOLI Succinate-semialdehyde dehydrogenase [NADP(+)] GabD OS=Escherichia coli (strain K12) GN=gabD PE=1 SV=1//7.459e-155
KIL92897.1	FOA	FOW	8.1229	0.142202	UP	5.836	4.9341e-05	0.00052085	Swiss-prot	sp|Q8LAD0|PDX2_ARATH Probable pyridoxal 5&apos;-phosphate synthase subunit PDX2 OS=Arabidopsis thaliana GN=PDX2 PE=1 SV=1//1.39296e-54
KIL87674.1	FOA	FOW	7875.33	138.737	UP	5.8269	1.4782e-36	1.0689e-33	Swiss-prot	sp|Q870L2|MIRB_EMENI Siderophore iron transporter mirB OS=Emericella nidulans (strain FGSC A4 / ATCC 38163 / CBS 112.46 / NRRL 194 / M139) GN=mirB PE=3 SV=1//0
KIL86107.1	FOA	FOW	782.651	15.65	UP	5.6441	4.0063e-28	1.4984e-25	GenBank	PTD11775.1 Dimethylaniline monooxygenase [N-oxide-forming] 5 [Fusarium culmorum]
KIL90653.1	FOA	FOW	22.1575	0.447223	UP	5.6307	1.4925e-11	7.3249e-10	Swiss-prot	sp|C0SPA5|ADHA_BACSU Probable formaldehyde dehydrogenase AdhA OS=Bacillus subtilis (strain 168) GN=adhA PE=2 SV=1//3.38741e-43
KIL86675.1	FOA	FOW	188.248	3.82019	UP	5.6228	2.2737e-11	1.0769e-09	Swiss-prot	sp|Q9C0U9|YQD3_SCHPO Uncharacterized transporter PB1C11.03 OS=Schizosaccharomyces pombe (strain 972 / ATCC 24843) GN=SPCPB1C11.03 PE=1 SV=1//2.1263e-170
KIL93934.1	FOA	FOW	460.445	9.59498	UP	5.5846	1.7345e-28	6.7188e-26	Swiss-prot	sp|Q9URZ3|PUT4_SCHPO Probable proline-specific permease put4 OS=Schizosaccharomyces pombe (strain 972 / ATCC 24843) GN=put4 PE=3 SV=1//3.30091e-140
KIL88668.1	FOA	FOW	28.3075	0.601441	UP	5.5566	0.00011878	0.0010946	Swiss-prot	sp|Q19A54|NIT_GIBMO Nitrilase OS=Gibberella moniliformis PE=1 SV=1//0
KIL87064.1	FOA	FOW	313.146	8.0289	UP	5.2855	2.1339e-08	5.433e-07	GenBank	KIL87064.1 hypothetical protein FAVG1_09618 [Fusarium avenaceum]
KIL93696.1	FOA	FOW	207.564	5.37189	UP	5.272	3.3986e-08	8.3395e-07	GenBank	KIL93696.1 hypothetical protein FAVG1_02256 [Fusarium avenaceum]
KIL88271.1	FOA	FOW	17.9782	0.521331	UP	5.1079	1.0221e-08	2.7993e-07	Swiss-prot	sp|Q92407|HXKG_ASPNG Glucokinase OS=Aspergillus niger GN=glkA PE=1 SV=1//1.58463e-12
KIL87673.1	FOA	FOW	5694.55	165.671	UP	5.1032	4.2294e-34	2.6984e-31	Swiss-prot	sp|Q9UUE3|YNZ6_SCHPO Putative lysine N-acyltransferase C17G9.06c OS=Schizosaccharomyces pombe (strain 972 / ATCC 24843) GN=SPBC17G9.06c PE=3 SV=1//5.92929e-48
KIL90164.1	FOA	FOW	4.8628	0.142202	UP	5.0958	0.0033044	0.017457	Swiss-prot	sp|Q4UMH6|Y381_RICFE Putative ankyrin repeat protein RF_0381 OS=Rickettsia felis (strain ATCC VR-1525 / URRWXCal2) GN=RF_0381 PE=3 SV=1//1.68316e-14
KIL90165.1	FOA	FOW	18.9728	0.582541	UP	5.0254	2.8832e-09	8.8089e-08	Swiss-prot	sp|Q4UMH6|Y381_RICFE Putative ankyrin repeat protein RF_0381 OS=Rickettsia felis (strain ATCC VR-1525 / URRWXCal2) GN=RF_0381 PE=3 SV=1//1.40858e-06
KIL94023.1	FOA	FOW	35.026	1.12806	UP	4.9565	0.00051589	0.0037502	Swiss-prot	sp|Q9XZD5|CATA_TOXGO Peroxisomal catalase OS=Toxoplasma gondii PE=2 SV=1//9.01731e-147
KIL92627.1	FOA	FOW	56.1544	1.89988	UP	4.8854	7.1271e-06	9.9157e-05	GenBank	KPA37367.1 f-box protein [Fusarium langsethiae]
KIL84679.1	FOA	FOW	4.2835	0.15036	UP	4.8323	0.0068532	0.031389	Swiss-prot	sp|P23381|SYWC_HUMAN Tryptophan--tRNA ligase, cytoplasmic OS=Homo sapiens GN=WARS PE=1 SV=2//5.70586e-69
KIL88168.1	FOA	FOW	15.9363	0.592598	UP	4.7491	1.0079e-05	0.00013282	Swiss-prot	sp|Q9AVB0|LECB_PHYAM Lectin-B OS=Phytolacca americana PE=1 SV=1//3.52681e-11
KIL85974.1	FOA	FOW	19.571	0.781997	UP	4.6454	1.1758e-05	0.00015173	GenBank	RFN49492.1 acriflavine sensitivity control protein acr-2 [Fusarium sp. FIESC_12]
KIL87303.1	FOA	FOW	73.5683	3.01833	UP	4.6073	1.5192e-06	2.5389e-05	Swiss-prot	sp|Q5ATQ3|PGLR_EMENI Endopolygalacturonase AN8327 OS=Emericella nidulans (strain FGSC A4 / ATCC 38163 / CBS 112.46 / NRRL 194 / M139) GN=AN8327 PE=1 SV=1//4.61111e-141
KIL85313.1	FOA	FOW	68.7156	2.82883	UP	4.6024	1.7571e-09	5.6551e-08	Swiss-prot	sp|P42041|ALDH_ALTAL Aldehyde dehydrogenase OS=Alternaria alternata GN=ALTA10 PE=1 SV=2//1.77868e-141
KIL87003.1	FOA	FOW	10.2044	0.426607	UP	4.5801	0.0027527	0.015025	Swiss-prot	sp|Q8LP17|CCD1_PEA Carotenoid 9,10(9&apos;,10&apos;)-cleavage dioxygenase 1 OS=Pisum sativum GN=CCD1 PE=2 SV=1//1.16668e-54
KIL88897.1	FOA	FOW	5050.45	239.542	UP	4.3981	1.3527e-21	2.4452e-19	Swiss-prot	sp|P36619|PMD1_SCHPO Leptomycin B resistance protein pmd1 OS=Schizosaccharomyces pombe (strain 972 / ATCC 24843) GN=pmd1 PE=3 SV=2//0
KIL84082.1	FOA	FOW	21.617	1.05097	UP	4.3624	9.7766e-05	0.00093014	Swiss-prot	sp|D4B1P2|A2372_ARTBC Uncharacterized FAD-linked oxidoreductase ARB_02372 OS=Arthroderma benhamiae (strain ATCC MYA-4681 / CBS 112371) GN=ARB_02372 PE=1 SV=1//4.90641e-29
KIL87162.1	FOA	FOW	9434.95	472.165	UP	4.3207	9.7116e-06	0.00012877	GenBank	KIL87162.1 hypothetical protein FAVG1_09716 [Fusarium avenaceum]
KIL86423.1	FOA	FOW	11.8784	0.605517	UP	4.294	0.00017678	0.0015265	Swiss-prot	sp|O29329|ILVE_ARCFU Putative branched-chain-amino-acid aminotransferase OS=Archaeoglobus fulgidus (strain ATCC 49558 / VC-16 / DSM 4304 / JCM 9628 / NBRC 100126) GN=ilvE PE=3 SV=1//3.68414e-48
KIL87272.1	FOA	FOW	5.01039	0.260666	UP	4.2646	0.0072201	0.032779	Swiss-prot	sp|Q58624|Y1227_METJA Uncharacterized protein MJ1227 OS=Methanocaldococcus jannaschii (strain ATCC 43067 / DSM 2661 / JAL-1 / JCM 10045 / NBRC 100440) GN=MJ1227 PE=3 SV=1//1.81928e-31
KIL93712.1	FOA	FOW	12414.1	651.25	UP	4.2526	1.4725e-47	1.9964e-44	Swiss-prot	sp|Q92341|STR3_SCHPO Siderophore iron transporter 3 OS=Schizosaccharomyces pombe (strain 972 / ATCC 24843) GN=str3 PE=1 SV=1//3.03651e-116
KIL91121.1	FOA	FOW	10738.3	582.731	UP	4.2038	2.4763e-32	1.1678e-29	Swiss-prot	sp|Q96VJ7|DHE4_GIBFU NADP-specific glutamate dehydrogenase OS=Gibberella fujikuroi GN=GDH2 PE=3 SV=1//0
KIL85204.1	FOA	FOW	27.5042	1.56194	UP	4.1382	5.0567e-07	9.6728e-06	Swiss-prot	sp|P83516|IXCI_RHIMP Chymotrypsin-elastase inhibitor ixodidin OS=Rhipicephalus microplus PE=1 SV=2//1.32732e-14
KIL94243.1	FOA	FOW	3858.45	224.514	UP	4.1031	6.731e-13	3.8774e-11	GenBank	KIL94243.1 hypothetical protein FAVG1_02805 [Fusarium avenaceum]
KIL85509.1	FOA	FOW	121.19	7.23378	UP	4.0664	6.3584e-13	3.7077e-11	Swiss-prot	sp|P40332|IOLX_BACSU scyllo-inositol 2-dehydrogenase (NAD(+)) OS=Bacillus subtilis (strain 168) GN=iolX PE=1 SV=2//2.88555e-21
KIL92316.1	FOA	FOW	50.2666	3.13517	UP	4.003	3.1837e-16	3.1679e-14	Swiss-prot	sp|Q3ZFI7|GAR1_HYPJE D-galacturonate reductase OS=Hypocrea jecorina GN=gar1 PE=1 SV=1//4.25134e-88
KIL88167.1	FOA	FOW	22.8354	1.4362	UP	3.9909	7.2291e-06	0.00010039	Swiss-prot	sp|Q13231|CHIT1_HUMAN Chitotriosidase-1 OS=Homo sapiens GN=CHIT1 PE=1 SV=1//3.43244e-34
KIL86435.1	FOA	FOW	84.5748	5.34603	UP	3.9837	0.00086082	0.0057455	Swiss-prot	sp|P50537|MAE1_SCHPO Malic acid transport protein OS=Schizosaccharomyces pombe (strain 972 / ATCC 24843) GN=mae1 PE=1 SV=1//2.18392e-64
KIL86332.1	FOA	FOW	254.203	16.3677	UP	3.9571	5.4246e-44	5.8835e-41	Swiss-prot	sp|Q27519|C13A7_CAEEL Putative cytochrome P450 CYP13A7 OS=Caenorhabditis elegans GN=cyp-13A7 PE=3 SV=1//1.48332e-22
KIL96584.1	FOA	FOW	4.55768	0.297773	UP	3.936	0.011425	0.047502	Swiss-prot	sp|Q5ZID0|NMRL1_CHICK NmrA-like family domain-containing protein 1 OS=Gallus gallus GN=NMRAL1 PE=2 SV=1//1.64088e-27
KIL92195.1	FOA	FOW	88.6698	5.84801	UP	3.9224	7.0283e-23	1.4947e-20	Swiss-prot	sp|Q8X1Z7|MIRA_EMENI Siderophore iron transporter mirA OS=Emericella nidulans (strain FGSC A4 / ATCC 38163 / CBS 112.46 / NRRL 194 / M139) GN=mirA PE=3 SV=1//1.09468e-127
KIL89512.1	FOA	FOW	173.441	11.4784	UP	3.9174	3.5053e-18	4.6364e-16	Swiss-prot	sp|Q9SJF3|DCP1_ARATH mRNA-decapping enzyme-like protein OS=Arabidopsis thaliana GN=At1g08370 PE=1 SV=2//6.20605e-12
KIL87427.1	FOA	FOW	207.34	13.7618	UP	3.9133	5.3848e-07	1.0193e-05	Swiss-prot	sp|Q5AF03|HSP31_CANAL Glyoxalase 3 OS=Candida albicans (strain SC5314 / ATCC MYA-2876) GN=GLX3 PE=1 SV=1//6.52144e-71
KIL86690.1	FOA	FOW	10.932	0.727328	UP	3.9098	6.3544e-05	0.00064774	Swiss-prot	sp|Q12664|CP51_PENIT Eburicol 14-alpha-demethylase OS=Penicillium italicum GN=CYP51 PE=3 SV=1//0
KIL85821.1	FOA	FOW	37.8196	2.55306	UP	3.8888	2.1831e-06	3.5079e-05	Swiss-prot	sp|P47159|YJ94_YEAST Uncharacterized membrane protein YJR124C OS=Saccharomyces cerevisiae (strain ATCC 204508 / S288c) GN=YJR124C PE=1 SV=1//1.47651e-61
KIL93695.1	FOA	FOW	1126.1	76.0373	UP	3.8885	2.741e-09	8.4218e-08	Swiss-prot	sp|O13317|TRI11_FUSSP Isotrichodermin C-15 hydroxylase OS=Fusarium sporotrichioides GN=TRI11 PE=3 SV=1//1.02984e-86
KIL92303.1	FOA	FOW	12.8612	0.893996	UP	3.8466	0.0033569	0.017648	Swiss-prot	sp|Q9Y7D5|LOVF_ASPTE Lovastatin diketide synthase LovF OS=Aspergillus terreus GN=lovF PE=1 SV=1//0
KIL84891.1	FOA	FOW	113.022	8.16458	UP	3.7911	1.1631e-10	4.9469e-09	Swiss-prot	sp|Q5BG98|MCR1_EMENI NADH-cytochrome b5 reductase 2 OS=Emericella nidulans (strain FGSC A4 / ATCC 38163 / CBS 112.46 / NRRL 194 / M139) GN=mcr1 PE=3 SV=1//1.33322e-71
KIL94407.1	FOA	FOW	6020.75	454.9	UP	3.7263	2.9148e-05	0.00033202	Swiss-prot	sp|O13899|YF38_SCHPO Uncharacterized CDP-alcohol phosphatidyltransferase class-I family protein C22A12.08c OS=Schizosaccharomyces pombe (strain 972 / ATCC 24843) GN=SPAC22A12.08c PE=3 SV=1//2.26119e-72
KIL93808.1	FOA	FOW	349.174	26.533	UP	3.7181	1.278e-33	7.2953e-31	Swiss-prot	sp|O42652|AATC_SCHPO Aspartate aminotransferase, cytoplasmic OS=Schizosaccharomyces pombe (strain 972 / ATCC 24843) GN=aat2 PE=3 SV=1//3.17152e-111
KIL86786.1	FOA	FOW	930.466	70.9152	UP	3.7138	2.9245e-09	8.8849e-08	GenBank	KIL90929.1 hypothetical protein FAVG1_05625 [Fusarium avenaceum]
KIL87894.1	FOA	FOW	884.442	68.8158	UP	3.684	8.23e-08	1.8635e-06	Swiss-prot	sp|O34767|OXDD_BACSU Oxalate decarboxylase OxdD OS=Bacillus subtilis (strain 168) GN=oxdD PE=1 SV=1//2.81549e-13
KIL91375.1	FOA	FOW	465.802	37.1525	UP	3.6482	1.2426e-30	5.6157e-28	Swiss-prot	sp|Q01738|CDH_PHACH Cellobiose dehydrogenase OS=Phanerochaete chrysosporium GN=CDH-1 PE=1 SV=1//1.10959e-80
KIL93697.1	FOA	FOW	1379.19	114.965	UP	3.5846	1.3975e-06	2.3647e-05	GenBank	KIL93697.1 hypothetical protein FAVG1_02257 [Fusarium avenaceum]
KIL92989.1	FOA	FOW	22.8334	1.9209	UP	3.5713	4.841e-08	1.1514e-06	Swiss-prot	sp|Q9P3R1|ERG6_NEUCR Sterol 24-C-methyltransferase erg-4 OS=Neurospora crassa (strain ATCC 24698 / 74-OR23-1A / CBS 708.71 / DSM 1257 / FGSC 987) GN=erg-4 PE=3 SV=1//2.86434e-162
KIL85441.1	FOA	FOW	156.758	13.3633	UP	3.5522	2.3207e-05	0.00027241	GenBank	KIL85441.1 hypothetical protein FAVG1_11398 [Fusarium avenaceum]
KIL85830.1	FOA	FOW	1230.35	107.04	UP	3.5228	5.1348e-12	2.6775e-10	Swiss-prot	sp|P09805|KTXA_KLULA Killer toxin subunits alpha/beta OS=Kluyveromyces lactis (strain ATCC 8585 / CBS 2359 / DSM 70799 / NBRC 1267 / NRRL Y-1140 / WM37) PE=1 SV=1//5.78063e-89
KIL92343.1	FOA	FOW	2247.35	196.352	UP	3.5167	3.5515e-06	5.4187e-05	Swiss-prot	sp|P28346|RODL_EMENI Rodlet protein OS=Emericella nidulans (strain FGSC A4 / ATCC 38163 / CBS 112.46 / NRRL 194 / M139) GN=rodA PE=2 SV=1//1.96476e-12
KIL85907.1	FOA	FOW	65.4532	5.85634	UP	3.4824	0.011296	0.047081	Swiss-prot	sp|P39932|STL1_YEAST Sugar transporter STL1 OS=Saccharomyces cerevisiae (strain ATCC 204508 / S288c) GN=STL1 PE=1 SV=2//2.45064e-144
KIL94226.1	FOA	FOW	103.094	9.24277	UP	3.4795	2.0305e-07	4.227e-06	Swiss-prot	sp|Q59477|DHAT_KLEPN 1,3-propanediol dehydrogenase OS=Klebsiella pneumoniae GN=dhaT PE=1 SV=1//1.30591e-14
KIL93096.1	FOA	FOW	22.4666	2.02705	UP	3.4703	2.2951e-05	0.00026969	Swiss-prot	sp|P38298|YPC1_YEAST Alkaline ceramidase YPC1 OS=Saccharomyces cerevisiae (strain ATCC 204508 / S288c) GN=YPC1 PE=1 SV=1//2.21946e-27
KIL91383.1	FOA	FOW	7294.3	678.432	UP	3.4265	3.6527e-11	1.6787e-09	Swiss-prot	sp|P18407|ALLC_NEUCR Allantoicase OS=Neurospora crassa (strain ATCC 24698 / 74-OR23-1A / CBS 708.71 / DSM 1257 / FGSC 987) GN=alc-1 PE=2 SV=2//0
KIL93709.1	FOA	FOW	99.961	9.40754	UP	3.4095	0.0031662	0.016858	Swiss-prot	sp|O74178|KES1_SCHPO Protein kes1 OS=Schizosaccharomyces pombe (strain 972 / ATCC 24843) GN=kes1 PE=2 SV=2//3.92928e-58
KIL89711.1	FOA	FOW	7686.98	725.919	UP	3.4045	5.7464e-30	2.3971e-27	GenBank	RGP63461.1 pyridoxamine 5 -phosphate oxidase [Fusarium sporotrichioides]
KIL87621.1	FOA	FOW	2125.88	204.995	UP	3.3744	7.2597e-06	0.00010056	GenBank	RFN48373.1 nitrosoguanidine resistance protein sng1 [Fusarium sp. FIESC_12]
KIL87072.1	FOA	FOW	71.4954	6.9546	UP	3.3618	2.8538e-09	8.7436e-08	Swiss-prot	sp|Q9ST27|PHOT2_ORYSJ Phototropin-2 OS=Oryza sativa subsp. japonica GN=PHOT2 PE=1 SV=1//5.18622e-21
KIL85295.1	FOA	FOW	5280.15	515.358	UP	3.3569	8.2796e-61	2.9933e-57	Swiss-prot	sp|P39980|SIT1_YEAST Siderophore iron transporter 1 OS=Saccharomyces cerevisiae (strain ATCC 204508 / S288c) GN=SIT1 PE=3 SV=1//1.91883e-144
KIL88089.1	FOA	FOW	1539.76	153.355	UP	3.3278	3.2819e-14	2.2965e-12	Swiss-prot	sp|A6XIG6|SLMH_HYDIT 4-sulfomuconolactone hydrolase OS=Hydrogenophaga intermedia PE=1 SV=1//6.68368e-18
KIL91337.1	FOA	FOW	145.302	14.5809	UP	3.3169	2.5651e-16	2.6247e-14	Swiss-prot	sp|O94628|YGE9_SCHPO Uncharacterized methyltransferase C1347.09 OS=Schizosaccharomyces pombe (strain 972 / ATCC 24843) GN=SPBC1347.09 PE=3 SV=1//6.80102e-11
KIL91637.1	FOA	FOW	7664.07	769.912	UP	3.3153	1.4875e-33	8.0667e-31	Swiss-prot	sp|P21449|MDR2_CRIGR Multidrug resistance protein 2 OS=Cricetulus griseus GN=PGY2 PE=2 SV=2//0
KIL94858.1	FOA	FOW	36061.6	3628.5	UP	3.313	3.5331e-11	1.6306e-09	Swiss-prot	sp|P16928|ACSA_EMENI Acetyl-coenzyme A synthetase OS=Emericella nidulans (strain FGSC A4 / ATCC 38163 / CBS 112.46 / NRRL 194 / M139) GN=facA PE=2 SV=2//0
KIL88588.1	FOA	FOW	526.427	53.0575	UP	3.3106	7.0716e-09	2.0078e-07	GenBank	RFN48946.1 bys1 protein [Fusarium sp. FIESC_12]
KIL88649.1	FOA	FOW	244.107	24.7616	UP	3.3013	5.4332e-26	1.6837e-23	Swiss-prot	sp|O50584|LTAE_PSEUN Low specificity L-threonine aldolase OS=Pseudomonas sp. (strain NCIMB 10558) GN=ltaE PE=1 SV=1//5.58518e-42
KIL88219.1	FOA	FOW	68.9372	7.097	UP	3.28	5.3154e-14	3.5808e-12	Swiss-prot	sp|O94493|YC7C_SCHPO Uncharacterized esterase/lipase C417.12 OS=Schizosaccharomyces pombe (strain 972 / ATCC 24843) GN=SPCC417.12 PE=3 SV=2//1.20815e-97
KIL87667.1	FOA	FOW	2708.21	279.22	UP	3.2779	0.0011263	0.0072025	Swiss-prot	sp|O74829|YN2F_SCHPO Uncharacterized MFS-type transporter C530.15c OS=Schizosaccharomyces pombe (strain 972 / ATCC 24843) GN=SPBC530.15c PE=1 SV=2//2.58724e-106
KIL96009.1	FOA	FOW	226.151	23.3972	UP	3.2729	1.2494e-32	6.1595e-30	GenBank	KIL96009.1 hypothetical protein FAVG1_00748 [Fusarium avenaceum]
KIL90107.1	FOA	FOW	722.032	75.5151	UP	3.2572	0.0075611	0.034056	GenBank	KIL90107.1 hypothetical protein FAVG1_06845 [Fusarium avenaceum]
KIL86142.1	FOA	FOW	6.18419	0.648104	UP	3.2543	0.0066236	0.030583	GenBank	XP_009650479.1 C6 zinc finger domain-containing protein [Verticillium dahliae VdLs.17]
KIL88220.1	FOA	FOW	570.98	60.0658	UP	3.2488	1.899e-11	9.1027e-10	Swiss-prot	sp|Q8H151|AAE13_ARATH Malonate--CoA ligase OS=Arabidopsis thaliana GN=AAE13 PE=1 SV=1//2.07714e-96
KIL92317.1	FOA	FOW	9.26661	0.980649	UP	3.2402	0.00487	0.023868	Swiss-prot	sp|D4B0N9|6PGL_ARTBC Probable 6-phosphogluconolactonase ARB_02015 OS=Arthroderma benhamiae (strain ATCC MYA-4681 / CBS 112371) GN=ARB_02015 PE=1 SV=1//1.14129e-11
KIL92346.1	FOA	FOW	1635.02	173.16	UP	3.2391	4.9109e-05	0.00051976	Swiss-prot	sp|P41746|RODL_ASPFU Hydrophobin OS=Neosartorya fumigata (strain ATCC MYA-4609 / Af293 / CBS 101355 / FGSC A1100) GN=rodA PE=2 SV=2//8.06742e-21
KIL86503.1	FOA	FOW	3158.91	339.047	UP	3.2199	3.5469e-10	1.322e-08	GenBank	KIL86503.1 hypothetical protein FAVG1_10333 [Fusarium avenaceum]
KIL89751.1	FOA	FOW	778.552	83.717	UP	3.2172	4.3273e-10	1.5856e-08	Swiss-prot	sp|Q47944|SDH_GLUOY L-sorbose 1-dehydrogenase OS=Gluconobacter oxydans PE=3 SV=1//2.00387e-63
KIL84158.1	FOA	FOW	4235.27	455.549	UP	3.2168	9.6429e-09	2.6478e-07	Swiss-prot	sp|Q55CD9|NDH_DICDI Probable NADH dehydrogenase OS=Dictyostelium discoideum GN=DDB_G0270104 PE=3 SV=2//1.58555e-98
KIL87607.1	FOA	FOW	72.1024	7.77597	UP	3.213	1.3416e-07	2.8871e-06	GenBank	KIL87607.1 hypothetical protein FAVG1_09315 [Fusarium avenaceum]
KIL94408.1	FOA	FOW	814.98	88.9415	UP	3.1958	0.0056053	0.026699	Swiss-prot	sp|Q0GYU4|GLD2_HYPJE Glycerol 2-dehydrogenase (NADP(+)) OS=Hypocrea jecorina GN=gld2 PE=1 SV=1//0
KIL85924.1	FOA	FOW	15.7661	1.73608	UP	3.1829	2.9106e-05	0.00033195	Swiss-prot	sp|O74913|YJ72_SCHPO Uncharacterized protein C757.02c OS=Schizosaccharomyces pombe (strain 972 / ATCC 24843) GN=SPCC757.02c PE=4 SV=1//4.42411e-32
KIL87484.1	FOA	FOW	56.6806	6.3266	UP	3.1634	7.023e-10	2.4811e-08	GenBank	KIL87484.1 hypothetical protein FAVG1_09190 [Fusarium avenaceum]
KIL89084.1	FOA	FOW	7430.23	842.673	UP	3.1404	1.6071e-13	9.9039e-12	GenBank	KIL89503.1 hypothetical protein FAVG1_07083 [Fusarium avenaceum]
KIL87763.1	FOA	FOW	12.3215	1.40306	UP	3.1345	0.00012534	0.0011416	GenBank	SCO76685.1 probable alfa-L-rhamnosidase [Fusarium oxysporum]
KIL92342.1	FOA	FOW	79.3672	9.09001	UP	3.1262	0.0017935	0.010645	GenBank	KIL92342.1 hypothetical protein FAVG1_04752 [Fusarium avenaceum]
KIL94382.1	FOA	FOW	81.0371	9.29655	UP	3.1238	1.6602e-09	5.4074e-08	Swiss-prot	sp|Q8X226|CAS1_CRYNH Probable O-acetyltransferase CAS1 OS=Cryptococcus neoformans var. grubii serotype A (strain H99 / ATCC 208821 / CBS 10515 / FGSC 9487) GN=CAS1 PE=3 SV=1//1.16958e-107
KIL90138.1	FOA	FOW	65.2587	7.5287	UP	3.1157	2.3927e-05	0.00027993	GenBank	KIL90138.1 hypothetical protein FAVG1_06877 [Fusarium avenaceum]
KIL90315.1	FOA	FOW	6.13129	0.71917	UP	3.0918	0.011222	0.04686	Swiss-prot	sp|P53047|RTA1_YEAST Protein RTA1 OS=Saccharomyces cerevisiae (strain ATCC 204508 / S288c) GN=RTA1 PE=1 SV=1//3.75341e-24
KIL92735.1	FOA	FOW	618.016	72.5555	UP	3.0905	1.4631e-27	5.2897e-25	Swiss-prot	sp|Q01589|SED1_YEAST Cell wall protein SED1 OS=Saccharomyces cerevisiae (strain ATCC 204508 / S288c) GN=SED1 PE=1 SV=1//2.52562e-07
KIL88724.1	FOA	FOW	24.9132	2.92614	UP	3.0898	6.3904e-08	1.4938e-06	Swiss-prot	sp|P32382|NADO_THEBR NADH oxidase OS=Thermoanaerobacter brockii PE=1 SV=1//9.58852e-35
KIL84607.1	FOA	FOW	19.8948	2.35005	UP	3.0816	0.0017683	0.010526	Swiss-prot	sp|C0SPB1|YUKJ_BACSU Uncharacterized protein YukJ OS=Bacillus subtilis (strain 168) GN=yukJ PE=4 SV=1//1.42734e-30
KIL87626.1	FOA	FOW	206.415	24.3927	UP	3.081	9.6222e-10	3.2818e-08	Swiss-prot	sp|P32948|LIP4_CANRU Lipase 4 OS=Candida rugosa GN=LIP4 PE=3 SV=1//5.52326e-69
KIL93294.1	FOA	FOW	9414.18	1117.53	UP	3.0745	5.813e-11	2.5839e-09	Swiss-prot	sp|Q5B2K4|ACPA_EMENI Acetate permease A OS=Emericella nidulans (strain FGSC A4 / ATCC 38163 / CBS 112.46 / NRRL 194 / M139) GN=acpA PE=2 SV=1//7.60493e-63
KIL89204.1	FOA	FOW	370.235	44.627	UP	3.0525	1.1024e-07	2.4351e-06	Swiss-prot	sp|P39932|STL1_YEAST Sugar transporter STL1 OS=Saccharomyces cerevisiae (strain ATCC 204508 / S288c) GN=STL1 PE=1 SV=2//1.05014e-78
KIL94987.1	FOA	FOW	2636.79	319.205	UP	3.0462	7.3736e-19	1.0123e-16	Swiss-prot	sp|Q9UTA9|YL89_SCHPO Uncharacterized methyltransferase C25B8.09 OS=Schizosaccharomyces pombe (strain 972 / ATCC 24843) GN=SPAC25B8.09 PE=3 SV=1//1.24297e-23
KIL86787.1	FOA	FOW	25507.5	3111.59	UP	3.0352	1.8271e-10	7.3669e-09	Swiss-prot	sp|P08157|ALDH_EMENI Aldehyde dehydrogenase OS=Emericella nidulans (strain FGSC A4 / ATCC 38163 / CBS 112.46 / NRRL 194 / M139) GN=aldA PE=3 SV=2//5.80841e-172
KIL85371.1	FOA	FOW	9.24528	1.13599	UP	3.0248	0.0015921	0.0096095	Swiss-prot	sp|C6A048|MTAD_THESM 5-methylthioadenosine/S-adenosylhomocysteine deaminase OS=Thermococcus sibiricus (strain MM 739 / DSM 12597) GN=mtaD PE=3 SV=1//6.75102e-28
KIL92176.1	FOA	FOW	189.417	23.5966	UP	3.0049	3.9218e-14	2.6921e-12	Swiss-prot	sp|Q02357|ANK1_MOUSE Ankyrin-1 OS=Mus musculus GN=Ank1 PE=1 SV=2//2.46537e-25
KIL92030.1	FOA	FOW	66927	8414.24	UP	2.9917	6.219e-11	2.7198e-09	Swiss-prot	sp|Q7RVS9|PCKA_NEUCR Phosphoenolpyruvate carboxykinase [ATP] OS=Neurospora crassa (strain ATCC 24698 / 74-OR23-1A / CBS 708.71 / DSM 1257 / FGSC 987) GN=acu-6 PE=3 SV=2//0
KIL95439.1	FOA	FOW	1876.53	238.64	UP	2.9752	2.2833e-06	3.6581e-05	GenBank	KPA40922.1 gnat family acetyltransferase [Fusarium langsethiae]
KIL88216.1	FOA	FOW	227.715	29.0145	UP	2.9724	0.00013481	0.0012054	Swiss-prot	sp|Q12608|STCB_EMENI Probable sterigmatocystin biosynthesis P450 monooxygenase STCB OS=Emericella nidulans (strain FGSC A4 / ATCC 38163 / CBS 112.46 / NRRL 194 / M139) GN=stcB PE=3 SV=2//1.3066e-48
KIL93896.1	FOA	FOW	1915.27	247.189	UP	2.9539	0.00012815	0.0011631	Swiss-prot	sp|D4AX63|LIPA_ARTBC Lipase A OS=Arthroderma benhamiae (strain ATCC MYA-4681 / CBS 112371) GN=ARB_00790 PE=3 SV=1//9.79199e-67
KIL88854.1	FOA	FOW	23.0749	3.0047	UP	2.941	1.8348e-06	3.0152e-05	GenBank	XP_018175228.1 late sexual development protein [Purpureocillium lilacinum]
KIL89750.1	FOA	FOW	521.188	68.1491	UP	2.935	1.9729e-12	1.0974e-10	GenBank	KIL89750.1 integral membrane protein pth11 [Fusarium avenaceum]
KIL86239.1	FOA	FOW	449.042	58.7662	UP	2.9338	2.7277e-08	6.8261e-07	Swiss-prot	sp|Q4WT66|NRPS1_ASPFU Nonribosomal peptide synthetase 1 OS=Neosartorya fumigata (strain ATCC MYA-4609 / Af293 / CBS 101355 / FGSC A1100) GN=NRPS1 PE=1 SV=1//1.31473e-07
KIL93826.1	FOA	FOW	2138.25	286.147	UP	2.9016	0.006394	0.029725	Swiss-prot	sp|P24665|PRTA_ASPNG Aspergillopepsin-2 OS=Aspergillus niger PE=1 SV=1//2.44212e-56
KIL92305.1	FOA	FOW	33.4136	4.52203	UP	2.8854	1.6958e-05	0.0002083	GenBank	KIL92305.1 fungal specific transcription [Fusarium avenaceum]
KIL86624.1	FOA	FOW	458.994	62.3106	UP	2.8809	0.0016845	0.010094	GenBank	KIL86624.1 hypothetical protein FAVG1_09879 [Fusarium avenaceum]
KIL90137.1	FOA	FOW	687.058	93.3343	UP	2.88	5.0332e-20	8.2712e-18	GenBank	CVK91647.1 related to cornifin B [Fusarium proliferatum]
KIL88693.1	FOA	FOW	162.788	22.191	UP	2.875	1.5225e-10	6.2443e-09	Swiss-prot	sp|P38090|AGP2_YEAST General amino acid permease AGP2 OS=Saccharomyces cerevisiae (strain ATCC 204508 / S288c) GN=AGP2 PE=1 SV=1//2.34413e-149
KIL86036.1	FOA	FOW	16.9113	2.32052	UP	2.8655	4.2775e-05	0.0004598	GenBank	SCO76164.1 related to nitrate assimilation regulatory protein nirA [Fusarium oxysporum]
KIL87511.1	FOA	FOW	166.144	22.856	UP	2.8618	9.4272e-06	0.00012574	GenBank	KIL87511.1 hypothetical protein FAVG1_09218 [Fusarium avenaceum]
KIL87426.1	FOA	FOW	16.0891	2.21608	UP	2.86	6.8051e-05	0.00068278	Swiss-prot	sp|Q4WZ70|OYE3_ASPFU Chanoclavine-I aldehyde reductase OS=Neosartorya fumigata (strain ATCC MYA-4609 / Af293 / CBS 101355 / FGSC A1100) GN=fgaOx3 PE=1 SV=1//3.36985e-105
KIL90714.1	FOA	FOW	352.116	48.5971	UP	2.8571	0.0020621	0.011903	Swiss-prot	sp|P38090|AGP2_YEAST General amino acid permease AGP2 OS=Saccharomyces cerevisiae (strain ATCC 204508 / S288c) GN=AGP2 PE=1 SV=1//1.05792e-89
KIL87856.1	FOA	FOW	13.7685	1.92186	UP	2.8408	0.00026675	0.0021671	GenBank	KIL87856.1 hypothetical protein FAVG1_08737 [Fusarium avenaceum]
KIL95414.1	FOA	FOW	3702.74	516.837	UP	2.8408	2.0483e-08	5.2644e-07	GenBank	CZR40967.1 related to integral membrane protein [Fusarium proliferatum ET1]
KIL96527.1	FOA	FOW	2182.19	305.274	UP	2.8376	5.2715e-16	5.0154e-14	Swiss-prot	sp|P17423|KHSE_YEAST Homoserine kinase OS=Saccharomyces cerevisiae (strain ATCC 204508 / S288c) GN=THR1 PE=1 SV=4//2.8678e-115
KIL91581.1	FOA	FOW	13022.8	1833.82	UP	2.8281	4.905e-11	2.1983e-09	Swiss-prot	sp|P40088|FTR1_YEAST Plasma membrane iron permease OS=Saccharomyces cerevisiae (strain ATCC 204508 / S288c) GN=FTR1 PE=1 SV=1//4.73566e-89
KIL88639.1	FOA	FOW	1166.82	166.567	UP	2.8084	1.2423e-08	3.3433e-07	GenBank	KIL88639.1 hypothetical protein FAVG1_07886 [Fusarium avenaceum]
KIL90244.1	FOA	FOW	257.612	36.8154	UP	2.8068	2.0785e-16	2.1676e-14	GenBank	XP_018153135.1 Infection structure specific protein [Colletotrichum higginsianum IMI 349063]
KIL87701.1	FOA	FOW	388.282	55.8984	UP	2.7962	0.0015627	0.0094528	GenBank	CVK95050.1 related to 2`-hydroxyisoflavone reductase [Fusarium mangiferae]
KIL87557.1	FOA	FOW	2184.86	314.746	UP	2.7953	1.9051e-11	9.1027e-10	Swiss-prot	sp|P38093|FLBA_EMENI Developmental regulator flbA OS=Emericella nidulans (strain FGSC A4 / ATCC 38163 / CBS 112.46 / NRRL 194 / M139) GN=flbA PE=2 SV=1//3.32969e-103
KIL84018.1	FOA	FOW	47.6442	6.89001	UP	2.7897	0.0026309	0.014507	GenBank	GAM33578.1 PQQ enzyme repeat domain protein [Talaromyces cellulolyticus]
KIL85408.1	FOA	FOW	60.5178	8.88362	UP	2.7681	6.6644e-05	0.00067114	Swiss-prot	sp|P51635|AK1A1_RAT Alcohol dehydrogenase [NADP(+)] OS=Rattus norvegicus GN=Akr1a1 PE=1 SV=2//4.14621e-90
KIL94444.1	FOA	FOW	746.513	112.888	UP	2.7253	6.0665e-09	1.7512e-07	Swiss-prot	sp|P53334|SCW4_YEAST Probable family 17 glucosidase SCW4 OS=Saccharomyces cerevisiae (strain ATCC 204508 / S288c) GN=SCW4 PE=1 SV=1//1.13758e-66
KIL93348.1	FOA	FOW	32.9572	5.01986	UP	2.7149	4.8556e-07	9.4043e-06	Swiss-prot	sp|O14267|YFPC_SCHPO Uncharacterized UPF0442 protein C7D4.12c OS=Schizosaccharomyces pombe (strain 972 / ATCC 24843) GN=SPAC7D4.12c PE=3 SV=1//3.55069e-157
KIL93419.1	FOA	FOW	3968.8	607.227	UP	2.7084	9.8633e-24	2.3773e-21	Swiss-prot	sp|P38891|BCA1_YEAST Branched-chain-amino-acid aminotransferase, mitochondrial OS=Saccharomyces cerevisiae (strain ATCC 204508 / S288c) GN=BAT1 PE=1 SV=1//3.23337e-166
KIL90079.1	FOA	FOW	623.586	96.5536	UP	2.6912	0.0018937	0.011115	Swiss-prot	sp|Q9U1Y5|CHK2_CAEEL Serine/threonine-protein kinase chk-2 OS=Caenorhabditis elegans GN=chk-2 PE=2 SV=2//8.30973e-14
KIL93886.1	FOA	FOW	50.6236	7.87613	UP	2.6843	8.8715e-11	3.8032e-09	GenBank	KIL93886.1 hypothetical protein FAVG1_02448 [Fusarium avenaceum]
KIL92676.1	FOA	FOW	5482.51	853.706	UP	2.683	2.3134e-10	9.0581e-09	Swiss-prot	sp|Q54CX6|3HIDH_DICDI Probable 3-hydroxyisobutyrate dehydrogenase, mitochondrial OS=Dictyostelium discoideum GN=hibA PE=3 SV=1//1.2216e-60
KIL83710.1	FOA	FOW	202.511	31.5817	UP	2.6808	3.4037e-10	1.2774e-08	Swiss-prot	sp|Q98K73|TAM_RHILO Trans-aconitate 2-methyltransferase OS=Rhizobium loti (strain MAFF303099) GN=tam PE=3 SV=1//9.40463e-90
KIL85030.1	FOA	FOW	351.399	56.2032	UP	2.6444	1.1897e-18	1.613e-16	Swiss-prot	sp|H3JQW0|OTEMO_PSEPU 2-oxo-Delta(3)-4,5,5-trimethylcyclopentenylacetyl-CoA monooxygenase OS=Pseudomonas putida GN=otemo PE=1 SV=1//7.66509e-155
KIL84075.1	FOA	FOW	7085.9	1133.28	UP	2.6444	7.933e-14	5.1215e-12	Swiss-prot	sp|P0CB50|PRDX1_CHICK Peroxiredoxin-1 OS=Gallus gallus GN=PRDX1 PE=1 SV=1//2.89227e-91
KIL90080.1	FOA	FOW	536.019	85.7893	UP	2.6434	0.0011954	0.0075689	GenBank	KIL90080.1 hypothetical protein FAVG1_06818 [Fusarium avenaceum]
KIL94240.1	FOA	FOW	552.717	88.672	UP	2.64	2.3935e-07	4.889e-06	GenBank	RGP74078.1 gdsl [Fusarium sporotrichioides]
KIL90086.1	FOA	FOW	9.96815	1.60632	UP	2.6336	0.0035869	0.018632	Swiss-prot	sp|Q54EW2|Y9130_DICDI Putative bifunctional amine oxidase DDB_G0291301 OS=Dictyostelium discoideum GN=DDB_G0291301 PE=1 SV=1//8.72369e-65
KIL88365.1	FOA	FOW	139.493	22.59	UP	2.6264	3.1477e-16	3.1611e-14	GenBank	ENH71378.1 Phosphatidylglycerol lysyltransferase [Fusarium oxysporum f. sp. cubense race 1]
KIL94758.1	FOA	FOW	700.197	113.937	UP	2.6195	1.1073e-07	2.4411e-06	Swiss-prot	sp|P20945|ABAA_EMENI Regulatory protein abaA OS=Emericella nidulans (strain FGSC A4 / ATCC 38163 / CBS 112.46 / NRRL 194 / M139) GN=abaA PE=3 SV=3//2.03503e-10
KIL86681.1	FOA	FOW	552.899	90.5633	UP	2.61	4.4803e-13	2.6554e-11	GenBank	KIL86681.1 hypothetical protein FAVG1_09937 [Fusarium avenaceum]
KIL88899.1	FOA	FOW	1260.01	207.59	UP	2.6016	7.5512e-15	5.9348e-13	Swiss-prot	sp|Q9UUE3|YNZ6_SCHPO Putative lysine N-acyltransferase C17G9.06c OS=Schizosaccharomyces pombe (strain 972 / ATCC 24843) GN=SPBC17G9.06c PE=3 SV=1//2.69795e-49
KIL88248.1	FOA	FOW	508.219	84.7643	UP	2.5839	8.4897e-07	1.527e-05	GenBank	RGP73098.1 f-box protein [Fusarium longipes]
KIL89673.1	FOA	FOW	8386.06	1405.37	UP	2.577	1.3143e-14	9.8989e-13	Swiss-prot	sp|Q5ASN8|PMP20_EMENI Putative peroxiredoxin pmp20 OS=Emericella nidulans (strain FGSC A4 / ATCC 38163 / CBS 112.46 / NRRL 194 / M139) GN=AN8692 PE=1 SV=1//4.32829e-61
KIL87568.1	FOA	FOW	11.8964	1.9998	UP	2.5726	0.0016259	0.0097883	Swiss-prot	sp|Q5ZID0|NMRL1_CHICK NmrA-like family domain-containing protein 1 OS=Gallus gallus GN=NMRAL1 PE=2 SV=1//1.14329e-16
KIL94334.1	FOA	FOW	246.232	41.8806	UP	2.5557	0.0012399	0.0077926	Swiss-prot	sp|P0DN32|CUPR1_ARTBC Probable GPI-anchored cupredoxin ARB_05732-1 OS=Arthroderma benhamiae (strain ATCC MYA-4681 / CBS 112371) GN=ARB_05732-1 PE=1 SV=1//8.03846e-11
KIL91580.1	FOA	FOW	10240.3	1757.16	UP	2.5429	1.4878e-12	8.4484e-11	Swiss-prot	sp|Q96WT3|FET3_CANGA Iron transport multicopper oxidase FET3 OS=Candida glabrata (strain ATCC 2001 / CBS 138 / JCM 3761 / NBRC 0622 / NRRL Y-65) GN=FET3 PE=3 SV=1//0
KIL93837.1	FOA	FOW	31.139	5.34589	UP	2.5422	0.00036405	0.0027983	Swiss-prot	sp|B2AC45|MEP1_PODAN Extracellular metalloprotease PODANS_2_14170 OS=Podospora anserina (strain S / ATCC MYA-4624 / DSM 980 / FGSC 10383) GN=PODANS_2_14170 PE=3 SV=1//2.36396e-52
KIL84112.1	FOA	FOW	9.08617	1.56426	UP	2.5382	0.0069555	0.031791	Swiss-prot	sp|A1DA63|FTME_NEOFI Fumitremorgin C synthase OS=Neosartorya fischeri (strain ATCC 1020 / DSM 3700 / FGSC A1164 / NRRL 181) GN=ftmP450-2 PE=3 SV=1//2.7517e-42
KIL89973.1	FOA	FOW	116.55	20.0674	UP	2.538	2.5451e-15	2.1736e-13	Swiss-prot	sp|O94491|YC7A_SCHPO Uncharacterized transporter C417.10 OS=Schizosaccharomyces pombe (strain 972 / ATCC 24843) GN=SPCC417.10 PE=3 SV=1//4.81255e-70
KIL92157.1	FOA	FOW	4453.55	768.4	UP	2.535	2.1219e-30	9.2057e-28	Swiss-prot	sp|P15937|ACH1_NEUCR Acetyl-CoA hydrolase OS=Neurospora crassa (strain ATCC 24698 / 74-OR23-1A / CBS 708.71 / DSM 1257 / FGSC 987) GN=acu-8 PE=3 SV=2//0
KIL93088.1	FOA	FOW	23.3985	4.05154	UP	2.5299	7.481e-06	0.0001031	GenBank	KIL93088.1 hypothetical protein FAVG1_03064 [Fusarium avenaceum]
KIL88084.1	FOA	FOW	4445.79	772.742	UP	2.5244	4.0965e-15	3.3407e-13	Swiss-prot	sp|O42615|THDH_BLAAD Threonine dehydratase, mitochondrial OS=Blastobotrys adeninivorans GN=ILV1 PE=3 SV=1//0
KIL94192.1	FOA	FOW	19.3455	3.36931	UP	2.5215	2.9173e-05	0.00033202	GenBank	RFN48194.1 ethyl tert-butyl ether degradation ethd [Fusarium sp. FIESC_12]
KIL96379.1	FOA	FOW	5892.38	1031.57	UP	2.514	8.7985e-33	4.5442e-30	Swiss-prot	sp|Q86IC8|CAMT2_DICDI Probable caffeoyl-CoA O-methyltransferase 2 OS=Dictyostelium discoideum GN=omt6 PE=1 SV=1//6.93708e-21
KIL89004.1	FOA	FOW	271.542	47.612	UP	2.5118	0.00029958	0.0023787	GenBank	RGP78158.1 fungal specific transcription [Fusarium longipes]
KIL93878.1	FOA	FOW	737.924	129.453	UP	2.511	0.00041551	0.0031247	GenBank	KIL93878.1 hypothetical protein FAVG1_02440 [Fusarium avenaceum]
KIL87748.1	FOA	FOW	834.73	146.747	UP	2.508	3.097e-06	4.8054e-05	Swiss-prot	sp|Q08268|MCH4_YEAST Probable transporter MCH4 OS=Saccharomyces cerevisiae (strain ATCC 204508 / S288c) GN=MCH4 PE=1 SV=1//1.7144e-27
KIL83754.1	FOA	FOW	1174.36	207.059	UP	2.5038	2.4211e-19	3.6471e-17	Swiss-prot	sp|O65202|ACOX1_ARATH Peroxisomal acyl-coenzyme A oxidase 1 OS=Arabidopsis thaliana GN=ACX1 PE=1 SV=1//3.93193e-127
KIL95012.1	FOA	FOW	371.529	65.8297	UP	2.4967	1.1813e-09	3.9546e-08	GenBank	CZR41950.1 related to secretory lipase [Fusarium proliferatum ET1]
KIL91561.1	FOA	FOW	17425.3	3092.85	UP	2.4942	2.6017e-14	1.8688e-12	Swiss-prot	sp|P00842|ATP9_NEUCR ATP synthase subunit 9, mitochondrial OS=Neurospora crassa (strain ATCC 24698 / 74-OR23-1A / CBS 708.71 / DSM 1257 / FGSC 987) GN=oli PE=1 SV=1//1.43767e-48
KIL91367.1	FOA	FOW	2266.02	404.547	UP	2.4858	0.0061731	0.028897	Swiss-prot	sp|O74839|YC1B_SCHPO Uncharacterized MscS family protein C1183.11 OS=Schizosaccharomyces pombe (strain 972 / ATCC 24843) GN=SPCC1183.11 PE=1 SV=1//1.58703e-110
KIL87715.1	FOA	FOW	403.28	72.1341	UP	2.483	1.0649e-09	3.5869e-08	GenBank	RFN47757.1 n-acyl homoserine lactonase attm [Fusarium sp. FIESC_12]
KIL92178.1	FOA	FOW	35.3326	6.35845	UP	2.4743	2.4265e-07	4.9469e-06	GenBank	KZL84161.1 intracellular serine protease [Colletotrichum incanum]
KIL86939.1	FOA	FOW	23.8292	4.31967	UP	2.4637	0.0032822	0.017357	GenBank	OAA41600.1 necrosis-inducing protein [Beauveria brongniartii RCEF 3172]
KIL94804.1	FOA	FOW	9829.66	1782.48	UP	2.4633	7.6487e-09	2.1492e-07	Swiss-prot	sp|P80235|CACM_YEAST Putative mitochondrial carnitine O-acetyltransferase OS=Saccharomyces cerevisiae (strain ATCC 204508 / S288c) GN=YAT1 PE=1 SV=2//1.32533e-171
KIL93064.1	FOA	FOW	49.4196	8.97771	UP	2.4607	3.4737e-09	1.035e-07	GenBank	KIL93064.1 hypothetical protein FAVG1_03040 [Fusarium avenaceum]
KIL85665.1	FOA	FOW	295.242	54.1057	UP	2.448	8.1565e-14	5.2039e-12	GenBank	KIL85665.1 hypothetical protein FAVG1_11159 [Fusarium avenaceum]
KIL88900.1	FOA	FOW	3410.69	626.427	UP	2.4448	1.5065e-19	2.3681e-17	Swiss-prot	sp|O31826|YNGI_BACSU Putative acyl-CoA synthetase YngI OS=Bacillus subtilis (strain 168) GN=yngI PE=3 SV=1//1.1758e-104
KIL87482.1	FOA	FOW	319.202	58.7997	UP	2.4406	1.3994e-12	7.9881e-11	GenBank	RGP73084.1 pyrethroid hydrolase [Fusarium longipes]
KIL94006.1	FOA	FOW	124.862	23.1269	UP	2.4327	0.00017142	0.0014861	Swiss-prot	sp|D4APX3|LAC1_ARTBC Laccase ARB_05828 OS=Arthroderma benhamiae (strain ATCC MYA-4681 / CBS 112371) GN=ARB_05828 PE=1 SV=1//1.8587e-143
KIL88585.1	FOA	FOW	994.036	184.939	UP	2.4262	0.00012101	0.0011123	Swiss-prot	sp|P28346|RODL_EMENI Rodlet protein OS=Emericella nidulans (strain FGSC A4 / ATCC 38163 / CBS 112.46 / NRRL 194 / M139) GN=rodA PE=2 SV=1//2.34547e-17
KIL94677.1	FOA	FOW	830.663	154.577	UP	2.4259	0.00028298	0.0022701	Swiss-prot	sp|E9QRF2|CHIB1_ASPFU Endochitinase B1 OS=Neosartorya fumigata (strain ATCC MYA-4609 / Af293 / CBS 101355 / FGSC A1100) GN=chiB1 PE=3 SV=1//3.47513e-115
KIL93932.1	FOA	FOW	506.075	94.2961	UP	2.4241	5.0431e-07	9.6639e-06	GenBank	CVK86007.1 related to acetylxylan esterase [Fusarium mangiferae]
KIL87886.1	FOA	FOW	107.081	20.1353	UP	2.4109	0.0049142	0.024063	Swiss-prot	sp|Q8TV92|MFNA_METKA Probable L-tyrosine/L-aspartate decarboxylase OS=Methanopyrus kandleri (strain AV19 / DSM 6324 / JCM 9639 / NBRC 100938) GN=mfnA PE=3 SV=1//6.0665e-17
KIL94633.1	FOA	FOW	137.427	26.2172	UP	2.3901	0.008572	0.037625	Swiss-prot	sp|Q0DA50|C3H45_ORYSJ Zinc finger CCCH domain-containing protein 45 OS=Oryza sativa subsp. japonica GN=Os06g0677700 PE=3 SV=1//1.51666e-07
KIL92495.1	FOA	FOW	44.4992	8.6018	UP	2.3711	5.3792e-08	1.2738e-06	GenBank	KIL92495.1 hypothetical protein FAVG1_03673 [Fusarium avenaceum]
KIL86032.1	FOA	FOW	20.266	3.92512	UP	2.3683	0.00012737	0.0011579	GenBank	KIL86032.1 hypothetical protein FAVG1_11002 [Fusarium avenaceum]
KIL89487.1	FOA	FOW	12750	2469.28	UP	2.3683	1.0118e-21	1.8921e-19	Swiss-prot	sp|P77243|PRPD_ECOLI 2-methylcitrate dehydratase OS=Escherichia coli (strain K12) GN=prpD PE=1 SV=3//0
KIL87726.1	FOA	FOW	759.629	148.37	UP	2.3561	1.1666e-21	2.1446e-19	GenBank	RBA22344.1 DNA polymerase alpha subunit B [Fusarium proliferatum]
KIL84552.1	FOA	FOW	22.7189	4.44834	UP	2.3526	0.00040751	0.0030779	GenBank	KPA37433.1 integral membrane protein [Fusarium langsethiae]
KIL86849.1	FOA	FOW	18.4045	3.60827	UP	2.3507	0.00027977	0.0022494	Swiss-prot	sp|Q9HZQ8|LAP_PSEAE Aminopeptidase OS=Pseudomonas aeruginosa (strain ATCC 15692 / PAO1 / 1C / PRS 101 / LMG 12228) GN=lap PE=1 SV=1//1.54798e-66
KIL87625.1	FOA	FOW	438.14	85.9779	UP	2.3494	7.6782e-09	2.1519e-07	GenBank	KPA37870.1 integral membrane protein [Fusarium langsethiae]
KIL85443.1	FOA	FOW	233.039	46.0046	UP	2.3407	7.3124e-14	4.7777e-12	Swiss-prot	sp|P23623|OXLA_NEUCR L-amino-acid oxidase OS=Neurospora crassa (strain ATCC 24698 / 74-OR23-1A / CBS 708.71 / DSM 1257 / FGSC 987) GN=lox PE=1 SV=2//3.87672e-110
KIL94112.1	FOA	FOW	72.4998	14.3659	UP	2.3353	5.2323e-06	7.5566e-05	Swiss-prot	sp|P25036|YSP3_YEAST Subtilisin-like protease 3 OS=Saccharomyces cerevisiae (strain ATCC 204508 / S288c) GN=YSP3 PE=2 SV=2//6.03471e-23
KIL83707.1	FOA	FOW	11.8899	2.3565	UP	2.335	0.0075545	0.034055	GenBank	KIL83707.1 hypothetical protein FAVG1_13056 [Fusarium avenaceum]
KIL91017.1	FOA	FOW	164.471	32.6499	UP	2.3327	5.2717e-05	0.00055244	GenBank	KIL91017.1 hypothetical protein FAVG1_05713 [Fusarium avenaceum]
KIL90006.1	FOA	FOW	8.59024	1.71129	UP	2.3276	0.011469	0.047659	Swiss-prot	sp|O42643|PRP22_SCHPO Pre-mRNA-splicing factor ATP-dependent RNA helicase prp22 OS=Schizosaccharomyces pombe (strain 972 / ATCC 24843) GN=prp22 PE=1 SV=1//5.13865e-10
KIL96137.1	FOA	FOW	7338.73	1478.04	UP	2.3118	0.0095542	0.040942	Swiss-prot	sp|O13899|YF38_SCHPO Uncharacterized CDP-alcohol phosphatidyltransferase class-I family protein C22A12.08c OS=Schizosaccharomyces pombe (strain 972 / ATCC 24843) GN=SPAC22A12.08c PE=3 SV=1//2.52138e-56
KIL84681.1	FOA	FOW	25.4689	5.15815	UP	2.3038	0.00010728	0.0010074	Swiss-prot	sp|Q00357|TOXA_COCCA Putative HC-toxin efflux carrier TOXA OS=Cochliobolus carbonum GN=TOXA PE=3 SV=1//1.30412e-58
KIL85735.1	FOA	FOW	485.421	98.4474	UP	2.3018	6.2455e-13	3.6616e-11	Swiss-prot	sp|Q9P3I3|ARGD_NEUCR Acetylornithine aminotransferase, mitochondrial OS=Neurospora crassa (strain ATCC 24698 / 74-OR23-1A / CBS 708.71 / DSM 1257 / FGSC 987) GN=arg-8 PE=3 SV=1//0
KIL87483.1	FOA	FOW	232.428	47.5104	UP	2.2905	5.413e-10	1.9447e-08	Swiss-prot	sp|G5E8K5|ANK3_MOUSE Ankyrin-3 OS=Mus musculus GN=Ank3 PE=1 SV=1//3.16872e-08
KIL93711.1	FOA	FOW	855.807	174.999	UP	2.2899	4.0137e-27	1.3192e-24	Swiss-prot	sp|Q08908|FRE5_YEAST Ferric reductase transmembrane component 5 OS=Saccharomyces cerevisiae (strain ATCC 204508 / S288c) GN=FRE5 PE=2 SV=1//3.90968e-36
KIL90828.1	FOA	FOW	695.854	142.462	UP	2.2882	9.0303e-26	2.6471e-23	Swiss-prot	sp|Q01262|HYUA_PSESN Hydantoin utilization protein A OS=Pseudomonas sp. (strain NS671) GN=hyuA PE=3 SV=1//1.8073e-30
KIL84229.1	FOA	FOW	493.944	101.174	UP	2.2875	3.0346e-07	6.095e-06	Swiss-prot	sp|O13780|YEO2_SCHPO Uncharacterized protein C17G6.02c OS=Schizosaccharomyces pombe (strain 972 / ATCC 24843) GN=SPAC17G6.02c PE=4 SV=1//1.03008e-19
KIL84420.1	FOA	FOW	9980.8	2056.72	UP	2.2788	0.0012289	0.0077359	GenBank	KIL84420.1 hypothetical protein FAVG1_12440 [Fusarium avenaceum]
KIL86612.1	FOA	FOW	364.012	75.1243	UP	2.2766	3.0447e-10	1.1587e-08	Swiss-prot	sp|Q09919|FIP1_SCHPO Plasma membrane iron permease OS=Schizosaccharomyces pombe (strain 972 / ATCC 24843) GN=fip1 PE=1 SV=1//3.4855e-97
KIL93074.1	FOA	FOW	15.6934	3.25173	UP	2.2709	0.0010803	0.006958	Swiss-prot	sp|Q8H3C8|ILL8_ORYSJ IAA-amino acid hydrolase ILR1-like 8 OS=Oryza sativa subsp. japonica GN=ILL8 PE=2 SV=1//2.49097e-57
KIL96152.1	FOA	FOW	30931	6433.97	UP	2.2653	8.4425e-09	2.3479e-07	Swiss-prot	sp|Q4HYR2|ACEA_GIBZE Isocitrate lyase OS=Gibberella zeae (strain PH-1 / ATCC MYA-4620 / FGSC 9075 / NRRL 31084) GN=ICL1 PE=3 SV=1//0
KIL84678.1	FOA	FOW	1943.89	405.586	UP	2.2609	0.00088711	0.0058884	GenBank	KIL84678.1 hypothetical protein FAVG1_12205 [Fusarium avenaceum]
KIL87976.1	FOA	FOW	2783.83	581.491	UP	2.2592	9.652e-16	8.6517e-14	Swiss-prot	sp|G9NNY7|ACEB_HYPAI 2-methylisocitrate lyase, mitochondrial OS=Hypocrea atroviridis (strain ATCC 20476 / IMI 206040) GN=mcl PE=3 SV=1//0
KIL86611.1	FOA	FOW	743.99	155.686	UP	2.2566	1.1767e-24	2.968e-22	Swiss-prot	sp|P38993|FET3_YEAST Iron transport multicopper oxidase FET3 OS=Saccharomyces cerevisiae (strain ATCC 204508 / S288c) GN=FET3 PE=1 SV=2//0
KIL94021.1	FOA	FOW	362.505	76.1938	UP	2.2503	1.3296e-08	3.5607e-07	GenBank	SCO76083.1 related to spore coat protein SP96 precursor [Fusarium oxysporum]
KIL93938.1	FOA	FOW	32.6081	6.8678	UP	2.2473	0.00053372	0.003854	GenBank	KIL93938.1 hypothetical protein FAVG1_02500 [Fusarium avenaceum]
KIL94406.1	FOA	FOW	177.143	37.5545	UP	2.2379	1.399e-16	1.5174e-14	Swiss-prot	sp|Q59728|HAD9_PSEPU (S)-2-haloacid dehalogenase H-109 OS=Pseudomonas putida GN=dehH109 PE=3 SV=1//2.70285e-13
KIL91372.1	FOA	FOW	25.316	5.37667	UP	2.2353	1.9463e-05	0.00023534	GenBank	KIL91372.1 hypothetical protein FAVG1_04988 [Fusarium avenaceum]
KIL85860.1	FOA	FOW	711.641	151.538	UP	2.2315	2.7944e-05	0.00032004	Swiss-prot	sp|Q00808|HETE1_PODAS Vegetative incompatibility protein HET-E-1 OS=Podospora anserina GN=HET-E1 PE=3 SV=1//7.37328e-52
KIL95467.1	FOA	FOW	10.0752	2.1527	UP	2.2266	0.0067722	0.031097	GenBank	XP_023433150.1 related to Cupin domain protein [Fusarium fujikuroi IMI 58289]
KIL84854.1	FOA	FOW	1302.02	278.406	UP	2.2255	7.1647e-07	1.3082e-05	Swiss-prot	sp|Q01911|TETX_BACFG Tetracycline resistance protein from transposon Tn4351/Tn4400 OS=Bacteroides fragilis GN=tetX PE=4 SV=1//5.36802e-25
KIL94026.1	FOA	FOW	152.851	32.7035	UP	2.2246	1.1874e-09	3.9627e-08	Swiss-prot	sp|P38680|MTR_NEUCR N amino acid transport system protein OS=Neurospora crassa (strain ATCC 24698 / 74-OR23-1A / CBS 708.71 / DSM 1257 / FGSC 987) GN=mtr PE=3 SV=2//2.26805e-44
KIL96580.1	FOA	FOW	389.541	83.5519	UP	2.221	2.2896e-17	2.7289e-15	GenBank	KPA36928.1 infection structure specific protein [Fusarium langsethiae]
KIL85633.1	FOA	FOW	965.11	207.645	UP	2.2166	1.4053e-10	5.8397e-09	Swiss-prot	sp|O69787|BETC_RHIME Choline-sulfatase OS=Rhizobium meliloti (strain 1021) GN=betC PE=1 SV=2//8.43437e-143
KIL91343.1	FOA	FOW	158.155	34.0758	UP	2.2145	2.781e-15	2.3565e-13	Swiss-prot	sp|Q98KK0|BODG_RHILO Probable gamma-butyrobetaine dioxygenase OS=Rhizobium loti (strain MAFF303099) GN=mll1440 PE=3 SV=1//1.15626e-35
KIL94876.1	FOA	FOW	25.919	5.6003	UP	2.2104	0.00039252	0.0029813	GenBank	KIL94876.1 hypothetical protein FAVG1_01807 [Fusarium avenaceum]
KIL85531.1	FOA	FOW	3560.78	770.671	UP	2.208	2.4277e-23	5.4856e-21	Swiss-prot	sp|O14104|LYS12_SCHPO Homoisocitrate dehydrogenase OS=Schizosaccharomyces pombe (strain 972 / ATCC 24843) GN=lys12 PE=1 SV=1//8.82849e-165
KIL95725.1	FOA	FOW	651.778	141.215	UP	2.2065	1.7536e-09	5.6551e-08	Swiss-prot	sp|P47125|I23O_YEAST Indoleamine 2,3-dioxygenase OS=Saccharomyces cerevisiae (strain ATCC 204508 / S288c) GN=BNA2 PE=1 SV=1//7.22092e-17
KIL95979.1	FOA	FOW	53.2106	11.6104	UP	2.1963	0.00013096	0.0011807	Swiss-prot	sp|P40586|YIW2_YEAST Uncharacterized protein YIR042C OS=Saccharomyces cerevisiae (strain ATCC 204508 / S288c) GN=YIR042C PE=3 SV=1//8.62116e-48
KIL94138.1	FOA	FOW	532.63	116.324	UP	2.195	2.7251e-09	8.3967e-08	Swiss-prot	sp|P52959|CTF1B_FUSSO Cutinase transcription factor 1 beta OS=Fusarium solani subsp. pisi GN=CTF1-BETA PE=2 SV=1//3.23964e-26
KIL93180.1	FOA	FOW	4098.23	895.34	UP	2.1945	9.0203e-10	3.0925e-08	GenBank	RFN46708.1 siderophore biosynthesis [Fusarium sp. FIESC_12]
KIL93707.1	FOA	FOW	21.7514	4.77285	UP	2.1882	0.00013557	0.0012102	Swiss-prot	sp|P38360|ATU1_YEAST P-type cation-transporting ATPase OS=Saccharomyces cerevisiae (strain ATCC 204508 / S288c) GN=PCA1 PE=1 SV=2//0
KIL87693.1	FOA	FOW	3560.04	785.023	UP	2.1811	1.5797e-28	6.3456e-26	Swiss-prot	sp|Q2U100|M2DH_ASPOR Mannitol 2-dehydrogenase OS=Aspergillus oryzae (strain ATCC 42149 / RIB 40) GN=AO090011000230 PE=3 SV=1//0
KIL95714.1	FOA	FOW	9.5657	2.11523	UP	2.1771	0.011518	0.047809	Swiss-prot	sp|Q9FR37|AMI1_ARATH Amidase 1 OS=Arabidopsis thaliana GN=AMI1 PE=1 SV=1//5.88102e-16
KIL88664.1	FOA	FOW	768.566	170.048	UP	2.1762	9.4425e-05	0.00090471	GenBank	KIL88664.1 hypothetical protein FAVG1_07911 [Fusarium avenaceum]
KIL92454.1	FOA	FOW	3837.71	856.103	UP	2.1644	3.6981e-09	1.0959e-07	GenBank	RFN50023.1 gcn5-related n-acetyltransferase (gnat) domain-containing protein [Fusarium sp. FIESC_12]
KIL84441.1	FOA	FOW	26.0576	5.8338	UP	2.1592	4.9367e-05	0.00052085	GenBank	KIL84441.1 hypothetical protein FAVG1_12231 [Fusarium avenaceum]
KIL87757.1	FOA	FOW	38.8027	8.68825	UP	2.159	4.2455e-05	0.00045681	GenBank	RFN43288.1 nitrosoguanidine resistance protein [Fusarium sp. FIESC_12]
KIL92438.1	FOA	FOW	1284.19	287.864	UP	2.1574	0.00011467	0.001063	GenBank	KIL92438.1 hypothetical protein FAVG1_04849 [Fusarium avenaceum]
KIL89174.1	FOA	FOW	398.591	89.457	UP	2.1556	7.3599e-11	3.193e-09	GenBank	KIL89174.1 hypothetical protein FAVG1_07568 [Fusarium avenaceum]
KIL89056.1	FOA	FOW	26.5128	5.97572	UP	2.1495	0.00014497	0.0012794	GenBank	RGP75492.1 gpi anchored serine-threonine rich [Fusarium sporotrichioides]
KIL92324.1	FOA	FOW	18.4844	4.17455	UP	2.1466	0.00073289	0.0050406	Swiss-prot	sp|O94727|FRP2_SCHPO Ferric/cupric reductase transmembrane component 2 OS=Schizosaccharomyces pombe (strain 972 / ATCC 24843) GN=frp2 PE=3 SV=1//6.89101e-18
KIL95810.1	FOA	FOW	11.5202	2.6047	UP	2.145	0.0078741	0.035116	Swiss-prot	sp|P08965|MEI2_SCHPO Meiosis protein mei2 OS=Schizosaccharomyces pombe (strain 972 / ATCC 24843) GN=mei2 PE=1 SV=1//4.87815e-50
KIL93891.1	FOA	FOW	13.1078	2.97016	UP	2.1418	0.0025722	0.014276	Swiss-prot	sp|Q9UTN0|YII3_SCHPO Uncharacterized transcriptional regulatory protein C139.03 OS=Schizosaccharomyces pombe (strain 972 / ATCC 24843) GN=SPAC139.03 PE=3 SV=1//3.04629e-24
KIL92588.1	FOA	FOW	248.459	56.3074	UP	2.1416	5.7477e-18	7.2488e-16	Swiss-prot	sp|P40474|QDR2_YEAST Quinidine resistance protein 2 OS=Saccharomyces cerevisiae (strain ATCC 204508 / S288c) GN=QDR2 PE=1 SV=1//5.57617e-70
KIL85028.1	FOA	FOW	53.062	12.0966	UP	2.1331	9.7166e-07	1.7136e-05	GenBank	KIL93220.1 hypothetical protein FAVG1_03197 [Fusarium avenaceum]
KIL88169.1	FOA	FOW	37.3413	8.53142	UP	2.1299	5.8968e-06	8.3713e-05	Swiss-prot	sp|P42769|GSTF1_ARATH Glutathione S-transferase PM239X14 OS=Arabidopsis thaliana PE=2 SV=1//5.17112e-29
KIL85029.1	FOA	FOW	12.8239	2.93062	UP	2.1296	0.0034677	0.018094	GenBank	PTD02450.1 Cytochrome P450 monooxygenase mpaDE [Fusarium culmorum]
KIL90199.1	FOA	FOW	11.2729	2.58611	UP	2.124	0.0073839	0.033411	GenBank	RFN51321.1 protein-s-isoprenylcysteine o-methyltransferase [Fusarium sp. FIESC_12]
KIL91335.1	FOA	FOW	3327.11	763.651	UP	2.1233	7.8462e-08	1.7841e-06	Swiss-prot	sp|Q60QD1|FIGL1_CAEBR Fidgetin-like protein 1 OS=Caenorhabditis briggsae GN=figl-1 PE=3 SV=1//3.81867e-07
KIL89564.1	FOA	FOW	389.862	89.5883	UP	2.1216	1.3899e-10	5.7981e-09	Swiss-prot	sp|P38694|MSC7_YEAST Putative aldehyde dehydrogenase-like protein YHR039C OS=Saccharomyces cerevisiae (strain ATCC 204508 / S288c) GN=MSC7 PE=1 SV=1//6.85075e-180
KIL92119.1	FOA	FOW	1996.11	459.216	UP	2.1199	1.624e-16	1.744e-14	GenBank	CZR42520.1 related to cornifin B [Fusarium proliferatum ET1]
KIL87524.1	FOA	FOW	74.9428	17.2513	UP	2.1191	6.6855e-05	0.00067265	Swiss-prot	sp|B2J2A3|CINAL_NOSP7 CinA-like protein OS=Nostoc punctiforme (strain ATCC 29133 / PCC 73102) GN=Npun_F5157 PE=3 SV=1//1.90796e-27
KIL89580.1	FOA	FOW	3923.56	903.345	UP	2.1188	2.3898e-16	2.4685e-14	Swiss-prot	sp|P38281|APD1_YEAST Actin patches distal protein 1 OS=Saccharomyces cerevisiae (strain ATCC 204508 / S288c) GN=APD1 PE=1 SV=1//8.04013e-18
KIL86980.1	FOA	FOW	1628.16	375.011	UP	2.1182	8.3661e-14	5.3064e-12	Swiss-prot	sp|D4B1R0|GCP1_ARTBC Probable glutamate carboxypeptidase ARB_02390 OS=Arthroderma benhamiae (strain ATCC MYA-4681 / CBS 112371) GN=ARB_02390 PE=1 SV=1//0
KIL91244.1	FOA	FOW	705.815	163.16	UP	2.113	0.0027154	0.014897	Swiss-prot	sp|P39932|STL1_YEAST Sugar transporter STL1 OS=Saccharomyces cerevisiae (strain ATCC 204508 / S288c) GN=STL1 PE=1 SV=2//1.12627e-144
KIL86680.1	FOA	FOW	129.024	30.0285	UP	2.1032	1.3689e-11	6.7487e-10	GenBank	KIL87797.1 hypothetical protein FAVG1_08676 [Fusarium avenaceum]
KIL87209.1	FOA	FOW	263.68	61.473	UP	2.1008	2.2116e-10	8.6908e-09	Swiss-prot	sp|P0CY36|Y1806_PHANO SET domain-containing protein SNOG_11806 OS=Phaeosphaeria nodorum (strain SN15 / ATCC MYA-4574 / FGSC 10173) GN=SNOG_11806 PE=3 SV=1//5.11516e-175
KIL87053.1	FOA	FOW	12.1787	2.84279	UP	2.099	0.01201	0.049436	Swiss-prot	sp|P38680|MTR_NEUCR N amino acid transport system protein OS=Neurospora crassa (strain ATCC 24698 / 74-OR23-1A / CBS 708.71 / DSM 1257 / FGSC 987) GN=mtr PE=3 SV=2//6.77578e-37
KIL92633.1	FOA	FOW	344.804	80.9164	UP	2.0913	5.776e-19	8.1792e-17	Swiss-prot	sp|Q5T1C6|THEM4_HUMAN Acyl-coenzyme A thioesterase THEM4 OS=Homo sapiens GN=THEM4 PE=1 SV=1//1.92067e-07
KIL96198.1	FOA	FOW	3477.67	818.009	UP	2.0879	9.6562e-07	1.7057e-05	Swiss-prot	sp|P13249|PUAC_STRAD Puromycin N-acetyltransferase OS=Streptomyces alboniger GN=pac PE=3 SV=2//1.72827e-09
KIL86804.1	FOA	FOW	185.428	43.7153	UP	2.0846	1.3807e-05	0.00017494	GenBank	RFN53667.1 putative duf636 domain protein [Fusarium sp. FIESC_12]
KIL92179.1	FOA	FOW	116.484	27.4782	UP	2.0838	2.6555e-05	0.00030511	Swiss-prot	sp|Q9URX1|YLX5_SCHPO UNC93-like protein C922.05c OS=Schizosaccharomyces pombe (strain 972 / ATCC 24843) GN=SPAC922.05c PE=3 SV=1//6.62538e-114
KIL84683.1	FOA	FOW	66.2496	15.7073	UP	2.0765	0.00069488	0.004825	GenBank	sp|Q5MNI2.1|LOLU1_EPIUN RecName: Full=Loline biosynthesis cluster 1 transcription factor lolU1
KIL87951.1	FOA	FOW	296.507	70.4063	UP	2.0743	3.7789e-05	0.00041442	Swiss-prot	sp|P38680|MTR_NEUCR N amino acid transport system protein OS=Neurospora crassa (strain ATCC 24698 / 74-OR23-1A / CBS 708.71 / DSM 1257 / FGSC 987) GN=mtr PE=3 SV=2//5.08629e-46
KIL96606.1	FOA	FOW	1861.94	442.593	UP	2.0728	6.2938e-15	5.0193e-13	Swiss-prot	sp|O74976|FAT2_SCHPO Putative peroxisomal-coenzyme A synthetase OS=Schizosaccharomyces pombe (strain 972 / ATCC 24843) GN=SPCC1827.03c PE=1 SV=1//0
KIL92782.1	FOA	FOW	2057.07	490.632	UP	2.0679	1.9373e-08	5.0147e-07	Swiss-prot	sp|Q09893|YAI5_SCHPO Uncharacterized protein C24B11.05 OS=Schizosaccharomyces pombe (strain 972 / ATCC 24843) GN=SPAC24B11.05 PE=3 SV=1//5.16572e-71
KIL91877.1	FOA	FOW	953.736	228.405	UP	2.062	0.0022262	0.012655	Swiss-prot	sp|Q01371|WC1_NEUCR White collar 1 protein OS=Neurospora crassa (strain ATCC 24698 / 74-OR23-1A / CBS 708.71 / DSM 1257 / FGSC 987) GN=wc-1 PE=1 SV=2//1.53016e-30
KIL94789.1	FOA	FOW	12279	2943.43	UP	2.0606	9.4129e-22	1.7911e-19	Swiss-prot	sp|P22768|ASSY_YEAST Argininosuccinate synthase OS=Saccharomyces cerevisiae (strain ATCC 204508 / S288c) GN=ARG1 PE=1 SV=3//4.9659e-155
KIL87415.1	FOA	FOW	350.97	84.3002	UP	2.0577	0.0014983	0.0091292	Swiss-prot	sp|Q04991|FMP42_YEAST Protein FMP42 OS=Saccharomyces cerevisiae (strain ATCC 204508 / S288c) GN=FMP42 PE=1 SV=1//1.80554e-92
KIL95076.1	FOA	FOW	38029.9	9162.17	UP	2.0534	2.0199e-05	0.00024243	Swiss-prot	sp|O14368|HSP16_SCHPO Heat shock protein 16 OS=Schizosaccharomyces pombe (strain 972 / ATCC 24843) GN=hsp16 PE=1 SV=1//1.7779e-10
KIL84729.1	FOA	FOW	2475.17	597.752	UP	2.0499	0.0067977	0.031201	Swiss-prot	sp|Q06170|YL326_YEAST Uncharacterized membrane protein YLR326W OS=Saccharomyces cerevisiae (strain ATCC 204508 / S288c) GN=YLR326W PE=1 SV=1//7.22987e-12
KIL86506.1	FOA	FOW	1424.23	343.978	UP	2.0498	2.2286e-17	2.6857e-15	Swiss-prot	sp|O34355|YTCJ_BACSU Putative amidohydrolase YtcJ OS=Bacillus subtilis (strain 168) GN=ytcJ PE=4 SV=1//1.63764e-43
KIL86306.1	FOA	FOW	12.64	3.05389	UP	2.0493	0.004551	0.02258	GenBank	KIL86306.1 hypothetical protein FAVG1_10704 [Fusarium avenaceum]
KIL91697.1	FOA	FOW	6538.43	1580.38	UP	2.0487	1.707e-23	4.0248e-21	Swiss-prot	sp|P25605|ILV6_YEAST Acetolactate synthase small subunit, mitochondrial OS=Saccharomyces cerevisiae (strain ATCC 204508 / S288c) GN=ILV6 PE=1 SV=2//1.74072e-124
KIL94242.1	FOA	FOW	161.814	39.1614	UP	2.0468	8.9004e-09	2.4626e-07	GenBank	KIL94242.1 hypothetical protein FAVG1_02804 [Fusarium avenaceum]
KIL88286.1	FOA	FOW	247.441	60.0626	UP	2.0425	0.00013286	0.0011915	Swiss-prot	sp|D4AZ78|LIP2_ARTBC Secreted lipase ARB_01498 OS=Arthroderma benhamiae (strain ATCC MYA-4681 / CBS 112371) GN=ARB_01498 PE=1 SV=1//3.10386e-72
KIL88116.1	FOA	FOW	482.726	117.262	UP	2.0415	2.8886e-10	1.1032e-08	GenBank	CZR33520.1 related to DUF1275 domain protein [Fusarium proliferatum ET1]
KIL92987.1	FOA	FOW	64.6772	15.7184	UP	2.0408	9.6235e-07	1.7027e-05	GenBank	RGP81479.1 deoxyribonuclease tat-d [Fusarium longipes]
KIL94155.1	FOA	FOW	947.162	230.579	UP	2.0383	5.5253e-06	7.906e-05	Swiss-prot	sp|Q54LN9|ACMSD_DICDI 2-amino-3-carboxymuconate-6-semialdehyde decarboxylase OS=Dictyostelium discoideum GN=acmsd PE=3 SV=1//7.62561e-09
KIL93310.1	FOA	FOW	13.0295	3.17729	UP	2.0359	0.0026162	0.014463	Swiss-prot	sp|Q503M4|MT12B_DANRE Monocarboxylate transporter 12-B OS=Danio rerio GN=slc16a12b PE=2 SV=1//3.75839e-12
KIL89671.1	FOA	FOW	47.0194	11.5733	UP	2.0225	6.8954e-07	1.2654e-05	Swiss-prot	sp|P38680|MTR_NEUCR N amino acid transport system protein OS=Neurospora crassa (strain ATCC 24698 / 74-OR23-1A / CBS 708.71 / DSM 1257 / FGSC 987) GN=mtr PE=3 SV=2//3.90845e-16
KIL95779.1	FOA	FOW	101.28	24.991	UP	2.0189	3.0529e-08	7.577e-07	GenBank	OAQ75623.1 mcm2 3 5 family protein [Purpureocillium lilacinum]
KIL92927.1	FOA	FOW	171.079	42.2461	UP	2.0178	1.805e-14	1.3228e-12	Swiss-prot	sp|Q9Y885|TOXF_COCCA Putative branched-chain-amino-acid aminotransferase TOXF OS=Cochliobolus carbonum GN=TOXF PE=3 SV=1//2.04128e-105
KIL92957.1	FOA	FOW	1835.77	453.846	UP	2.0161	1.8205e-16	1.917e-14	Swiss-prot	sp|Q42598|THRC_SCHPO Threonine synthase OS=Schizosaccharomyces pombe (strain 972 / ATCC 24843) GN=thrc PE=1 SV=1//0
KIL84732.1	FOA	FOW	961.769	238.87	UP	2.0095	2.7257e-17	3.2133e-15	Swiss-prot	sp|P32332|OAC1_YEAST Mitochondrial oxaloacetate transport protein OS=Saccharomyces cerevisiae (strain ATCC 204508 / S288c) GN=OAC1 PE=1 SV=1//4.15608e-87
KIL89241.1	FOA	FOW	59.0882	14.7009	UP	2.007	1.7676e-07	3.7225e-06	Swiss-prot	sp|Q9ULJ7|ANR50_HUMAN Ankyrin repeat domain-containing protein 50 OS=Homo sapiens GN=ANKRD50 PE=1 SV=4//2.8801e-06
KIL94272.1	FOA	FOW	101.041	25.1634	UP	2.0055	6.2601e-09	1.7915e-07	GenBank	KIL94272.1 hypothetical protein FAVG1_02835 [Fusarium avenaceum]
KIL89316.1	FOA	FOW	73.358	18.291	UP	2.0038	1.9496e-07	4.0742e-06	Swiss-prot	sp|P0A2D1|UCPA_SALTY Oxidoreductase UcpA OS=Salmonella typhimurium (strain LT2 / SGSC1412 / ATCC 700720) GN=ucpA PE=3 SV=1//3.9513e-16
KIL88553.1	FOA	FOW	316.774	79.294	UP	1.9982	7.3438e-10	2.5694e-08	Swiss-prot	sp|Q9Z580|GATA_STRCO Glutamyl-tRNA(Gln) amidotransferase subunit A OS=Streptomyces coelicolor (strain ATCC BAA-471 / A3(2) / M145) GN=gatA PE=3 SV=1//7.23143e-35
KIL86520.1	FOA	FOW	1218.96	306.13	UP	1.9934	1.0382e-07	2.3027e-06	Swiss-prot	sp|Q9AV57|FLOT1_ORYSJ Flotillin-like protein 1 OS=Oryza sativa subsp. japonica GN=FLOT1 PE=3 SV=1//4.035e-102
KIL94241.1	FOA	FOW	349.802	87.902	UP	1.9926	0.00016298	0.0014187	Swiss-prot	sp|D4ALG0|LYSM1_ARTBC LysM domain-containing protein ARB_05157 OS=Arthroderma benhamiae (strain ATCC MYA-4681 / CBS 112371) GN=ARB_05157 PE=1 SV=1//1.0009e-11
KIL93101.1	FOA	FOW	60.408	15.2843	UP	1.9827	0.0014288	0.0087899	Swiss-prot	sp|Q9Y6Z9|SOU1_SCHPO Sorbose reductase sou1 OS=Schizosaccharomyces pombe (strain 972 / ATCC 24843) GN=sou1 PE=3 SV=1//5.1694e-07
KIL93876.1	FOA	FOW	51.6132	13.1348	UP	1.9743	2.0448e-07	4.2487e-06	GenBank	KPA44778.1 surface protein sp1 protein [Fusarium langsethiae]
KIL93091.1	FOA	FOW	17.1711	4.37313	UP	1.9732	0.0027361	0.01498	Swiss-prot	sp|P53184|PNC1_YEAST Nicotinamidase OS=Saccharomyces cerevisiae (strain ATCC 204508 / S288c) GN=PNC1 PE=1 SV=1//1.15557e-34
KIL92810.1	FOA	FOW	427.032	108.818	UP	1.9724	2.9805e-13	1.8059e-11	Swiss-prot	sp|Q9H9P8|L2HDH_HUMAN L-2-hydroxyglutarate dehydrogenase, mitochondrial OS=Homo sapiens GN=L2HGDH PE=1 SV=3//1.28617e-29
KIL87985.1	FOA	FOW	263.504	67.2533	UP	1.9702	2.3743e-12	1.2971e-10	Swiss-prot	sp|Q01976|ADPP_YEAST ADP-ribose pyrophosphatase OS=Saccharomyces cerevisiae (strain ATCC 204508 / S288c) GN=YSA1 PE=1 SV=2//6.01338e-61
KIL94213.1	FOA	FOW	17.6806	4.52307	UP	1.9668	0.0018031	0.010685	Swiss-prot	sp|Q5F364|MRP1_CHICK Multidrug resistance-associated protein 1 OS=Gallus gallus GN=ABCC1 PE=2 SV=1//2.33194e-06
KIL93382.1	FOA	FOW	9058.05	2331.98	UP	1.9576	1.0257e-11	5.1264e-10	Swiss-prot	sp|P09201|F16P_YEAST Fructose-1,6-bisphosphatase OS=Saccharomyces cerevisiae (strain ATCC 204508 / S288c) GN=FBP1 PE=1 SV=2//7.0531e-133
KIL93503.1	FOA	FOW	899.659	231.834	UP	1.9563	0.00049383	0.0036141	Swiss-prot	sp|Q00357|TOXA_COCCA Putative HC-toxin efflux carrier TOXA OS=Cochliobolus carbonum GN=TOXA PE=3 SV=1//7.37684e-75
KIL95844.1	FOA	FOW	170.755	44.1126	UP	1.9527	6.4913e-08	1.5141e-06	Swiss-prot	sp|Q7SBB6|ERG3_NEUCR Probable Delta(7)-sterol 5(6)-desaturase OS=Neurospora crassa (strain ATCC 24698 / 74-OR23-1A / CBS 708.71 / DSM 1257 / FGSC 987) GN=NCU06207 PE=3 SV=1//6.65017e-159
KIL95804.1	FOA	FOW	13.0138	3.36414	UP	1.9517	0.0055476	0.026471	Swiss-prot	sp|Q8R164|BPHL_MOUSE Valacyclovir hydrolase OS=Mus musculus GN=Bphl PE=1 SV=1//8.49415e-08
KIL87325.1	FOA	FOW	54.2873	14.0658	UP	1.9484	0.00026801	0.0021758	GenBank	KIL87325.1 hypothetical protein FAVG1_09029 [Fusarium avenaceum]
KIL89739.1	FOA	FOW	384.725	1487.04	DOWN	-1.9505	2.0706e-05	0.00024734	Swiss-prot	sp|Q6P0U0|NAGA_DANRE Putative N-acetylglucosamine-6-phosphate deacetylase OS=Danio rerio GN=amdhd2 PE=2 SV=1//4.50942e-87
KIL85978.1	FOA	FOW	19.6342	75.9372	DOWN	-1.9514	1.9163e-08	4.9845e-07	Swiss-prot	sp|Q7RVS9|PCKA_NEUCR Phosphoenolpyruvate carboxykinase [ATP] OS=Neurospora crassa (strain ATCC 24698 / 74-OR23-1A / CBS 708.71 / DSM 1257 / FGSC 987) GN=acu-6 PE=3 SV=2//9.8776e-23
KIL85567.1	FOA	FOW	3229.96	12565.2	DOWN	-1.9598	9.0358e-07	1.6119e-05	Swiss-prot	sp|Q04585|YDR09_YEAST Uncharacterized sugar kinase YDR109C OS=Saccharomyces cerevisiae (strain ATCC 204508 / S288c) GN=YDR109C PE=1 SV=1//0
KIL84894.1	FOA	FOW	30.2296	118.021	DOWN	-1.965	7.8761e-06	0.00010786	Swiss-prot	sp|Q9US44|YIZG_SCHPO Uncharacterized transporter C1002.16c OS=Schizosaccharomyces pombe (strain 972 / ATCC 24843) GN=SPAC1002.16c PE=3 SV=1//1.5744e-93
KIL89420.1	FOA	FOW	359.419	1406.77	DOWN	-1.9687	9.1018e-23	1.8281e-20	Swiss-prot	sp|Q00668|STCC_EMENI Putative sterigmatocystin biosynthesis peroxidase stcC OS=Emericella nidulans (strain FGSC A4 / ATCC 38163 / CBS 112.46 / NRRL 194 / M139) GN=stcC PE=3 SV=2//1.30561e-17
KIL92718.1	FOA	FOW	422.95	1679.31	DOWN	-1.9893	2.446e-22	4.7373e-20	Swiss-prot	sp|Q10086|YAO7_SCHPO Uncharacterized transcriptional regulatory protein C11D3.07c OS=Schizosaccharomyces pombe (strain 972 / ATCC 24843) GN=SPAC11D3.07c PE=3 SV=3//1.91798e-24
KIL89827.1	FOA	FOW	1101.15	4394.01	DOWN	-1.9965	0.00027881	0.0022433	Swiss-prot	sp|C7Z147|GFA_NECH7 Putative glutathione-dependent formaldehyde-activating enzyme OS=Nectria haematococca (strain 77-13-4 / ATCC MYA-4622 / FGSC 9596 / MPVI) GN=NECHADRAFT_69107 PE=3 SV=2//1.21409e-104
KIL85705.1	FOA	FOW	34.056	136.51	DOWN	-2.003	1.4088e-06	2.38e-05	Swiss-prot	sp|P11551|FUCP_ECOLI L-fucose-proton symporter OS=Escherichia coli (strain K12) GN=fucP PE=1 SV=3//7.31244e-49
KIL95756.1	FOA	FOW	870.728	3509.17	DOWN	-2.0108	4.1997e-25	1.1388e-22	Swiss-prot	sp|Q10499|AIF1_SCHPO Apoptosis-inducing factor 1 OS=Schizosaccharomyces pombe (strain 972 / ATCC 24843) GN=aif1 PE=3 SV=3//1.56798e-132
KIL85025.1	FOA	FOW	7.78233	31.4557	DOWN	-2.015	1.5974e-05	0.00019778	Swiss-prot	sp|P41943|GPR1_YARLI Glyoxylate pathway regulator OS=Yarrowia lipolytica (strain CLIB 122 / E 150) GN=GPR1 PE=1 SV=3//4.51009e-21
KIL93473.1	FOA	FOW	228.969	933.204	DOWN	-2.027	8.454e-23	1.73e-20	Swiss-prot	sp|Q92259|SREP_PENCH GATA factor SREP OS=Penicillium chrysogenum GN=SREP PE=3 SV=1//4.1656e-10
KIL94920.1	FOA	FOW	235.024	963.599	DOWN	-2.0356	7.9858e-23	1.6657e-20	Swiss-prot	sp|P39353|YJHC_ECOLI Uncharacterized oxidoreductase YjhC OS=Escherichia coli (strain K12) GN=yjhC PE=3 SV=2//1.06033e-10
KIL93192.1	FOA	FOW	455.311	1881.74	DOWN	-2.0471	8.9172e-07	1.5934e-05	Swiss-prot	sp|O04130|SERA2_ARATH D-3-phosphoglycerate dehydrogenase 2, chloroplastic OS=Arabidopsis thaliana GN=PGDH2 PE=1 SV=2//3.03527e-122
KIL85272.1	FOA	FOW	4.88828	20.263	DOWN	-2.0514	0.00063316	0.004468	Swiss-prot	sp|O74923|YJ7D_SCHPO Uncharacterized transporter C757.13 OS=Schizosaccharomyces pombe (strain 972 / ATCC 24843) GN=SPCC757.13 PE=3 SV=1//8.8415e-59
KIL86814.1	FOA	FOW	171.212	711.372	DOWN	-2.0548	2.7186e-06	4.261e-05	Swiss-prot	sp|Q45604|YYCR_BACSU Uncharacterized zinc-type alcohol dehydrogenase-like protein YycR OS=Bacillus subtilis (strain 168) GN=yycR PE=3 SV=1//2.76076e-91
KIL88783.1	FOA	FOW	182.971	765.516	DOWN	-2.0648	3.082e-10	1.1647e-08	Swiss-prot	sp|P50166|ARDH_CANTR D-arabinitol 2-dehydrogenase [ribulose-forming] OS=Candida tropicalis GN=ARD PE=1 SV=1//2.45863e-39
KIL87641.1	FOA	FOW	32.309	135.264	DOWN	-2.0658	0.00013935	0.0012406	Swiss-prot	sp|P86491|6HN3M_PSEFL 6-hydroxynicotinate 3-monooxygenase OS=Pseudomonas fluorescens PE=1 SV=1//1.39128e-36
KIL91084.1	FOA	FOW	2184.71	9178.29	DOWN	-2.0708	2.4745e-12	1.3353e-10	Swiss-prot	sp|Q9P380|PTR2_SCHPO Probable peptide transporter ptr2 OS=Schizosaccharomyces pombe (strain 972 / ATCC 24843) GN=ptr2 PE=1 SV=1//1.47444e-118
KIL90502.1	FOA	FOW	36.3366	154.63	DOWN	-2.0893	4.881e-07	9.4197e-06	Swiss-prot	sp|P42041|ALDH_ALTAL Aldehyde dehydrogenase OS=Alternaria alternata GN=ALTA10 PE=1 SV=2//1.33273e-175
KIL94415.1	FOA	FOW	2438.46	10435.4	DOWN	-2.0975	2.1249e-19	3.2461e-17	Swiss-prot	sp|Q9URX1|YLX5_SCHPO UNC93-like protein C922.05c OS=Schizosaccharomyces pombe (strain 972 / ATCC 24843) GN=SPAC922.05c PE=3 SV=1//2.81661e-118
KIL87179.1	FOA	FOW	8.15312	34.972	DOWN	-2.1008	4.9169e-06	7.1852e-05	Swiss-prot	sp|P0ABR7|YEAW_ECOLI Putative dioxygenase subunit alpha YeaW OS=Escherichia coli (strain K12) GN=yeaW PE=3 SV=1//3.30093e-35
KIL89350.1	FOA	FOW	5.41799	23.6383	DOWN	-2.1253	0.00017942	0.0015457	Swiss-prot	sp|Q99L13|3HIDH_MOUSE 3-hydroxyisobutyrate dehydrogenase, mitochondrial OS=Mus musculus GN=Hibadh PE=1 SV=1//3.92014e-50
KIL86676.1	FOA	FOW	64.0495	284.633	DOWN	-2.1518	7.6419e-16	6.907e-14	Swiss-prot	sp|D4AUF4|WSCD2_ARTBC WSC domain-containing protein ARB_07870 OS=Arthroderma benhamiae (strain ATCC MYA-4681 / CBS 112371) GN=ARB_07870 PE=1 SV=1//3.44879e-66
KIL92174.1	FOA	FOW	12.3723	55.5628	DOWN	-2.167	4.6927e-08	1.1236e-06	Swiss-prot	sp|P96597|YDBB_BACSU Uncharacterized protein YdbB OS=Bacillus subtilis (strain 168) GN=ydbB PE=3 SV=1//7.97135e-16
KIL95972.1	FOA	FOW	3.96154	17.846	DOWN	-2.1715	0.00098412	0.00643	Swiss-prot	sp|P15802|AAAA_PENCH Acyl-coenzyme A:6-aminopenicillanic-acid-acyltransferase 40 kDa form OS=Penicillium chrysogenum GN=penDE PE=1 SV=1//2.65301e-66
KIL87826.1	FOA	FOW	67.9187	309.721	DOWN	-2.1891	4.4094e-12	2.3443e-10	Swiss-prot	sp|Q9SG02|RDR6_ARATH RNA-dependent RNA polymerase 6 OS=Arabidopsis thaliana GN=RDR6 PE=1 SV=1//7.00125e-17
KIL93994.1	FOA	FOW	1273.68	5817.92	DOWN	-2.1915	3.2119e-06	4.9695e-05	Swiss-prot	sp|O34714|OXDC_BACSU Oxalate decarboxylase OxdC OS=Bacillus subtilis (strain 168) GN=oxdC PE=1 SV=1//1.66374e-143
KIL94149.1	FOA	FOW	56.1861	259.071	DOWN	-2.2051	7.0273e-06	9.7967e-05	Swiss-prot	sp|Q937L4|CPNA_COMTE Cyclopentanol dehydrogenase OS=Comamonas testosteroni GN=cpnA PE=3 SV=1//3.13553e-41
KIL94664.1	FOA	FOW	1325.08	6149.27	DOWN	-2.2143	3.5534e-06	5.4187e-05	Swiss-prot	sp|P39992|YEC3_YEAST Uncharacterized protein YEL023C OS=Saccharomyces cerevisiae (strain ATCC 204508 / S288c) GN=YEL023C PE=4 SV=1//2.74173e-09
KIL93322.1	FOA	FOW	191.713	892.646	DOWN	-2.2191	7.7596e-26	2.3378e-23	Swiss-prot	sp|Q96WM9|LAC2_BOTFU Laccase-2 OS=Botryotinia fuckeliana GN=lcc2 PE=2 SV=1//6.99946e-78
KIL87494.1	FOA	FOW	28.4091	134.201	DOWN	-2.24	1.3575e-09	4.4888e-08	Swiss-prot	sp|D4AX63|LIPA_ARTBC Lipase A OS=Arthroderma benhamiae (strain ATCC MYA-4681 / CBS 112371) GN=ARB_00790 PE=3 SV=1//2.60771e-69
KIL90176.1	FOA	FOW	2.70529	12.7996	DOWN	-2.2422	0.0032618	0.017274	Swiss-prot	sp|P08158|AMDS_EMENI Acetamidase OS=Emericella nidulans (strain FGSC A4 / ATCC 38163 / CBS 112.46 / NRRL 194 / M139) GN=amdS PE=2 SV=1//0
KIL85945.1	FOA	FOW	4.47758	21.3461	DOWN	-2.2532	0.00015629	0.0013671	Swiss-prot	sp|P38680|MTR_NEUCR N amino acid transport system protein OS=Neurospora crassa (strain ATCC 24698 / 74-OR23-1A / CBS 708.71 / DSM 1257 / FGSC 987) GN=mtr PE=3 SV=2//1.23836e-24
KIL94109.1	FOA	FOW	1.99049	9.53285	DOWN	-2.2598	0.011709	0.048473	Swiss-prot	sp|P07921|LACP_KLULA Lactose permease OS=Kluyveromyces lactis (strain ATCC 8585 / CBS 2359 / DSM 70799 / NBRC 1267 / NRRL Y-1140 / WM37) GN=LAC12 PE=3 SV=1//1.05705e-51
KIL89266.1	FOA	FOW	7537.01	36222.6	DOWN	-2.2648	4.8492e-11	2.1914e-09	Swiss-prot	sp|Q4JCA7|PGMI_SULAC Bifunctional phosphoglucose/phosphomannose isomerase OS=Sulfolobus acidocaldarius (strain ATCC 33909 / DSM 639 / JCM 8929 / NBRC 15157 / NCIMB 11770) GN=Saci_0151 PE=3 SV=1//6.62794e-06
KIL85787.1	FOA	FOW	2653.45	12774.3	DOWN	-2.2673	0.0032683	0.017292	Swiss-prot	sp|P04842|ALOX1_PICPG Alcohol oxidase 1 OS=Komagataella pastoris (strain GS115 / ATCC 20864) GN=AOX1 PE=1 SV=2//0
KIL85302.1	FOA	FOW	53.3231	258.666	DOWN	-2.2783	1.081e-17	1.3476e-15	Swiss-prot	sp|O59746|YN2B_SCHPO Uncharacterized transcriptional regulatory protein C530.11c OS=Schizosaccharomyces pombe (strain 972 / ATCC 24843) GN=SPBC530.11c PE=1 SV=1//9.13865e-14
KIL91932.1	FOA	FOW	1326.2	6462.66	DOWN	-2.2848	1.5508e-07	3.3175e-06	Swiss-prot	sp|P50167|ARDH_PICST D-arabinitol 2-dehydrogenase [ribulose-forming] OS=Scheffersomyces stipitis (strain ATCC 58785 / CBS 6054 / NBRC 10063 / NRRL Y-11545) GN=ARDH PE=2 SV=1//9.20953e-66
KIL95689.1	FOA	FOW	2.55646	12.7871	DOWN	-2.3225	0.0018542	0.010942	Swiss-prot	sp|P11636|QAY_NEUCR Quinate permease OS=Neurospora crassa (strain ATCC 24698 / 74-OR23-1A / CBS 708.71 / DSM 1257 / FGSC 987) GN=qa-y PE=3 SV=2//1.32737e-79
KIL85428.1	FOA	FOW	12.512	62.8481	DOWN	-2.3286	3.4234e-06	5.2518e-05	Swiss-prot	sp|Q08280|BSC6_YEAST Bypass of stop codon protein 6 OS=Saccharomyces cerevisiae (strain ATCC 204508 / S288c) GN=BSC6 PE=1 SV=1//1.64092e-07
KIL86201.1	FOA	FOW	3.11937	15.7574	DOWN	-2.3367	0.0039527	0.020156	Swiss-prot	sp|Q8CEE7|RDH13_MOUSE Retinol dehydrogenase 13 OS=Mus musculus GN=Rdh13 PE=1 SV=1//5.80491e-25
KIL88671.1	FOA	FOW	164.576	857.908	DOWN	-2.3821	0.0070293	0.032074	Swiss-prot	sp|Q80V70|MEGF6_MOUSE Multiple epidermal growth factor-like domains protein 6 OS=Mus musculus GN=Megf6 PE=2 SV=3//7.2602e-06
KIL86115.1	FOA	FOW	5.65132	29.6193	DOWN	-2.3899	4.668e-06	6.8511e-05	Swiss-prot	sp|Q5RGL7|SMY2B_DANRE N-lysine methyltransferase SMYD2-B OS=Danio rerio GN=smyd2b PE=2 SV=2//1.86055e-06
KIL94174.1	FOA	FOW	66.6633	359.285	DOWN	-2.4302	6.1489e-08	1.4435e-06	Swiss-prot	sp|O90760|V031_FOWPN Putative ankyrin repeat protein FPV031 OS=Fowlpox virus (strain NVSL) GN=ANK3 PE=3 SV=1//3.67036e-06
KIL85361.1	FOA	FOW	3.20844	17.6792	DOWN	-2.4621	0.0008727	0.0058083	Swiss-prot	sp|P54420|ASNB_BACSU Asparagine synthetase [glutamine-hydrolyzing] 1 OS=Bacillus subtilis (strain 168) GN=asnB PE=1 SV=2//6.56463e-54
KIL87166.1	FOA	FOW	2.87082	16.0586	DOWN	-2.4838	0.00037483	0.002863	Swiss-prot	sp|P77526|YFCG_ECOLI Disulfide-bond oxidoreductase YfcG OS=Escherichia coli (strain K12) GN=yfcG PE=1 SV=1//9.77252e-38
KIL89340.1	FOA	FOW	10.91	61.7317	DOWN	-2.5004	3.8961e-07	7.7112e-06	Swiss-prot	sp|Q4WAW8|FTME_ASPFU Fumitremorgin C synthase OS=Neosartorya fumigata (strain ATCC MYA-4609 / Af293 / CBS 101355 / FGSC A1100) GN=ftmP450-2 PE=3 SV=1//6.83343e-43
KIL87695.1	FOA	FOW	251.118	1449.98	DOWN	-2.5296	9.981e-35	6.7659e-32	Swiss-prot	sp|P76536|YFEX_ECOLI Probable deferrochelatase/peroxidase YfeX OS=Escherichia coli (strain K12) GN=yfeX PE=1 SV=2//6.79816e-43
KIL95250.1	FOA	FOW	2774.43	16037.1	DOWN	-2.5312	0.0033636	0.017667	Swiss-prot	sp|P23622|CYS14_NEUCR Sulfate permease 2 OS=Neurospora crassa (strain ATCC 24698 / 74-OR23-1A / CBS 708.71 / DSM 1257 / FGSC 987) GN=cys-14 PE=2 SV=3//0
KIL88199.1	FOA	FOW	3.13215	19.7016	DOWN	-2.6531	4.6145e-05	0.00049213	Swiss-prot	sp|P36033|FRE2_YEAST Ferric/cupric reductase transmembrane component 2 OS=Saccharomyces cerevisiae (strain ATCC 204508 / S288c) GN=FRE2 PE=1 SV=1//3.82905e-29
KIL95538.1	FOA	FOW	8.67889	54.6106	DOWN	-2.6536	1.2377e-10	5.2297e-09	Swiss-prot	sp|Q2TBM9|SRAC1_BOVIN Protein SERAC1 OS=Bos taurus GN=SERAC1 PE=2 SV=1//3.50983e-08
KIL89741.1	FOA	FOW	125.811	795.262	DOWN	-2.6602	7.5551e-08	1.7215e-06	Swiss-prot	sp|A4FV08|GNPI1_BOVIN Glucosamine-6-phosphate isomerase 1 OS=Bos taurus GN=GNPDA1 PE=2 SV=1//6.8431e-124
KIL87442.1	FOA	FOW	1.65975	10.5797	DOWN	-2.6723	0.0030794	0.016478	Swiss-prot	sp|O94343|YHMA_SCHPO Uncharacterized MFS-type transporter C1271.10c OS=Schizosaccharomyces pombe (strain 972 / ATCC 24843) GN=SPBC1271.10c PE=1 SV=1//1.17044e-56
KIL90296.1	FOA	FOW	2313.26	14856.3	DOWN	-2.6831	1.5232e-27	5.3294e-25	Swiss-prot	sp|P34054|INDA1_HYPAT Amino-acid permease inda1 OS=Hypocrea atroviridis GN=inda1 PE=2 SV=1//0
KIL88419.1	FOA	FOW	47.9497	318.312	DOWN	-2.7308	2.6722e-27	9.0571e-25	Swiss-prot	sp|Q873E8|GSHR_NEUCR Glutathione reductase OS=Neurospora crassa (strain ATCC 24698 / 74-OR23-1A / CBS 708.71 / DSM 1257 / FGSC 987) GN=gtr-1 PE=3 SV=1//0
KIL90210.1	FOA	FOW	3.18417	21.2415	DOWN	-2.7379	1.7428e-05	0.00021359	Swiss-prot	sp|O94467|OYEC_SCHPO Putative NADPH dehydrogenase C23G7.10c OS=Schizosaccharomyces pombe (strain 972 / ATCC 24843) GN=SPBC23G7.10c PE=3 SV=1//8.31396e-76
KIL90349.1	FOA	FOW	35.1498	241.649	DOWN	-2.7813	9.5088e-08	2.1264e-06	Swiss-prot	sp|Q6RWA9|AT1A_TAESO Sodium/potassium-transporting ATPase subunit alpha OS=Taenia solium PE=2 SV=1//4.63901e-160
KIL89100.1	FOA	FOW	68.501	472.412	DOWN	-2.7858	1.4403e-15	1.2598e-13	Swiss-prot	sp|G3XD94|UGND_PSEAE UDP-N-acetyl-D-glucosamine 6-dehydrogenase OS=Pseudomonas aeruginosa (strain ATCC 15692 / PAO1 / 1C / PRS 101 / LMG 12228) GN=wbpA PE=1 SV=1//8.83868e-49
KIL93428.1	FOA	FOW	59.7688	415.44	DOWN	-2.7972	6.6797e-16	6.1921e-14	Swiss-prot	sp|Q5BD77|HOGA1_EMENI Probable 4-hydroxy-2-oxoglutarate aldolase, mitochondrial OS=Emericella nidulans (strain FGSC A4 / ATCC 38163 / CBS 112.46 / NRRL 194 / M139) GN=AN1503 PE=1 SV=1//7.94496e-102
KIL93675.1	FOA	FOW	3.51634	24.5205	DOWN	-2.8018	3.1696e-06	4.911e-05	Swiss-prot	sp|A4FSH5|PHIA_ASPFM Cell wall protein phiA OS=Neosartorya fumigata GN=phiA PE=1 SV=1//5.40169e-38
KIL89372.1	FOA	FOW	2270.95	15966.8	DOWN	-2.8137	6.3046e-06	8.892e-05	Swiss-prot	sp|I1RNL0|C9MT2_GIBZE Sphingolipid C9-methyltransferase 2 OS=Gibberella zeae (strain PH-1 / ATCC MYA-4620 / FGSC 9075 / NRRL 31084) GN=MT2 PE=3 SV=1//0
KIL87759.1	FOA	FOW	1.57455	11.1267	DOWN	-2.821	0.0046319	0.022929	Swiss-prot	sp|P53048|MAL11_YEAST General alpha-glucoside permease OS=Saccharomyces cerevisiae (strain ATCC 204508 / S288c) GN=MAL11 PE=1 SV=1//2.06141e-37
KIL88381.1	FOA	FOW	4.63288	34.0652	DOWN	-2.8783	2.6241e-08	6.6188e-07	Swiss-prot	sp|O74959|YJCD_SCHPO Uncharacterized oxidoreductase C736.13 OS=Schizosaccharomyces pombe (strain 972 / ATCC 24843) GN=SPCC736.13 PE=3 SV=1//7.59893e-47
KIL94307.1	FOA	FOW	2.14669	16.4859	DOWN	-2.941	0.00027608	0.0022246	Swiss-prot	sp|Q10286|ITR1_SCHPO Myo-inositol transporter 1 OS=Schizosaccharomyces pombe (strain 972 / ATCC 24843) GN=itr1 PE=3 SV=1//6.23009e-114
KIL89373.1	FOA	FOW	102.952	791.898	DOWN	-2.9433	4.6266e-06	6.8087e-05	Swiss-prot	sp|Q9S7L2|MYB98_ARATH Transcription factor MYB98 OS=Arabidopsis thaliana GN=MYB98 PE=2 SV=1//7.83221e-08
KIL93687.1	FOA	FOW	6.2226	48.7879	DOWN	-2.9709	0.0032536	0.017239	Swiss-prot	sp|Q304B9|NCASE_ARATH Neutral ceramidase OS=Arabidopsis thaliana GN=At2g38010 PE=3 SV=1//4.41852e-142
KIL88587.1	FOA	FOW	0.913822	7.16912	DOWN	-2.9718	0.0082599	0.036447	Swiss-prot	sp|O94343|YHMA_SCHPO Uncharacterized MFS-type transporter C1271.10c OS=Schizosaccharomyces pombe (strain 972 / ATCC 24843) GN=SPBC1271.10c PE=1 SV=1//5.59778e-42
KIL90295.1	FOA	FOW	2.25143	18.8894	DOWN	-3.0687	9.6178e-06	0.00012799	Swiss-prot	sp|Q6MYX6|QUTD_ASPFU Probable quinate permease OS=Neosartorya fumigata (strain ATCC MYA-4609 / Af293 / CBS 101355 / FGSC A1100) GN=qutD PE=3 SV=1//3.12698e-107
KIL88563.1	FOA	FOW	24.4256	205.149	DOWN	-3.0702	6.1387e-23	1.3316e-20	Swiss-prot	sp|Q00808|HETE1_PODAS Vegetative incompatibility protein HET-E-1 OS=Podospora anserina GN=HET-E1 PE=3 SV=1//3.00664e-06
KIL95760.1	FOA	FOW	7521.48	65726.6	DOWN	-3.1274	3.9815e-18	5.0805e-16	Swiss-prot	sp|P39992|YEC3_YEAST Uncharacterized protein YEL023C OS=Saccharomyces cerevisiae (strain ATCC 204508 / S288c) GN=YEL023C PE=4 SV=1//1.38119e-33
KIL94266.1	FOA	FOW	1.3648	12.0842	DOWN	-3.1464	0.00022351	0.0018587	Swiss-prot	sp|P82611|ACON_CANAL Aconitate hydratase, mitochondrial OS=Candida albicans (strain SC5314 / ATCC MYA-2876) GN=ACO1 PE=1 SV=2//0
KIL89297.1	FOA	FOW	2.34533	21.5011	DOWN	-3.1966	0.00036658	0.0028138	Swiss-prot	sp|P53048|MAL11_YEAST General alpha-glucoside permease OS=Saccharomyces cerevisiae (strain ATCC 204508 / S288c) GN=MAL11 PE=1 SV=1//1.65219e-43
KIL85985.1	FOA	FOW	153.479	1433.2	DOWN	-3.2231	7.4233e-10	2.5805e-08	Swiss-prot	sp|P43067|ADH1_CANAX Alcohol dehydrogenase 1 OS=Candida albicans GN=ADH1 PE=1 SV=1//1.13582e-43
KIL94182.1	FOA	FOW	1.21878	12.0317	DOWN	-3.3033	0.00022694	0.0018834	Swiss-prot	sp|Q10138|YAS2_SCHPO CRAL-TRIO domain-containing protein C3H8.02 OS=Schizosaccharomyces pombe (strain 972 / ATCC 24843) GN=SPAC3H8.02 PE=1 SV=1//4.57718e-72
KIL93145.1	FOA	FOW	0.777686	7.86015	DOWN	-3.3373	0.002511	0.013996	Swiss-prot	sp|Q08777|MCH5_YEAST Riboflavin transporter MCH5 OS=Saccharomyces cerevisiae (strain ATCC 204508 / S288c) GN=MCH5 PE=1 SV=2//4.35082e-31
KIL93997.1	FOA	FOW	839.307	8520.64	DOWN	-3.3437	9.2861e-15	7.143e-13	Swiss-prot	sp|O74238|SNP1_PHANO Protein SnodProt1 OS=Phaeosphaeria nodorum (strain SN15 / ATCC MYA-4574 / FGSC 10173) GN=SNOG_13722 PE=2 SV=1//1.01857e-51
KIL86336.1	FOA	FOW	1.09448	11.4518	DOWN	-3.3873	0.0036278	0.01879	Swiss-prot	sp|P53048|MAL11_YEAST General alpha-glucoside permease OS=Saccharomyces cerevisiae (strain ATCC 204508 / S288c) GN=MAL11 PE=1 SV=1//9.17152e-49
KIL89370.1	FOA	FOW	0.684397	7.21458	DOWN	-3.398	0.0045283	0.022509	Swiss-prot	sp|O69787|BETC_RHIME Choline-sulfatase OS=Rhizobium meliloti (strain 1021) GN=betC PE=1 SV=2//2.35842e-28
KIL86311.1	FOA	FOW	2.71293	30.6364	DOWN	-3.4973	4.8375e-07	9.386e-06	Swiss-prot	sp|D4ARV2|AIM6_ARTBC Altered inheritance of mitochondria protein 6 homolog ARB_06966 OS=Arthroderma benhamiae (strain ATCC MYA-4681 / CBS 112371) GN=ARB_06966 PE=1 SV=1//3.01355e-30
KIL89330.1	FOA	FOW	6.87728	77.9948	DOWN	-3.5035	8.7812e-09	2.4358e-07	Swiss-prot	sp|Q12062|AFLK_ASPPA Versicolorin B synthase OS=Aspergillus parasiticus GN=vbs PE=1 SV=1//2.56802e-143
KIL88500.1	FOA	FOW	1.11211	13.3016	DOWN	-3.5802	0.00060866	0.0043232	Swiss-prot	sp|P34229|FAS1_YARLI Fatty acid synthase subunit beta OS=Yarrowia lipolytica (strain CLIB 122 / E 150) GN=FAS1 PE=3 SV=2//0
KIL94326.1	FOA	FOW	13.6834	165.506	DOWN	-3.5964	1.6121e-14	1.1895e-12	Swiss-prot	sp|Q6ERE5|VIT12_ORYSJ Vacuolar iron transporter 1.2 OS=Oryza sativa subsp. japonica GN=VIT1.2 PE=3 SV=2//9.30446e-56
KIL95759.1	FOA	FOW	4166.7	52005.3	DOWN	-3.6417	5.1094e-26	1.6299e-23	Swiss-prot	sp|G5EB19|PPOA_EMENI Psi-producing oxygenase A OS=Emericella nidulans (strain FGSC A4 / ATCC 38163 / CBS 112.46 / NRRL 194 / M139) GN=ppoA PE=3 SV=1//0
KIL89371.1	FOA	FOW	114.925	1552.34	DOWN	-3.7557	9.834e-05	0.00093479	Swiss-prot	sp|O94142|KO1_GIBFU Ent-kaurene oxidase OS=Gibberella fujikuroi GN=CYP503A1 PE=1 SV=1//2.00486e-42
KIL89375.1	FOA	FOW	713.925	9775.16	DOWN	-3.7753	0.00017411	0.0015047	Swiss-prot	sp|Q9Y7D5|LOVF_ASPTE Lovastatin diketide synthase LovF OS=Aspergillus terreus GN=lovF PE=1 SV=1//0
KIL93754.1	FOA	FOW	0.608986	8.88929	DOWN	-3.8676	0.00030224	0.0023945	Swiss-prot	sp|O94343|YHMA_SCHPO Uncharacterized MFS-type transporter C1271.10c OS=Schizosaccharomyces pombe (strain 972 / ATCC 24843) GN=SPBC1271.10c PE=1 SV=1//6.72816e-56
KIL89374.1	FOA	FOW	440.229	6460.44	DOWN	-3.8753	0.00014147	0.0012546	Swiss-prot	sp|Q55E72|PKS1_DICDI Probable polyketide synthase 1 OS=Dictyostelium discoideum GN=stlA PE=1 SV=1//2.42418e-17
KIL88204.1	FOA	FOW	3.50678	51.8082	DOWN	-3.885	1.3965e-15	1.2314e-13	Swiss-prot	sp|P15245|PH2M_TRICU Phenol 2-monooxygenase OS=Trichosporon cutaneum PE=1 SV=3//0
KIL93996.1	FOA	FOW	15.0078	251.766	DOWN	-4.0683	4.6081e-08	1.1057e-06	Swiss-prot	sp|O74377|SULH1_SCHPO Probable sulfate permease C3H7.02 OS=Schizosaccharomyces pombe (strain 972 / ATCC 24843) GN=SPBC3H7.02 PE=3 SV=1//1.0842e-81
KIL86447.1	FOA	FOW	11.955	202.056	DOWN	-4.0791	1.7723e-06	2.9169e-05	Swiss-prot	sp|Q12589|CP52K_CANMA Cytochrome P450 52A11 OS=Candida maltosa GN=CYP52A11 PE=2 SV=1//1.96337e-63
KIL94232.1	FOA	FOW	24.4028	426.2	DOWN	-4.1264	1.1374e-06	1.9737e-05	Swiss-prot	sp|P23903|E13B_BACCI Glucan endo-1,3-beta-glucosidase A1 OS=Bacillus circulans GN=glcA PE=1 SV=1//4.17426e-18
KIL95888.1	FOA	FOW	836.321	15722.5	DOWN	-4.2326	3.3115e-82	3.5916e-78	Swiss-prot	sp|Q70LM3|PEM2_PHLRA Manganese peroxidase 2 OS=Phlebia radiata GN=mnp2 PE=1 SV=1//1.27992e-22
KIL84574.1	FOA	FOW	38.7627	791.129	DOWN	-4.3512	7.361e-16	6.7091e-14	Swiss-prot	sp|P51687|SUOX_HUMAN Sulfite oxidase, mitochondrial OS=Homo sapiens GN=SUOX PE=1 SV=2//2.58867e-56
KIL87189.1	FOA	FOW	0.348364	7.20298	DOWN	-4.3699	0.0016197	0.0097594	Swiss-prot	sp|Q9LTS3|CKX3_ARATH Cytokinin dehydrogenase 3 OS=Arabidopsis thaliana GN=CKX3 PE=1 SV=1//2.48676e-11
KIL86312.1	FOA	FOW	1.04509	22.8293	DOWN	-4.4492	3.2285e-08	7.9583e-07	Swiss-prot	sp|Q9UTR6|OCH1_SCHPO Initiation-specific alpha-1,6-mannosyltransferase OS=Schizosaccharomyces pombe (strain 972 / ATCC 24843) GN=och1 PE=1 SV=2//1.61861e-14
KIL95720.1	FOA	FOW	5.26693	121.176	DOWN	-4.524	3.932e-16	3.842e-14	Swiss-prot	sp|P38094|FLUG_EMENI Protein fluG OS=Emericella nidulans (strain FGSC A4 / ATCC 38163 / CBS 112.46 / NRRL 194 / M139) GN=fluG PE=1 SV=1//1.46665e-12
KIL88495.1	FOA	FOW	0.367605	8.79586	DOWN	-4.5806	0.0091655	0.039573	Swiss-prot	sp|O13317|TRI11_FUSSP Isotrichodermin C-15 hydroxylase OS=Fusarium sporotrichioides GN=TRI11 PE=3 SV=1//6.76464e-27
KIL84575.1	FOA	FOW	1.58449	45.3003	DOWN	-4.8374	8.3692e-15	6.4837e-13	Swiss-prot	sp|O13289|CATA_CANAL Peroxisomal catalase OS=Candida albicans (strain SC5314 / ATCC MYA-2876) GN=CTA1 PE=2 SV=4//3.11586e-120
KIL86453.1	FOA	FOW	3.73855	115.598	DOWN	-4.9505	6.3918e-07	1.1822e-05	Swiss-prot	sp|Q9Y758|CP52M_DEBHN Cytochrome P450 52A13 OS=Debaryomyces hansenii GN=CYP52A13 PE=2 SV=1//1.69099e-73
KIL88590.1	FOA	FOW	3.3288	113.1	DOWN	-5.0865	3.0646e-05	0.00034588	Swiss-prot	sp|P40806|PKSJ_BACSU Polyketide synthase PksJ OS=Bacillus subtilis (strain 168) GN=pksJ PE=1 SV=3//2.38099e-29
KIL84922.1	FOA	FOW	0.205754	12.2848	DOWN	-5.8998	8.689e-05	0.00084445	Swiss-prot	sp|Q8J130|TYRO_ASPFU Tyrosinase OS=Neosartorya fumigata (strain ATCC MYA-4609 / Af293 / CBS 101355 / FGSC A1100) GN=tyr1 PE=3 SV=2//2.02759e-95
KIL88595.1	FOA	FOW	1.42386	88.5267	DOWN	-5.9582	1.8963e-08	4.9561e-07	Swiss-prot	sp|Q9D2R0|AACS_MOUSE Acetoacetyl-CoA synthetase OS=Mus musculus GN=Aacs PE=1 SV=1//4.22647e-172
KIL88499.1	FOA	FOW	0.161851	10.1264	DOWN	-5.9673	0.00020563	0.0017343	Swiss-prot	sp|Q9Y885|TOXF_COCCA Putative branched-chain-amino-acid aminotransferase TOXF OS=Cochliobolus carbonum GN=TOXF PE=3 SV=1//1.85766e-143
KIL88502.1	FOA	FOW	0.174015	10.8978	DOWN	-5.9687	4.3781e-05	0.00046968	Swiss-prot	sp|P63872|CYSK_STAAW Cysteine synthase OS=Staphylococcus aureus (strain MW2) GN=cysK PE=3 SV=1//1.94363e-62
KIL85506.1	FOA	FOW	46.9456	3548.89	DOWN	-6.2402	7.8702e-25	2.0324e-22	Swiss-prot	sp|P07524|TYRO_STRAT Tyrosinase OS=Streptomyces antibioticus GN=melC2 PE=3 SV=2//5.09275e-11
KIL88493.1	FOA	FOW	0.348364	29.4221	DOWN	-6.4002	0.00045205	0.0033605	Swiss-prot	sp|A1DA60|FTMC_NEOFI Tryprostatin B 6-hydroxylase OS=Neosartorya fischeri (strain ATCC 1020 / DSM 3700 / FGSC A1164 / NRRL 181) GN=ftmP450-1 PE=3 SV=1//7.53151e-35
KIL86455.1	FOA	FOW	0.336033	29.3225	DOWN	-6.4473	1.1408e-05	0.00014782	Swiss-prot	sp|Q4WAZ9|NRP14_ASPFU Nonribosomal peptide synthetase 14 OS=Neosartorya fumigata (strain ATCC MYA-4609 / Af293 / CBS 101355 / FGSC A1100) GN=NRPS14 PE=2 SV=2//0
KIL93006.1	FOA	FOW	0	11.7195	DOWN	N/A	5.9531e-05	0.00061419	Swiss-prot	sp|O74467|SET5_SCHPO SET domain-containing protein 5 OS=Schizosaccharomyces pombe (strain 972 / ATCC 24843) GN=set5 PE=1 SV=1//5.51182e-41
KIL89368.1	FOA	FOW	0	3.53233	DOWN	N/A	0.011605	0.048114	Swiss-prot	sp|P32465|HXT1_YEAST Low-affinity glucose transporter HXT1 OS=Saccharomyces cerevisiae (strain ATCC 204508 / S288c) GN=HXT1 PE=1 SV=1//7.08655e-47
KIL94330.1	FOA	FOW	0	17.128	DOWN	N/A	1.9725e-10	7.8654e-09	Swiss-prot	sp|P94400|YCIC_BACSU Putative metal chaperone YciC OS=Bacillus subtilis (strain 168) GN=yciC PE=2 SV=1//9.68201e-08
KIL85219.1	FOA	FOW	0	5.80858	DOWN	N/A	0.001015	0.0066001	Swiss-prot	sp|Q4U3U4|QAY_NEUTR Quinate permease OS=Neurospora terricola GN=qa-y PE=3 SV=1//0
KIL92628.1	FW	FOW	2830.87	20.6753	UP	7.0972	8.7836e-12	3.2905e-09	Swiss-prot	sp|Q7Z9I0|YHA8_SCHPO Uncharacterized MFS-type transporter C409.08 OS=Schizosaccharomyces pombe (strain 972 / ATCC 24843) GN=SPBC409.08 PE=3 SV=1//1.64436e-121
KIL88411.1	FW	FOW	17.6382	0.210275	UP	6.3903	0.0034968	0.034948	Swiss-prot	sp|Q8NHP1|ARK74_HUMAN Aflatoxin B1 aldehyde reductase member 4 OS=Homo sapiens GN=AKR7L PE=2 SV=6//1.42526e-47
KIL94983.1	FW	FOW	1852.63	31.2626	UP	5.889	4.4795e-24	1.2166e-20	GenBank	KIL94983.1 hypothetical protein FAVG1_01914 [Fusarium avenaceum]
KIL87667.1	FW	FOW	17838.8	306.12	UP	5.8648	2.6119e-16	3.5469e-13	Swiss-prot	sp|O74829|YN2F_SCHPO Uncharacterized MFS-type transporter C530.15c OS=Schizosaccharomyces pombe (strain 972 / ATCC 24843) GN=SPBC530.15c PE=1 SV=2//2.58724e-106
KIL94023.1	FW	FOW	46.0639	1.24111	UP	5.2139	0.0047836	0.043236	Swiss-prot	sp|Q9XZD5|CATA_TOXGO Peroxisomal catalase OS=Toxoplasma gondii PE=2 SV=1//9.01731e-147
KIL88726.1	FW	FOW	5.55318	0.155333	UP	5.1599	0.0043107	0.040372	Swiss-prot	sp|P23903|E13B_BACCI Glucan endo-1,3-beta-glucosidase A1 OS=Bacillus circulans GN=glcA PE=1 SV=1//4.36507e-15
KIL88945.1	FW	FOW	8942.87	264.565	UP	5.079	2.0783e-07	1.5901e-05	Swiss-prot	sp|Q59VM4|RPN4_CANAL Transcriptional regulator RPN4 OS=Candida albicans (strain SC5314 / ATCC MYA-2876) GN=RPN4 PE=1 SV=1//1.05816e-16
KIL94381.1	FW	FOW	5.4257	0.162774	UP	5.0589	0.0050444	0.045068	Swiss-prot	sp|Q81UH1|Y901_BACAN Uncharacterized protein BA_0901/GBAA_0901/BAS0853 OS=Bacillus anthracis GN=BA_0901 PE=1 SV=1//2.39864e-64
KIL87958.1	FW	FOW	391.968	14.6561	UP	4.7412	1.9788e-08	2.2394e-06	Swiss-prot	sp|Q9C0Y6|YKM8_SCHPO Zinc-type alcohol dehydrogenase-like protein PB24D3.08c OS=Schizosaccharomyces pombe (strain 972 / ATCC 24843) GN=SPAPB24D3.08c PE=3 SV=1//5.39928e-81
KIL88195.1	FW	FOW	34.541	1.36204	UP	4.6645	0.00040276	0.0070009	GenBank	KIL88195.1 hypothetical protein FAVG1_08273 [Fusarium avenaceum]
KIL86608.1	FW	FOW	115.549	4.76523	UP	4.5998	8.1777e-09	1.0656e-06	Swiss-prot	sp|Q9UR35|NCB5R_MORAP NADH-cytochrome b5 reductase 1 OS=Mortierella alpina GN=CBR1 PE=2 SV=1//3.59353e-64
KIL87426.1	FW	FOW	56.7045	2.43993	UP	4.5386	6.1463e-06	0.00026497	Swiss-prot	sp|Q4WZ70|OYE3_ASPFU Chanoclavine-I aldehyde reductase OS=Neosartorya fumigata (strain ATCC MYA-4609 / Af293 / CBS 101355 / FGSC A1100) GN=fgaOx3 PE=1 SV=1//3.36985e-105
KIL85843.1	FW	FOW	900.147	43.9251	UP	4.357	1.5201e-07	1.2703e-05	Swiss-prot	sp|Q9P3U6|GHT1_SCHPO High-affinity glucose transporter ght1 OS=Schizosaccharomyces pombe (strain 972 / ATCC 24843) GN=ght1 PE=1 SV=1//1.13363e-129
KIL87652.1	FW	FOW	13.4468	0.662452	UP	4.3433	0.00023137	0.004529	Swiss-prot	sp|P32382|NADO_THEBR NADH oxidase OS=Thermoanaerobacter brockii PE=1 SV=1//1.35587e-29
KIL85820.1	FW	FOW	1294.11	67.9095	UP	4.2522	8.1052e-09	1.0656e-06	Swiss-prot	sp|O59814|YCT4_SCHPO Uncharacterized transporter C794.04c OS=Schizosaccharomyces pombe (strain 972 / ATCC 24843) GN=SPCC794.04c PE=3 SV=1//1.31876e-45
KIL91877.1	FW	FOW	4153.47	250.966	UP	4.0488	6.3028e-48	6.8474e-44	Swiss-prot	sp|Q01371|WC1_NEUCR White collar 1 protein OS=Neurospora crassa (strain ATCC 24698 / 74-OR23-1A / CBS 708.71 / DSM 1257 / FGSC 987) GN=wc-1 PE=1 SV=2//1.53016e-30
KIL87325.1	FW	FOW	247.661	15.4341	UP	4.0042	6.4868e-25	2.3491e-21	GenBank	KIL87325.1 hypothetical protein FAVG1_09029 [Fusarium avenaceum]
KIL87621.1	FW	FOW	3467.19	224.857	UP	3.9467	1.6768e-12	7.9202e-10	GenBank	RFN48373.1 nitrosoguanidine resistance protein sng1 [Fusarium sp. FIESC_12]
KIL85907.1	FW	FOW	97.9636	6.42708	UP	3.93	1.5286e-08	1.824e-06	Swiss-prot	sp|P39932|STL1_YEAST Sugar transporter STL1 OS=Saccharomyces cerevisiae (strain ATCC 204508 / S288c) GN=STL1 PE=1 SV=2//2.45064e-144
KIL93326.1	FW	FOW	13528.3	903.672	UP	3.904	1.8792e-09	3.2406e-07	GenBank	KIL93326.1 hypothetical protein FAVG1_03305 [Fusarium avenaceum]
KIL88862.1	FW	FOW	4301.55	290.441	UP	3.8885	8.462e-08	7.9251e-06	Swiss-prot	sp|O59700|YN43_SCHPO Uncharacterized transporter C36.03c OS=Schizosaccharomyces pombe (strain 972 / ATCC 24843) GN=SPBC36.03c PE=3 SV=1//7.23914e-153
KIL86787.1	FW	FOW	49734.5	3411.21	UP	3.8659	3.1305e-06	0.00015048	Swiss-prot	sp|P08157|ALDH_EMENI Aldehyde dehydrogenase OS=Emericella nidulans (strain FGSC A4 / ATCC 38163 / CBS 112.46 / NRRL 194 / M139) GN=aldA PE=3 SV=2//5.80841e-172
KIL90714.1	FW	FOW	775.777	53.2933	UP	3.8636	0.00040244	0.0070009	Swiss-prot	sp|P38090|AGP2_YEAST General amino acid permease AGP2 OS=Saccharomyces cerevisiae (strain ATCC 204508 / S288c) GN=AGP2 PE=1 SV=1//1.05792e-89
KIL95732.1	FW	FOW	252.908	17.7762	UP	3.8306	3.1976e-07	2.2412e-05	Swiss-prot	sp|O74178|KES1_SCHPO Protein kes1 OS=Schizosaccharomyces pombe (strain 972 / ATCC 24843) GN=kes1 PE=2 SV=2//2.43113e-64
KIL93063.1	FW	FOW	12215.6	964.895	UP	3.6622	3.3225e-18	7.2191e-15	Swiss-prot	sp|P23641|MPCP_YEAST Mitochondrial phosphate carrier protein OS=Saccharomyces cerevisiae (strain ATCC 204508 / S288c) GN=MIR1 PE=1 SV=1//1.74001e-88
KIL86009.1	FW	FOW	22.7936	1.81765	UP	3.6485	0.0020476	0.023918	Swiss-prot	sp|Q1KLK0|SMTB_CHLAU Succinyl-CoA--L-malate CoA-transferase beta subunit OS=Chloroflexus aurantiacus GN=smtB PE=1 SV=1//9.16944e-25
KIL86944.1	FW	FOW	13419	1073.28	UP	3.6442	9.3759e-17	1.4551e-13	Swiss-prot	sp|Q9ZU49|LPP1_ARATH Lipid phosphate phosphatase 1 OS=Arabidopsis thaliana GN=LPP1 PE=2 SV=2//2.68059e-27
KIL88163.1	FW	FOW	11.3763	0.924199	UP	3.6217	0.00065611	0.010212	Swiss-prot	sp|P51871|CP4F6_RAT Cytochrome P450 4F6 OS=Rattus norvegicus GN=Cyp4f6 PE=2 SV=1//3.95642e-35
KIL95794.1	FW	FOW	9486.61	795.515	UP	3.5759	4.7633e-14	4.3124e-11	GenBank	KIL95794.1 hypothetical protein FAVG1_00532 [Fusarium avenaceum]
KIL86929.1	FW	FOW	5228.33	447.382	UP	3.5468	7.0127e-08	6.8636e-06	Swiss-prot	sp|P52291|PPA1_PICPA Acid phosphatase PHO1 OS=Komagataella pastoris GN=PHO1 PE=2 SV=1//1.00795e-40
KIL94408.1	FW	FOW	1135.5	97.5675	UP	3.5408	0.00010343	0.0024482	Swiss-prot	sp|Q0GYU4|GLD2_HYPJE Glycerol 2-dehydrogenase (NADP(+)) OS=Hypocrea jecorina GN=gld2 PE=1 SV=1//0
KIL87724.1	FW	FOW	254.268	23.0247	UP	3.4651	0.0034336	0.034636	Swiss-prot	sp|O14197|YDQ4_SCHPO Uncharacterized transporter C5D6.04 OS=Schizosaccharomyces pombe (strain 972 / ATCC 24843) GN=SPAC5D6.04 PE=3 SV=1//2.6718e-10
KIL93709.1	FW	FOW	113.348	10.3166	UP	3.4577	0.00020946	0.0042108	Swiss-prot	sp|O74178|KES1_SCHPO Protein kes1 OS=Schizosaccharomyces pombe (strain 972 / ATCC 24843) GN=kes1 PE=2 SV=2//3.92928e-58
KIL89486.1	FW	FOW	10277.4	960.698	UP	3.4192	1.9575e-10	4.5248e-08	Swiss-prot	sp|Q4I1Q6|CRYD_GIBZE Putative cryptochrome DASH OS=Gibberella zeae (strain PH-1 / ATCC MYA-4620 / FGSC 9075 / NRRL 31084) GN=FGSG_08852 PE=3 SV=1//0
KIL87072.1	FW	FOW	79.995	7.63916	UP	3.3884	0.0011225	0.015615	Swiss-prot	sp|Q9ST27|PHOT2_ORYSJ Phototropin-2 OS=Oryza sativa subsp. japonica GN=PHOT2 PE=1 SV=1//5.18622e-21
KIL86532.1	FW	FOW	17436.6	1693.74	UP	3.3638	8.6793e-06	0.00035582	GenBank	KIL86532.1 hypothetical protein FAVG1_10362 [Fusarium avenaceum]
KIL88412.1	FW	FOW	11.0963	1.0823	UP	3.3579	0.0035602	0.035485	Swiss-prot	sp|D4AS41|A7056_ARTBC Uncharacterized FAD-linked oxidoreductase ARB_02478 OS=Arthroderma benhamiae (strain ATCC MYA-4681 / CBS 112371) GN=ARB_07056 PE=1 SV=2//6.66675e-54
KIL84420.1	FW	FOW	22198.9	2256.81	UP	3.2981	2.1531e-10	4.6783e-08	GenBank	KIL84420.1 hypothetical protein FAVG1_12440 [Fusarium avenaceum]
KIL91244.1	FW	FOW	1745.65	179.052	UP	3.2853	1.9201e-11	6.729e-09	Swiss-prot	sp|P39932|STL1_YEAST Sugar transporter STL1 OS=Saccharomyces cerevisiae (strain ATCC 204508 / S288c) GN=STL1 PE=1 SV=2//1.12627e-144
KIL90370.1	FW	FOW	23.4679	2.43944	UP	3.2661	9.5358e-05	0.0022866	Swiss-prot	sp|H1A988|C7254_GLYUR 11-oxo-beta-amyrin 30-oxidase OS=Glycyrrhiza uralensis GN=CYP72A154 PE=1 SV=1//1.39608e-23
KIL94303.1	FW	FOW	54.3652	5.75129	UP	3.2407	0.0016062	0.020243	Swiss-prot	sp|Q8LG53|UN932_ARATH UNC93-like protein 2 OS=Arabidopsis thaliana GN=At1g18010 PE=2 SV=2//1.60737e-38
KIL89691.1	FW	FOW	35330.7	3738.39	UP	3.2404	1.0751e-08	1.3273e-06	GenBank	KIL89691.1 hypothetical protein FAVG1_07271 [Fusarium avenaceum]
KIL95320.1	FW	FOW	1056.63	112.674	UP	3.2293	6.3e-09	8.7747e-07	GenBank	CZR41072.1 related to Zn(II)2Cys6 transcriptional activator [Fusarium proliferatum ET1]
KIL92735.1	FW	FOW	731.224	79.6535	UP	3.1985	0.0045363	0.041624	Swiss-prot	sp|Q01589|SED1_YEAST Cell wall protein SED1 OS=Saccharomyces cerevisiae (strain ATCC 204508 / S288c) GN=SED1 PE=1 SV=1//2.52562e-07
KIL94024.1	FW	FOW	21.2817	2.32261	UP	3.1958	0.0023608	0.026441	Swiss-prot	sp|P43549|YFF4_YEAST Uncharacterized membrane protein YFL054C OS=Saccharomyces cerevisiae (strain ATCC 204508 / S288c) GN=YFL054C PE=1 SV=1//1.3968e-62
KIL94390.1	FW	FOW	13903.3	1542.89	UP	3.1717	7.7252e-07	4.5862e-05	GenBank	KIL94390.1 hypothetical protein FAVG1_02953 [Fusarium avenaceum]
KIL91332.1	FW	FOW	2046.01	230.071	UP	3.1527	3.0329e-07	2.1396e-05	Swiss-prot	sp|Q9URV1|PLG7_SCHPO Putative phospholipase A2 OS=Schizosaccharomyces pombe (strain 972 / ATCC 24843) GN=plg7 PE=3 SV=1//3.94505e-21
KIL94407.1	FW	FOW	4391	499.036	UP	3.1373	0.0028494	0.03029	Swiss-prot	sp|O13899|YF38_SCHPO Uncharacterized CDP-alcohol phosphatidyltransferase class-I family protein C22A12.08c OS=Schizosaccharomyces pombe (strain 972 / ATCC 24843) GN=SPAC22A12.08c PE=3 SV=1//2.26119e-72
KIL96473.1	FW	FOW	28825	3298.73	UP	3.1273	1.858e-07	1.4627e-05	GenBank	RGP72279.1 mismatched base pair and cruciform dna recognition [Fusarium sporotrichioides]
KIL93368.1	FW	FOW	13720.8	1586.56	UP	3.1124	6.095e-06	0.00026381	Swiss-prot	sp|Q54DY9|BCS1B_DICDI Probable mitochondrial chaperone BCS1-B OS=Dictyostelium discoideum GN=bcsl1b PE=3 SV=1//3.50859e-59
KIL91991.1	FW	FOW	1965.87	227.682	UP	3.1101	1.1429e-07	1.0095e-05	GenBank	KIL91991.1 hypothetical protein FAVG1_04396 [Fusarium avenaceum]
KIL85362.1	FW	FOW	60.2548	7.01925	UP	3.1017	0.0022633	0.025774	GenBank	RGP63894.1 ga4 desaturase [Fusarium sporotrichioides]
KIL90538.1	FW	FOW	863.89	103.004	UP	3.0681	5.8031e-07	3.6233e-05	Swiss-prot	sp|Q701P2|KO1_GIBIN Ent-kaurene oxidase OS=Gibberella intermedia GN=CYP503A1 PE=1 SV=1//6.01745e-73
KIL90909.1	FW	FOW	6026.28	730.219	UP	3.0449	2.2949e-15	2.7702e-12	GenBank	KIL90909.1 hypothetical protein FAVG1_05604 [Fusarium avenaceum]
KIL87557.1	FW	FOW	2795.9	345.498	UP	3.0166	5.4989e-05	0.0014972	Swiss-prot	sp|P38093|FLBA_EMENI Developmental regulator flbA OS=Emericella nidulans (strain FGSC A4 / ATCC 38163 / CBS 112.46 / NRRL 194 / M139) GN=flbA PE=2 SV=1//3.32969e-103
KIL91209.1	FW	FOW	6454.46	797.767	UP	3.0163	5.1606e-07	3.3356e-05	Swiss-prot	sp|Q9Y7U1|SFK1_SCHPO Protein sfk1 OS=Schizosaccharomyces pombe (strain 972 / ATCC 24843) GN=sfk1 PE=3 SV=1//1.58023e-11
KIL93349.1	FW	FOW	3892.85	487.481	UP	2.9974	6.8356e-13	3.9085e-10	GenBank	KIL93349.1 hypothetical protein FAVG1_03329 [Fusarium avenaceum]
KIL92576.1	FW	FOW	917.743	118.082	UP	2.9583	5.9426e-05	0.0015863	GenBank	RGP59709.1 cytosceleton binding protein [Fusarium sporotrichioides]
KIL89745.1	FW	FOW	1927.27	250.572	UP	2.9433	0.0016059	0.020243	Swiss-prot	sp|P38681|NIR_NEUCR Nitrite reductase [NAD(P)H] OS=Neurospora crassa (strain ATCC 24698 / 74-OR23-1A / CBS 708.71 / DSM 1257 / FGSC 987) GN=nit-6 PE=2 SV=2//0
KIL86788.1	FW	FOW	11933.4	1564.8	UP	2.931	2.3465e-13	1.4162e-10	GenBank	RGP67416.1 aldehyde dehydrogenase [Fusarium sporotrichioides]
KIL94494.1	FW	FOW	8389.8	1101.47	UP	2.9292	3.2871e-15	3.2464e-12	Swiss-prot	sp|Q5A0E5|NRG1_CANAL Transcriptional regulator NRG1 OS=Candida albicans (strain SC5314 / ATCC MYA-2876) GN=NRG1 PE=2 SV=1//7.67413e-11
KIL91977.1	FW	FOW	407.665	56.755	UP	2.8446	0.00037146	0.0065512	Swiss-prot	sp|P50699|TLPH_ARATH Thaumatin-like protein OS=Arabidopsis thaliana GN=At1g18250 PE=2 SV=2//6.04646e-32
KIL85090.1	FW	FOW	738.392	104.479	UP	2.8212	6.3834e-06	0.00027196	GenBank	KIL85090.1 hypothetical protein FAVG1_11519 [Fusarium avenaceum]
KIL89668.1	FW	FOW	2760.74	392.371	UP	2.8148	6.8579e-05	0.0017661	GenBank	KPA41796.1 glutathione s-transferase [Fusarium langsethiae]
KIL86807.1	FW	FOW	1896.8	271.781	UP	2.8031	0.00041517	0.0071207	GenBank	No similarity
KIL93096.1	FW	FOW	15.4732	2.22907	UP	2.7953	0.0005632	0.0090245	Swiss-prot	sp|P38298|YPC1_YEAST Alkaline ceramidase YPC1 OS=Saccharomyces cerevisiae (strain ATCC 204508 / S288c) GN=YPC1 PE=1 SV=1//2.21946e-27
KIL94242.1	FW	FOW	294.275	42.8645	UP	2.7793	0.002603	0.028336	GenBank	KIL94242.1 hypothetical protein FAVG1_02804 [Fusarium avenaceum]
KIL88881.1	FW	FOW	2686.53	393.506	UP	2.7713	1.1618e-05	0.00044017	GenBank	KPA39546.1 mitochondrial carrier protein pet8 [Fusarium langsethiae]
KIL89967.1	FW	FOW	49.2591	7.25469	UP	2.7634	0.00040922	0.0070792	Swiss-prot	sp|A5H0J2|DUR1_LACKL Urea amidolyase OS=Lachancea kluyveri GN=DUR1,2 PE=3 SV=1//0
KIL86530.1	FW	FOW	26164.1	3919.04	UP	2.739	7.5885e-05	0.0019128	GenBank	KIL86530.1 hypothetical protein FAVG1_10360 [Fusarium avenaceum]
KIL86135.1	FW	FOW	21.6629	3.24604	UP	2.7385	9.0549e-05	0.0021958	Swiss-prot	sp|Q9USN4|YJA1_SCHPO Uncharacterized transporter C1529.01 OS=Schizosaccharomyces pombe (strain 972 / ATCC 24843) GN=SPCC1529.01 PE=3 SV=2//4.20459e-104
KIL85730.1	FW	FOW	695.519	104.84	UP	2.7299	2.1431e-10	4.6783e-08	Swiss-prot	sp|P33749|MSN4_YEAST Zinc finger protein MSN4 OS=Saccharomyces cerevisiae (strain ATCC 204508 / S288c) GN=MSN4 PE=1 SV=1//3.08491e-08
KIL95278.1	FW	FOW	2849.67	432.569	UP	2.7198	0.0051096	0.045612	Swiss-prot	sp|Q92413|OAT_EMENI Ornithine aminotransferase OS=Emericella nidulans (strain FGSC A4 / ATCC 38163 / CBS 112.46 / NRRL 194 / M139) GN=otaA PE=3 SV=2//0
KIL92510.1	FW	FOW	3238.55	494.912	UP	2.7101	1.3953e-07	1.203e-05	GenBank	KIL92510.1 hypothetical protein FAVG1_03688 [Fusarium avenaceum]
KIL94114.1	FW	FOW	169.19	25.9512	UP	2.7048	0.00023506	0.004593	Swiss-prot	sp|Q56318|Y019_THEMA Uncharacterized oxidoreductase TM_0019 OS=Thermotoga maritima (strain ATCC 43589 / MSB8 / DSM 3109 / JCM 10099) GN=TM_0019 PE=3 SV=2//2.26455e-31
KIL89103.1	FW	FOW	524.256	81.147	UP	2.6917	7.8311e-05	0.0019694	Swiss-prot	sp|Q9C168|CAT1_NEUCR Catalase-1 OS=Neurospora crassa (strain ATCC 24698 / 74-OR23-1A / CBS 708.71 / DSM 1257 / FGSC 987) GN=cat-1 PE=1 SV=2//0
KIL90638.1	FW	FOW	3020.19	470.998	UP	2.6808	8.4303e-06	0.00034692	Swiss-prot	sp|Q50L41|PA24F_MOUSE Cytosolic phospholipase A2 zeta OS=Mus musculus GN=Pla2g4f PE=2 SV=3//1.83992e-29
KIL89383.1	FW	FOW	5275.58	826.197	UP	2.6748	2.7355e-08	2.9719e-06	GenBank	RGP67899.1 membrane-associating domain-containing [Fusarium longipes]
KIL84004.1	FW	FOW	6334.16	1000.78	UP	2.662	7.177e-11	2.0519e-08	Swiss-prot	sp|Q9HDW5|YFW6_SCHPO UPF0644 protein PB2B4.06 OS=Schizosaccharomyces pombe (strain 972 / ATCC 24843) GN=SPAPB2B4.06 PE=3 SV=2//1.17944e-27
KIL91973.1	FW	FOW	4855.36	768.803	UP	2.6589	6.5311e-09	8.9815e-07	Swiss-prot	sp|Q8GY96|PGM_ARATH Phosphoglycerate mutase-like protein OS=Arabidopsis thaliana GN=PGM PE=2 SV=1//6.70961e-15
KIL86934.1	FW	FOW	97.5925	15.4887	UP	2.6556	2.7826e-05	0.00087118	Swiss-prot	sp|Q9SR79|PPA16_ARATH Probable inactive purple acid phosphatase 16 OS=Arabidopsis thaliana GN=PAP16 PE=2 SV=1//2.57187e-36
KIL96068.1	FW	FOW	3630.57	576.833	UP	2.654	1.3457e-05	0.00049728	Swiss-prot	sp|P36110|PRY2_YEAST Protein PRY2 OS=Saccharomyces cerevisiae (strain ATCC 204508 / S288c) GN=PRY2 PE=1 SV=1//2.05367e-33
KIL87533.1	FW	FOW	291.611	46.7679	UP	2.6405	2.2164e-06	0.00011147	GenBank	KIL87533.1 dienelactone hydrolase [Fusarium avenaceum]
KIL92281.1	FW	FOW	2170.75	350.119	UP	2.6323	0.0056412	0.04895	Swiss-prot	sp|Q12558|AGLU_ASPOR Alpha-glucosidase OS=Aspergillus oryzae (strain ATCC 42149 / RIB 40) GN=agdA PE=2 SV=1//0
KIL86609.1	FW	FOW	22.0709	3.59181	UP	2.6194	0.00016236	0.0034316	Swiss-prot	sp|P51870|CP4F5_RAT Cytochrome P450 4F5 OS=Rattus norvegicus GN=Cyp4f5 PE=2 SV=1//5.10621e-26
KIL86151.1	FW	FOW	384.243	62.6348	UP	2.617	2.6035e-08	2.857e-06	Swiss-prot	sp|P41820|BFR1_SCHPO Brefeldin A resistance protein OS=Schizosaccharomyces pombe (strain 972 / ATCC 24843) GN=bfr1 PE=1 SV=1//0
KIL94026.1	FW	FOW	218.649	35.9052	UP	2.6063	4.5304e-06	0.00020508	Swiss-prot	sp|P38680|MTR_NEUCR N amino acid transport system protein OS=Neurospora crassa (strain ATCC 24698 / 74-OR23-1A / CBS 708.71 / DSM 1257 / FGSC 987) GN=mtr PE=3 SV=2//2.26805e-44
KIL93695.1	FW	FOW	504.89	83.1314	UP	2.6025	0.0033641	0.034207	Swiss-prot	sp|O13317|TRI11_FUSSP Isotrichodermin C-15 hydroxylase OS=Fusarium sporotrichioides GN=TRI11 PE=3 SV=1//1.02984e-86
KIL89806.1	FW	FOW	1382.61	229.481	UP	2.5909	2.2495e-06	0.00011262	Swiss-prot	sp|P53933|APP1_YEAST Phosphatidate phosphatase APP1 OS=Saccharomyces cerevisiae (strain ATCC 204508 / S288c) GN=APP1 PE=1 SV=1//6.14504e-07
KIL85122.1	FW	FOW	1482.12	246.252	UP	2.5895	8.3622e-05	0.0020554	GenBank	RGP80564.1 putative mnn4-regulates the mannosylphosphorylation [Fusarium longipes]
KIL85097.1	FW	FOW	601.751	100.044	UP	2.5885	0.0010644	0.014959	Swiss-prot	sp|Q08777|MCH5_YEAST Riboflavin transporter MCH5 OS=Saccharomyces cerevisiae (strain ATCC 204508 / S288c) GN=MCH5 PE=1 SV=2//6.72778e-42
KIL89042.1	FW	FOW	17.1488	2.87374	UP	2.5771	0.0052768	0.046714	Swiss-prot	sp|A3KG59|P20D2_MOUSE Peptidase M20 domain-containing protein 2 OS=Mus musculus GN=Pm20d2 PE=1 SV=1//9.86415e-73
KIL95553.1	FW	FOW	4088.64	689.244	UP	2.5685	1.002e-07	8.9923e-06	Swiss-prot	sp|Q04432|HSP31_YEAST Glutathione-independent glyoxalase HSP31 OS=Saccharomyces cerevisiae (strain ATCC 204508 / S288c) GN=HSP31 PE=1 SV=1//7.13407e-20
KIL86040.1	FW	FOW	5877.52	994.578	UP	2.5631	1.8127e-05	0.00062719	GenBank	KIL86040.1 hypothetical protein FAVG1_10434 [Fusarium avenaceum]
KIL96137.1	FW	FOW	9572.07	1620.31	UP	2.5626	0.0047197	0.042836	Swiss-prot	sp|O13899|YF38_SCHPO Uncharacterized CDP-alcohol phosphatidyltransferase class-I family protein C22A12.08c OS=Schizosaccharomyces pombe (strain 972 / ATCC 24843) GN=SPAC22A12.08c PE=3 SV=1//2.52138e-56
KIL92077.1	FW	FOW	4910.38	854.746	UP	2.5223	0.0026737	0.028703	Swiss-prot	sp|Q09785|GCSP_SCHPO Putative glycine dehydrogenase (decarboxylating), mitochondrial OS=Schizosaccharomyces pombe (strain 972 / ATCC 24843) GN=gcv2 PE=3 SV=2//0
KIL92627.1	FW	FOW	11.8679	2.08197	UP	2.511	0.0042218	0.039884	GenBank	KPA37367.1 f-box protein [Fusarium langsethiae]
KIL87349.1	FW	FOW	9794.76	1724.34	UP	2.506	8.1297e-11	2.2646e-08	Swiss-prot	sp|Q64521|GPDM_MOUSE Glycerol-3-phosphate dehydrogenase, mitochondrial OS=Mus musculus GN=Gpd2 PE=1 SV=2//9.9727e-174
KIL86435.1	FW	FOW	33.2472	5.86242	UP	2.5037	0.0002189	0.0043636	Swiss-prot	sp|P50537|MAE1_SCHPO Malic acid transport protein OS=Schizosaccharomyces pombe (strain 972 / ATCC 24843) GN=mae1 PE=1 SV=1//2.18392e-64
KIL94767.1	FW	FOW	6563.88	1157.89	UP	2.5031	0.00045988	0.0077101	GenBank	KIL94767.1 hypothetical protein FAVG1_01698 [Fusarium avenaceum]
KIL88727.1	FW	FOW	2478.32	438.864	UP	2.4975	7.3653e-07	4.4702e-05	GenBank	KIL88727.1 hypothetical protein FAVG1_07975 [Fusarium avenaceum]
KIL84874.1	FW	FOW	9808.17	1742.29	UP	2.493	6.21e-06	0.00026666	GenBank	KIL84874.1 hypothetical protein FAVG1_11744 [Fusarium avenaceum]
KIL83809.1	FW	FOW	111403	19868.6	UP	2.4872	2.1905e-07	1.6641e-05	Swiss-prot	sp|P40108|ALDH_DAVTA Aldehyde dehydrogenase OS=Davidiella tassiana GN=CLAH10 PE=1 SV=2//0
KIL86103.1	FW	FOW	73.421	13.121	UP	2.4843	1.2938e-06	6.9239e-05	Swiss-prot	sp|A8JAM0|DRC7_CHLRE Dynein regulatory complex subunit 7 (Fragment) OS=Chlamydomonas reinhardtii GN=DRC7 PE=1 SV=1//1.74813e-09
KIL89084.1	FW	FOW	5175.28	924.958	UP	2.4842	0.0017742	0.021537	GenBank	KIL89503.1 hypothetical protein FAVG1_07083 [Fusarium avenaceum]
KIL88152.1	FW	FOW	3402.19	609.536	UP	2.4807	1.5038e-12	7.426e-10	GenBank	CRL18938.1 Fungal transcriptional regulatory protein, N-terminal [Penicillium camemberti]
KIL89104.1	FW	FOW	1358.19	243.81	UP	2.4779	3.5858e-06	0.00016816	Swiss-prot	sp|O74770|PHK_SCHPO Probable phosphoketolase OS=Schizosaccharomyces pombe (strain 972 / ATCC 24843) GN=SPBC24C6.09c PE=3 SV=1//0
KIL95026.1	FW	FOW	8867.69	1592.8	UP	2.477	3.2598e-07	2.2557e-05	Swiss-prot	sp|Q12230|LSP1_YEAST Sphingolipid long chain base-responsive protein LSP1 OS=Saccharomyces cerevisiae (strain ATCC 204508 / S288c) GN=LSP1 PE=1 SV=1//5.64105e-68
KIL96174.1	FW	FOW	11258.1	2022.23	UP	2.4769	1.9567e-09	3.3216e-07	Swiss-prot	sp|P87000|ACU15_NEUCR Transcriptional activator protein acu-15 OS=Neurospora crassa (strain ATCC 24698 / 74-OR23-1A / CBS 708.71 / DSM 1257 / FGSC 987) GN=acu-15 PE=1 SV=2//0
KIL84729.1	FW	FOW	3619.84	655.357	UP	2.4656	0.00035571	0.0063247	Swiss-prot	sp|Q06170|YL326_YEAST Uncharacterized membrane protein YLR326W OS=Saccharomyces cerevisiae (strain ATCC 204508 / S288c) GN=YLR326W PE=1 SV=1//7.22987e-12
KIL94248.1	FW	FOW	755.417	138.632	UP	2.446	0.00023749	0.0046321	GenBank	KIL94248.1 hypothetical protein FAVG1_02810 [Fusarium avenaceum]
KIL95810.1	FW	FOW	15.3126	2.8474	UP	2.427	0.002329	0.026274	Swiss-prot	sp|P08965|MEI2_SCHPO Meiosis protein mei2 OS=Schizosaccharomyces pombe (strain 972 / ATCC 24843) GN=mei2 PE=1 SV=1//4.87815e-50
KIL91622.1	FW	FOW	5401.09	1013.48	UP	2.4139	0.0028483	0.03029	GenBank	KIL91622.1 hypothetical protein FAVG1_05239 [Fusarium avenaceum]
KIL86997.1	FW	FOW	1339.61	251.461	UP	2.4134	0.00019389	0.0039446	Swiss-prot	sp|P18773|EST_ACILW Esterase OS=Acinetobacter lwoffii GN=est PE=3 SV=2//1.62958e-10
KIL87259.1	FW	FOW	121.742	23.0338	UP	2.402	6.7544e-05	0.0017509	Swiss-prot	sp|O43081|YHS6_SCHPO Uncharacterized MFS-type transporter C947.06c OS=Schizosaccharomyces pombe (strain 972 / ATCC 24843) GN=SPBC947.06c PE=3 SV=1//1.09789e-103
KIL90371.1	FW	FOW	56.8717	10.7602	UP	2.402	0.00052774	0.0085466	Swiss-prot	sp|O46491|CP7A1_PIG Cholesterol 7-alpha-monooxygenase OS=Sus scrofa GN=CYP7A1 PE=3 SV=1//7.12753e-19
KIL92147.1	FW	FOW	266.191	50.5841	UP	2.3957	6.7689e-05	0.0017509	Swiss-prot	sp|Q02873|YP107_YEAST UPF0651 protein YPL107W, mitochondrial OS=Saccharomyces cerevisiae (strain ATCC 204508 / S288c) GN=YPL107W PE=1 SV=1//5.23929e-14
KIL95318.1	FW	FOW	12765.5	2427.59	UP	2.3947	1.2694e-10	3.3148e-08	GenBank	KIL95318.1 hypothetical protein FAVG1_00054 [Fusarium avenaceum]
KIL89642.1	FW	FOW	3901.6	741.913	UP	2.3947	1.176e-12	6.084e-10	Swiss-prot	sp|O42653|YF9E_SCHPO ABC1 family protein C10F6.14c OS=Schizosaccharomyces pombe (strain 972 / ATCC 24843) GN=SPAC10F6.14c PE=3 SV=1//1.3174e-110
KIL96380.1	FW	FOW	31950.7	6140.96	UP	2.3793	0.00027074	0.0051509	GenBank	EMT63460.1 pH-response regulator protein palI/RIM9 [Fusarium oxysporum f. sp. cubense race 4]
KIL86758.1	FW	FOW	2551.47	490.613	UP	2.3787	2.9363e-05	0.00091403	Swiss-prot	sp|Q9VIK9|MET13_DROME Methyltransferase-like protein 13 OS=Drosophila melanogaster GN=CG2614 PE=2 SV=1//9.44767e-12
KIL88856.1	FW	FOW	2844.96	548.086	UP	2.3759	0.003374	0.034207	Swiss-prot	sp|Q9USG8|MU190_SCHPO Meiotically up-regulated gene 190 protein OS=Schizosaccharomyces pombe (strain 972 / ATCC 24843) GN=mug190 PE=1 SV=1//0
KIL85588.1	FW	FOW	8752.52	1688.71	UP	2.3738	1.4531e-07	1.2237e-05	Swiss-prot	sp|Q6XXM7|RCAN1_SHEEP Calcipressin-1 OS=Ovis aries GN=RCAN1 PE=2 SV=1//1.64037e-09
KIL90333.1	FW	FOW	1125.72	220.428	UP	2.3525	7.8025e-07	4.5921e-05	Swiss-prot	sp|O14370|BCA1_SCHPO Branched-chain-amino-acid aminotransferase, mitochondrial OS=Schizosaccharomyces pombe (strain 972 / ATCC 24843) GN=eca39 PE=1 SV=3//1.80808e-101
KIL89932.1	FW	FOW	12744.9	2569.18	UP	2.3105	4.3809e-06	0.00020082	Swiss-prot	sp|Q4HVX7|CYC_GIBZE Cytochrome c OS=Gibberella zeae (strain PH-1 / ATCC MYA-4620 / FGSC 9075 / NRRL 31084) GN=CYC1 PE=3 SV=2//1.64558e-69
KIL83713.1	FW	FOW	438.632	90.0015	UP	2.285	1.8401e-05	0.00063376	Swiss-prot	sp|P39577|DLTE_BACSU Uncharacterized oxidoreductase DltE OS=Bacillus subtilis (strain 168) GN=dltE PE=3 SV=2//4.02974e-32
KIL84519.1	FW	FOW	4759.68	977.005	UP	2.2844	8.248e-05	0.0020319	Swiss-prot	sp|Q99385|VCX1_YEAST Vacuolar calcium ion transporter OS=Saccharomyces cerevisiae (strain ATCC 204508 / S288c) GN=VCX1 PE=1 SV=1//3.89805e-25
KIL87894.1	FW	FOW	364.159	75.5756	UP	2.2686	0.0056097	0.048794	Swiss-prot	sp|O34767|OXDD_BACSU Oxalate decarboxylase OxdD OS=Bacillus subtilis (strain 168) GN=oxdD PE=1 SV=1//2.81549e-13
KIL84900.1	FW	FOW	1208.41	251.502	UP	2.2645	0.000195	0.0039597	Swiss-prot	sp|P40467|ASG1_YEAST Activator of stress genes 1 OS=Saccharomyces cerevisiae (strain ATCC 204508 / S288c) GN=ASG1 PE=1 SV=1//1.35024e-17
KIL92044.1	FW	FOW	5155.22	1078.92	UP	2.2565	6.0932e-05	0.0016225	Swiss-prot	sp|P14187|CCHL_NEUCR Cytochrome c heme lyase OS=Neurospora crassa (strain ATCC 24698 / 74-OR23-1A / CBS 708.71 / DSM 1257 / FGSC 987) GN=cyt-2 PE=3 SV=1//6.67364e-125
KIL93544.1	FW	FOW	9551.5	2003.8	UP	2.253	3.8607e-06	0.00017924	Swiss-prot	sp|Q01358|BLI3_NEUCR Protein bli-3 OS=Neurospora crassa (strain ATCC 24698 / 74-OR23-1A / CBS 708.71 / DSM 1257 / FGSC 987) GN=bli-3 PE=2 SV=1//9.21339e-96
KIL91944.1	FW	FOW	4345.87	915.688	UP	2.2467	5.1272e-07	3.3354e-05	GenBank	KIL91944.1 hypothetical protein FAVG1_04348 [Fusarium avenaceum]
KIL93259.1	FW	FOW	1795.32	379.059	UP	2.2438	1.046e-12	5.6821e-10	Swiss-prot	sp|Q9UTA1|YL8J_SCHPO Zinc finger protein C25B8.19c OS=Schizosaccharomyces pombe (strain 972 / ATCC 24843) GN=SPAC25B8.19c PE=3 SV=2//8.38304e-18
KIL91354.1	FW	FOW	5404.74	1151.44	UP	2.2308	0.00063229	0.0098739	GenBank	KIL91354.1 hypothetical protein FAVG1_04970 [Fusarium avenaceum]
KIL83754.1	FW	FOW	1063.12	226.684	UP	2.2296	0.00077337	0.011573	Swiss-prot	sp|O65202|ACOX1_ARATH Peroxisomal acyl-coenzyme A oxidase 1 OS=Arabidopsis thaliana GN=ACX1 PE=1 SV=1//3.93193e-127
KIL86682.1	FW	FOW	3300.77	707.638	UP	2.2217	8.6496e-08	8.0316e-06	GenBank	RFU74007.1 zinc finger, c2h2 [Trichoderma arundinaceum]
KIL84141.1	FW	FOW	1477.5	317.258	UP	2.2194	1.2815e-10	3.3148e-08	Swiss-prot	sp|P28584|TRK2_YEAST Low-affinity potassium transport protein OS=Saccharomyces cerevisiae (strain ATCC 204508 / S288c) GN=TRK2 PE=1 SV=1//1.55849e-17
KIL92462.1	FW	FOW	943.007	205.526	UP	2.1979	2.6875e-09	4.3577e-07	GenBank	KIL92462.1 hypothetical protein FAVG1_03640 [Fusarium avenaceum]
KIL95321.1	FW	FOW	564.488	123.302	UP	2.1947	0.0024818	0.027401	Swiss-prot	sp|Q8RWI9|AB15G_ARATH ABC transporter G family member 15 OS=Arabidopsis thaliana GN=ABCG15 PE=2 SV=2//3.6323e-85
KIL92406.1	FW	FOW	299.687	65.8874	UP	2.1854	9.1039e-14	7.0646e-11	Swiss-prot	sp|Q68AP4|NFDA_ARTPS N-substituted formamide deformylase OS=Arthrobacter pascens GN=nfdA PE=1 SV=1//5.50114e-37
KIL91017.1	FW	FOW	162.492	35.7594	UP	2.184	0.001326	0.017676	GenBank	KIL91017.1 hypothetical protein FAVG1_05713 [Fusarium avenaceum]
KIL92898.1	FW	FOW	7487.35	1666.14	UP	2.1679	0.0034505	0.034712	Swiss-prot	sp|O59905|PDX1_CERNC Pyridoxal 5&apos;-phosphate synthase subunit PDX1 OS=Cercospora nicotianae GN=PDX1 PE=1 SV=1//2.62816e-159
KIL85125.1	FW	FOW	6981.91	1554.42	UP	2.1672	4.5421e-12	1.9738e-09	GenBank	CZR43619.1 related to ahmp1 protein [Fusarium proliferatum ET1]
KIL92641.1	FW	FOW	5592.15	1259.88	UP	2.1501	0.00039032	0.0068393	Swiss-prot	sp|O94467|OYEC_SCHPO Putative NADPH dehydrogenase C23G7.10c OS=Schizosaccharomyces pombe (strain 972 / ATCC 24843) GN=SPBC23G7.10c PE=3 SV=1//1.0096e-107
KIL92157.1	FW	FOW	3722.98	842.457	UP	2.1438	0.0030559	0.031831	Swiss-prot	sp|P15937|ACH1_NEUCR Acetyl-CoA hydrolase OS=Neurospora crassa (strain ATCC 24698 / 74-OR23-1A / CBS 708.71 / DSM 1257 / FGSC 987) GN=acu-8 PE=3 SV=2//0
KIL87701.1	FW	FOW	270.693	61.2677	UP	2.1435	0.00030009	0.005554	GenBank	CVK95050.1 related to 2`-hydroxyisoflavone reductase [Fusarium mangiferae]
KIL91335.1	FW	FOW	3696.46	836.839	UP	2.1431	0.00023088	0.0045276	Swiss-prot	sp|Q60QD1|FIGL1_CAEBR Fidgetin-like protein 1 OS=Caenorhabditis briggsae GN=figl-1 PE=3 SV=1//3.81867e-07
KIL90462.1	FW	FOW	2492.45	565.541	UP	2.1399	0.00019544	0.0039613	Swiss-prot	sp|Q6GQ62|PPC1B_XENLA Phosphatidate phosphatase PPAPDC1B OS=Xenopus laevis GN=ppapdc1b PE=2 SV=1//2.45871e-17
KIL86780.1	FW	FOW	34088.5	7743.31	UP	2.1383	8.6472e-18	1.5657e-14	Swiss-prot	sp|P38090|AGP2_YEAST General amino acid permease AGP2 OS=Saccharomyces cerevisiae (strain ATCC 204508 / S288c) GN=AGP2 PE=1 SV=1//9.98145e-116
KIL91367.1	FW	FOW	1949.33	443.961	UP	2.1345	0.00029258	0.0054521	Swiss-prot	sp|O74839|YC1B_SCHPO Uncharacterized MscS family protein C1183.11 OS=Schizosaccharomyces pombe (strain 972 / ATCC 24843) GN=SPCC1183.11 PE=1 SV=1//1.58703e-110
KIL91135.1	FW	FOW	3465.51	798.081	UP	2.1185	0.00091094	0.013125	GenBank	KIL91135.1 hypothetical protein FAVG1_05832 [Fusarium avenaceum]
KIL95255.1	FW	FOW	12114	2796.6	UP	2.1149	1.5257e-05	0.00055251	GenBank	KIL95255.1 hypothetical protein FAVG1_02189 [Fusarium avenaceum]
KIL86529.1	FW	FOW	968.434	223.983	UP	2.1123	1.1821e-06	6.4213e-05	GenBank	KZL66921.1 LEA domain-containing protein [Colletotrichum tofieldiae]
KIL85845.1	FW	FOW	41.7731	9.82954	UP	2.0874	0.0025446	0.027848	Swiss-prot	sp|P63426|Y2688_MYCBO Uncharacterized N-acetyltransferase Mb2688 OS=Mycobacterium bovis (strain ATCC BAA-935 / AF2122/97) GN=Mb2688 PE=3 SV=1//4.45474e-21
KIL94143.1	FW	FOW	363.003	86.2503	UP	2.0734	1.5655e-05	0.00056132	GenBank	XP_018137944.1 FAD dependent oxidoreductase domain-containing protein [Pochonia chlamydosporia 170]
KIL89561.1	FW	FOW	1161.85	277.484	UP	2.066	0.00013108	0.0029917	Swiss-prot	sp|O14158|YE76_SCHPO AB hydrolase superfamily protein C4A8.06c OS=Schizosaccharomyces pombe (strain 972 / ATCC 24843) GN=SPAC4A8.06c PE=3 SV=1//3.86997e-90
KIL95994.1	FW	FOW	663.841	158.89	UP	2.0628	2.5378e-08	2.8134e-06	Swiss-prot	sp|O94343|YHMA_SCHPO Uncharacterized MFS-type transporter C1271.10c OS=Schizosaccharomyces pombe (strain 972 / ATCC 24843) GN=SPBC1271.10c PE=1 SV=1//0
KIL88687.1	FW	FOW	2222.38	532.411	UP	2.0615	1.4627e-10	3.6955e-08	GenBank	KPA38813.1 sterol desaturase family protein [Fusarium langsethiae]
KIL94481.1	FW	FOW	8494.13	2041.2	UP	2.057	0.00032342	0.0058462	Swiss-prot	sp|Q8GSD9|PHT12_ORYSJ Inorganic phosphate transporter 1-2 OS=Oryza sativa subsp. japonica GN=PTH1-2 PE=2 SV=1//7.16806e-39
KIL94022.1	FW	FOW	275.124	66.5542	UP	2.0475	5.3743e-05	0.0014735	Swiss-prot	sp|P07850|SUOX_CHICK Sulfite oxidase OS=Gallus gallus GN=SUOX PE=1 SV=3//1.18664e-53
KIL95253.1	FW	FOW	173.004	41.8716	UP	2.0468	1.9123e-07	1.4946e-05	GenBank	KIL95253.1 hypothetical protein FAVG1_02187 [Fusarium avenaceum]
KIL90643.1	FW	FOW	6704.41	1634.94	UP	2.0359	7.1889e-06	0.00030271	Swiss-prot	sp|Q9Y8G7|C505_FUSOX Bifunctional P-450:NADPH-P450 reductase OS=Fusarium oxysporum GN=CYP505 PE=1 SV=1//0
KIL96274.1	FW	FOW	1506.06	368.104	UP	2.0326	1.9992e-07	1.5514e-05	Swiss-prot	sp|P54857|TGL2_YEAST Lipase 2 OS=Saccharomyces cerevisiae (strain ATCC 204508 / S288c) GN=TGL2 PE=1 SV=1//3.60412e-50
KIL87035.1	FW	FOW	28.3969	6.95037	UP	2.0306	0.00015877	0.00337	GenBank	KIL87035.1 hypothetical protein FAVG1_09589 [Fusarium avenaceum]
KIL86930.1	FW	FOW	1891.63	463.066	UP	2.0303	4.8654e-07	3.2035e-05	GenBank	KIL86930.1 hypothetical protein FAVG1_09483 [Fusarium avenaceum]
KIL95799.1	FW	FOW	8755.24	2146.29	UP	2.0283	7.9043e-07	4.5921e-05	Swiss-prot	sp|F4HX15|LPAI_ARATH Phospholipase A I OS=Arabidopsis thaliana GN=PLA1 PE=2 SV=1//1.12717e-08
KIL90647.1	FW	FOW	30989	7643.57	UP	2.0194	8.2488e-08	7.7926e-06	Swiss-prot	sp|P04802|SYDC_YEAST Aspartate--tRNA ligase, cytoplasmic OS=Saccharomyces cerevisiae (strain ATCC 204508 / S288c) GN=DPS1 PE=1 SV=3//8.46116e-108
KIL96461.1	FW	FOW	136.529	33.7236	UP	2.0174	2.0607e-09	3.4443e-07	GenBank	RFN49639.1 tubulin gamma chain [Fusarium sp. FIESC_12]
KIL87976.1	FW	FOW	2567.78	637.646	UP	2.0097	0.0024924	0.027462	Swiss-prot	sp|G9NNY7|ACEB_HYPAI 2-methylisocitrate lyase, mitochondrial OS=Hypocrea atroviridis (strain ATCC 20476 / IMI 206040) GN=mcl PE=3 SV=1//0
KIL88061.1	FW	FOW	5246.06	1307.2	UP	2.0048	2.7837e-06	0.00013561	GenBank	KIL88061.1 hypothetical protein FAVG1_08944 [Fusarium avenaceum]
KIL89558.1	FW	FOW	25470.3	6361.7	UP	2.0013	0.0038529	0.037709	Swiss-prot	sp|P22151|GRG1_NEUCR Glucose-repressible gene protein OS=Neurospora crassa (strain ATCC 24698 / 74-OR23-1A / CBS 708.71 / DSM 1257 / FGSC 987) GN=grg-1 PE=2 SV=1//8.7773e-19
KIL91057.1	FW	FOW	3289.86	826.854	UP	1.9923	2.3281e-11	7.9039e-09	Swiss-prot	sp|P41696|AZF1_YEAST Asparagine-rich zinc finger protein AZF1 OS=Saccharomyces cerevisiae (strain ATCC 204508 / S288c) GN=AZF1 PE=1 SV=1//3.72727e-64
KIL95101.1	FW	FOW	1014.09	255.512	UP	1.9887	1.1383e-05	0.00043809	Swiss-prot	sp|Q10216|YAY8_SCHPO Uncharacterized oxidoreductase C4H3.08 OS=Schizosaccharomyces pombe (strain 972 / ATCC 24843) GN=SPAC4H3.08 PE=3 SV=1//6.71919e-101
KIL92845.1	FW	FOW	2343.48	592.04	UP	1.9849	5.4459e-05	0.0014865	Swiss-prot	sp|Q6AZA0|THIL_DANRE Acetyl-CoA acetyltransferase, mitochondrial OS=Danio rerio GN=acat1 PE=2 SV=1//2.10436e-151
KIL85744.1	FW	FOW	10326.5	2615.91	UP	1.981	9.6984e-06	0.00038314	Swiss-prot	sp|P40048|PTP3_YEAST Tyrosine-protein phosphatase 3 OS=Saccharomyces cerevisiae (strain ATCC 204508 / S288c) GN=PTP3 PE=1 SV=2//3.73339e-07
KIL95944.1	FW	FOW	3021.53	772.746	UP	1.9672	2.7269e-05	0.00085869	Swiss-prot	sp|Q1JPL4|NDB1_ARATH External alternative NAD(P)H-ubiquinone oxidoreductase B1, mitochondrial OS=Arabidopsis thaliana GN=NDB1 PE=1 SV=1//2.13803e-106
KIL88490.1	FW	FOW	127.498	32.782	UP	1.9595	0.004116	0.039259	Swiss-prot	sp|Q5EB39|KLH40_XENTR Kelch-like protein 40 OS=Xenopus tropicalis GN=klhl40 PE=2 SV=1//1.32737e-08
KIL86827.1	FW	FOW	411.281	105.77	UP	1.9592	0.0039104	0.037999	GenBank	RFN53645.1 putative conidiation protein con-6 [Fusarium sp. FIESC_12]
KIL86116.1	FW	FOW	74.5319	19.2999	UP	1.9493	6.6734e-07	4.1193e-05	Swiss-prot	sp|A1CLY8|CCSA_ASPCL Polyketide synthase-nonribosomal peptide synthetase OS=Aspergillus clavatus (strain ATCC 1007 / CBS 513.65 / DSM 816 / NCTC 3887 / NRRL 1) GN=ccsA PE=3 SV=1//1.04003e-22
KIL95017.1	FW	FOW	11.2562	43.7215	DOWN	-1.9576	4.763e-05	0.0013405	Swiss-prot	sp|Q6AYS8|DHB11_RAT Estradiol 17-beta-dehydrogenase 11 OS=Rattus norvegicus GN=Hsd17b11 PE=2 SV=1//1.47414e-33
KIL85507.1	FW	FOW	390.943	1557.54	DOWN	-1.9942	3.9825e-10	8.4835e-08	GenBank	KIL89969.1 hypothetical protein FAVG1_06706 [Fusarium avenaceum]
KIL88384.1	FW	FOW	118.675	487.717	DOWN	-2.039	6.7456e-14	5.6373e-11	GenBank	KPA38249.1 cell surface protein mas1 [Fusarium langsethiae]
KIL87511.1	FW	FOW	5.76069	24.9849	DOWN	-2.1167	0.0038043	0.037268	GenBank	KIL87511.1 hypothetical protein FAVG1_09218 [Fusarium avenaceum]
KIL85999.1	FW	FOW	50.8976	224.953	DOWN	-2.144	9.8141e-10	1.8199e-07	Swiss-prot	sp|Q96WQ9|EGLD_ASPKW Probable endo-beta-1,4-glucanase D OS=Aspergillus kawachii (strain NBRC 4308) GN=eglD PE=3 SV=1//1.35835e-16
KIL95720.1	FW	FOW	29.4612	132.896	DOWN	-2.1734	8.7075e-07	4.9788e-05	Swiss-prot	sp|P38094|FLUG_EMENI Protein fluG OS=Emericella nidulans (strain FGSC A4 / ATCC 38163 / CBS 112.46 / NRRL 194 / M139) GN=fluG PE=1 SV=1//1.46665e-12
KIL90234.1	FW	FOW	26.3795	119.89	DOWN	-2.1842	4.5138e-10	9.2525e-08	GenBank	RGP80677.1 bys1 protein [Fusarium longipes]
KIL86311.1	FW	FOW	6.6167	33.6137	DOWN	-2.3449	4.2689e-05	0.0012246	Swiss-prot	sp|D4ARV2|AIM6_ARTBC Altered inheritance of mitochondria protein 6 homolog ARB_06966 OS=Arthroderma benhamiae (strain ATCC MYA-4681 / CBS 112371) GN=ARB_06966 PE=1 SV=1//3.01355e-30
KIL87155.1	FW	FOW	22.358	125.579	DOWN	-2.4897	5.2193e-12	2.1809e-09	GenBank	RGP59219.1 sulfotransferase family domain-containing protein [Fusarium sporotrichioides]
KIL87152.1	FW	FOW	19.905	116.032	DOWN	-2.5433	3.4782e-11	1.0496e-08	Swiss-prot	sp|Q84MB6|DIOX2_ARATH Probable 2-oxoglutarate-dependent dioxygenase At3g49630 OS=Arabidopsis thaliana GN=At3g50210 PE=2 SV=1//9.90689e-15
KIL87149.1	FW	FOW	13.6254	82.6707	DOWN	-2.6011	2.1345e-09	3.5134e-07	Swiss-prot	sp|Q92413|OAT_EMENI Ornithine aminotransferase OS=Emericella nidulans (strain FGSC A4 / ATCC 38163 / CBS 112.46 / NRRL 194 / M139) GN=otaA PE=3 SV=2//0
KIL87154.1	FW	FOW	45.8048	281.159	DOWN	-2.6178	7.4096e-12	2.8749e-09	Swiss-prot	sp|P24552|OXDA_FUSSO D-amino-acid oxidase OS=Fusarium solani subsp. pisi PE=1 SV=1//2.54152e-171
KIL87670.1	FW	FOW	5.80371	40.6413	DOWN	-2.8079	5.8073e-05	0.0015617	GenBank	CVK95622.1 related to integral membrane protein PTH11 [Fusarium mangiferae]
KIL87148.1	FW	FOW	26.2671	185.08	DOWN	-2.8168	1.5638e-09	2.7548e-07	Swiss-prot	sp|A3KG59|P20D2_MOUSE Peptidase M20 domain-containing protein 2 OS=Mus musculus GN=Pm20d2 PE=1 SV=1//6.94966e-73
KIL88502.1	FW	FOW	1.67574	11.9637	DOWN	-2.8358	0.0029456	0.031009	Swiss-prot	sp|P63872|CYSK_STAAW Cysteine synthase OS=Staphylococcus aureus (strain MW2) GN=cysK PE=3 SV=1//1.94363e-62
KIL87147.1	FW	FOW	1.28158	9.2203	DOWN	-2.8469	0.0022751	0.025849	Swiss-prot	sp|O74524|PROD_SCHPO Probable proline dehydrogenase, mitochondrial OS=Schizosaccharomyces pombe (strain 972 / ATCC 24843) GN=SPCC70.03c PE=3 SV=1//7.0541e-33
KIL88814.1	FW	FOW	1.41449	10.203	DOWN	-2.8506	0.0044581	0.04122	GenBank	KIL88814.1 hypothetical protein FAVG1_08063 [Fusarium avenaceum]
KIL90176.1	FW	FOW	1.89776	14.0492	DOWN	-2.8881	0.00088467	0.012849	Swiss-prot	sp|P08158|AMDS_EMENI Acetamidase OS=Emericella nidulans (strain FGSC A4 / ATCC 38163 / CBS 112.46 / NRRL 194 / M139) GN=amdS PE=2 SV=1//0
KIL88383.1	FW	FOW	96.1325	718.969	DOWN	-2.9028	6.8123e-09	9.2512e-07	GenBank	RFN48492.1 bnr repeat-containing glycosyl hydrolase [Fusarium sp. FIESC_12]
KIL84093.1	FW	FOW	4.74696	42.0351	DOWN	-3.1465	2.8107e-09	4.4905e-07	GenBank	RFN45536.1 esterase, sgnh hydrolase-type, subgroup [Fusarium sp. FIESC_12]
KIL88275.1	FW	FOW	0.929499	8.25242	DOWN	-3.1503	0.0052047	0.046234	GenBank	KIL88275.1 hypothetical protein FAVG1_08354 [Fusarium avenaceum]
KIL84675.1	FW	FOW	2.41869	23.2949	DOWN	-3.2677	2.8161e-06	0.00013658	GenBank	KIL84675.1 hypothetical protein FAVG1_12202 [Fusarium avenaceum]
KIL87810.1	FW	FOW	14.8708	144.322	DOWN	-3.2787	0.001947	0.023078	GenBank	KIL87810.1 hypothetical protein FAVG1_08689 [Fusarium avenaceum]
KIL87156.1	FW	FOW	3.99366	40.9196	DOWN	-3.357	1.5446e-08	1.824e-06	GenBank	SCO15534.1 related to dopamine-responsive protein [Fusarium fujikuroi]
KIL94330.1	FW	FOW	1.7311	18.7783	DOWN	-3.4393	1.6144e-05	0.00057506	Swiss-prot	sp|P94400|YCIC_BACSU Putative metal chaperone YciC OS=Bacillus subtilis (strain 168) GN=yciC PE=2 SV=1//9.68201e-08
KIL94396.1	FW	FOW	45.7034	527.941	DOWN	-3.53	0.0016607	0.020714	Swiss-prot	sp|P40445|YIQ6_YEAST Uncharacterized transporter YIL166C OS=Saccharomyces cerevisiae (strain ATCC 204508 / S288c) GN=YIL166C PE=1 SV=1//4.8717e-48
KIL86429.1	FW	FOW	0.707989	8.37305	DOWN	-3.564	0.0023392	0.026363	GenBank	KIL86429.1 hypothetical protein FAVG1_10258 [Fusarium avenaceum]
KIL88377.1	FW	FOW	1.5935	24.8895	DOWN	-3.9653	7.5438e-07	4.5031e-05	GenBank	RFN44920.1 secreted protein [Fusarium sp. FIESC_12]
KIL88378.1	FW	FOW	0.448226	7.70361	DOWN	-4.1032	0.0011688	0.016135	GenBank	RFN44919.1 secreted protein [Fusarium sp. FIESC_12]
KIL88379.1	FW	FOW	1.48938	31.6987	DOWN	-4.4116	8.987e-06	0.00036161	GenBank	RFN44918.1 secreted protein [Fusarium sp. FIESC_12]
KIL86429.1	FA	FW	1609.7	0.564541	UP	11.477	5.8391e-40	1.5822e-36	GenBank	KIL86429.1 hypothetical protein FAVG1_10258 [Fusarium avenaceum]
KIL88898.1	FA	FW	5325.34	13.8227	UP	8.5897	1.174e-73	1.2725e-69	Swiss-prot	sp|Q8BUE4|AIFM2_MOUSE Apoptosis-inducing factor 2 OS=Mus musculus GN=Aifm2 PE=1 SV=1//1.55834e-18
KIL93715.1	FA	FW	582.919	1.54536	UP	8.5592	4.1717e-11	1.5592e-08	Swiss-prot	sp|Q4WR82|NRPS2_ASPFU Nonribosomal peptide synthetase 2 OS=Neosartorya fumigata (strain ATCC MYA-4609 / Af293 / CBS 101355 / FGSC A1100) GN=NRPS2 PE=2 SV=1//5.4182e-06
KIL93713.1	FA	FW	3967.6	11.4772	UP	8.4333	3.0696e-31	5.5452e-28	Swiss-prot	sp|Q5F364|MRP1_CHICK Multidrug resistance-associated protein 1 OS=Gallus gallus GN=ABCC1 PE=2 SV=1//0
KIL93714.1	FA	FW	14507.6	67.9706	UP	7.7377	2.017e-65	1.0931e-61	Swiss-prot	sp|Q9UUE3|YNZ6_SCHPO Putative lysine N-acyltransferase C17G9.06c OS=Schizosaccharomyces pombe (strain 972 / ATCC 24843) GN=SPBC17G9.06c PE=3 SV=1//2.63757e-27
KIL93934.1	FA	FW	306.863	1.72316	UP	7.4764	8.0047e-45	2.8921e-41	Swiss-prot	sp|Q9URZ3|PUT4_SCHPO Probable proline-specific permease put4 OS=Schizosaccharomyces pombe (strain 972 / ATCC 24843) GN=put4 PE=3 SV=1//3.30091e-140
KIL85942.1	FA	FW	681.645	5.47325	UP	6.9605	5.3654e-11	1.9385e-08	Swiss-prot	sp|Q870L2|MIRB_EMENI Siderophore iron transporter mirB OS=Emericella nidulans (strain FGSC A4 / ATCC 38163 / CBS 112.46 / NRRL 194 / M139) GN=mirB PE=3 SV=1//2.44383e-110
KIL87671.1	FA	FW	1669.72	19.5911	UP	6.4133	1.9151e-24	1.8871e-21	Swiss-prot	sp|Q4WF53|NRPS4_ASPFU Nonribosomal peptide synthetase 4 OS=Neosartorya fumigata (strain ATCC MYA-4609 / Af293 / CBS 101355 / FGSC A1100) GN=NRPS4 PE=2 SV=1//0
KIL93640.1	FA	FW	19385.7	252.424	UP	6.263	6.3623e-29	8.6201e-26	Swiss-prot	sp|Q2TZB2|SIDA_ASPOR L-ornithine N(5)-monooxygenase OS=Aspergillus oryzae (strain ATCC 42149 / RIB 40) GN=dffA PE=1 SV=2//7.57707e-156
KIL94141.1	FA	FW	734.634	14.906	UP	5.6231	2.8208e-28	3.3972e-25	Swiss-prot	sp|Q870L2|MIRB_EMENI Siderophore iron transporter mirB OS=Emericella nidulans (strain FGSC A4 / ATCC 38163 / CBS 112.46 / NRRL 194 / M139) GN=mirB PE=3 SV=1//0
KIL87674.1	FA	FW	4172.09	93.7771	UP	5.4754	1.1339e-12	5.3434e-10	Swiss-prot	sp|Q870L2|MIRB_EMENI Siderophore iron transporter mirB OS=Emericella nidulans (strain FGSC A4 / ATCC 38163 / CBS 112.46 / NRRL 194 / M139) GN=mirB PE=3 SV=1//0
KIL93712.1	FA	FW	7630.31	242.468	UP	4.9759	4.2501e-32	9.2134e-29	Swiss-prot	sp|Q92341|STR3_SCHPO Siderophore iron transporter 3 OS=Schizosaccharomyces pombe (strain 972 / ATCC 24843) GN=str3 PE=1 SV=1//3.03651e-116
KIL94193.1	FA	FW	1155.05	37.6199	UP	4.9403	1.9995e-18	1.6671e-15	Swiss-prot	sp|B5FXE5|AIFM2_TAEGU Apoptosis-inducing factor 2 OS=Taeniopygia guttata GN=AIFM2 PE=2 SV=1//4.5459e-25
KIL87511.1	FA	FW	141.397	4.63995	UP	4.9295	0.00098479	0.029936	GenBank	KIL87511.1 hypothetical protein FAVG1_09218 [Fusarium avenaceum]
KIL87673.1	FA	FW	5311.85	175.321	UP	4.9211	7.4276e-27	8.0507e-24	Swiss-prot	sp|Q9UUE3|YNZ6_SCHPO Putative lysine N-acyltransferase C17G9.06c OS=Schizosaccharomyces pombe (strain 972 / ATCC 24843) GN=SPBC17G9.06c PE=3 SV=1//5.92929e-48
KIL93863.1	FA	FW	1337.3	45.6622	UP	4.8722	6.3609e-30	9.8494e-27	Swiss-prot	sp|Q9USN4|YJA1_SCHPO Uncharacterized transporter C1529.01 OS=Schizosaccharomyces pombe (strain 972 / ATCC 24843) GN=SPCC1529.01 PE=3 SV=2//1.71488e-114
KIL84112.1	FA	FW	81.9549	3.05171	UP	4.7471	5.9947e-05	0.0044202	Swiss-prot	sp|A1DA63|FTME_NEOFI Fumitremorgin C synthase OS=Neosartorya fischeri (strain ATCC 1020 / DSM 3700 / FGSC A1164 / NRRL 181) GN=ftmP450-2 PE=3 SV=1//2.7517e-42
KIL86107.1	FA	FW	1326.75	51.1064	UP	4.6982	2.7663e-09	8.1039e-07	GenBank	PTD11775.1 Dimethylaniline monooxygenase [N-oxide-forming] 5 [Fusarium culmorum]
KIL95063.1	FA	FW	2302.74	89.143	UP	4.6911	3.9598e-12	1.7168e-09	Swiss-prot	sp|Q870L2|MIRB_EMENI Siderophore iron transporter mirB OS=Emericella nidulans (strain FGSC A4 / ATCC 38163 / CBS 112.46 / NRRL 194 / M139) GN=mirB PE=3 SV=1//0
KIL87607.1	FA	FW	684.34	30.6567	UP	4.4804	5.7859e-06	0.00073781	GenBank	KIL87607.1 hypothetical protein FAVG1_09315 [Fusarium avenaceum]
KIL87669.1	FA	FW	93.2871	4.65497	UP	4.3248	1.0171e-07	2.4498e-05	Swiss-prot	sp|D4AS41|A7056_ARTBC Uncharacterized FAD-linked oxidoreductase ARB_02478 OS=Arthroderma benhamiae (strain ATCC MYA-4681 / CBS 112371) GN=ARB_07056 PE=1 SV=2//1.33394e-66
KIL88415.1	FA	FW	28.0398	1.41209	UP	4.3116	0.0022604	0.049711	Swiss-prot	sp|D4GP30|XDH2_HALVD D-xylose 1-dehydrogenase (NADP(+)) 2 OS=Haloferax volcanii (strain ATCC 29605 / DSM 3757 / JCM 8879 / NBRC 14742 / NCIMB 2012 / VKM B-1768 / DS2) GN=HVO_B0029 PE=1 SV=1//2.29263e-29
KIL85664.1	FA	FW	450.512	23.3915	UP	4.2675	3.881e-06	0.00051933	Swiss-prot	sp|P09437|CYB2_WICAO Cytochrome b2, mitochondrial OS=Wickerhamomyces anomalus GN=CYB2 PE=1 SV=2//3.25827e-62
KIL87212.1	FA	FW	16.8873	0.916714	UP	4.2033	1.1158e-05	0.0012216	Swiss-prot	sp|Q5HQQ0|CSD_STAEQ Probable cysteine desulfurase OS=Staphylococcus epidermidis (strain ATCC 35984 / RP62A) GN=csd PE=3 SV=1//7.76832e-42
KIL92213.1	FA	FW	12.9479	0.743927	UP	4.1214	0.00047451	0.018185	Swiss-prot	sp|P38680|MTR_NEUCR N amino acid transport system protein OS=Neurospora crassa (strain ATCC 24698 / 74-OR23-1A / CBS 708.71 / DSM 1257 / FGSC 987) GN=mtr PE=3 SV=2//1.26604e-63
KIL92195.1	FA	FW	25.9717	1.57483	UP	4.0437	6.0711e-05	0.0044463	Swiss-prot	sp|Q8X1Z7|MIRA_EMENI Siderophore iron transporter mirA OS=Emericella nidulans (strain FGSC A4 / ATCC 38163 / CBS 112.46 / NRRL 194 / M139) GN=mirA PE=3 SV=1//1.09468e-127
KIL87675.1	FA	FW	182.918	11.527	UP	3.9881	8.2006e-10	2.6143e-07	Swiss-prot	sp|O32102|BESA_BACSU Ferri-bacillibactin esterase BesA OS=Bacillus subtilis (strain 168) GN=besA PE=1 SV=2//9.82808e-20
KIL86332.1	FA	FW	148.355	9.57205	UP	3.9541	0.00012004	0.0071624	Swiss-prot	sp|Q27519|C13A7_CAEEL Putative cytochrome P450 CYP13A7 OS=Caenorhabditis elegans GN=cyp-13A7 PE=3 SV=1//1.48332e-22
KIL87303.1	FA	FW	75.5415	5.11257	UP	3.8851	0.00012017	0.0071624	Swiss-prot	sp|Q5ATQ3|PGLR_EMENI Endopolygalacturonase AN8327 OS=Emericella nidulans (strain FGSC A4 / ATCC 38163 / CBS 112.46 / NRRL 194 / M139) GN=AN8327 PE=1 SV=1//4.61111e-141
KIL84938.1	FA	FW	14.3398	0.979055	UP	3.8725	9.9966e-05	0.0061856	Swiss-prot	sp|Q7Z9M7|GUN7_HYPJQ Endoglucanase-7 OS=Hypocrea jecorina (strain QM6a) GN=cel61b PE=1 SV=3//1.71152e-75
KIL84936.1	FA	FW	13.1878	0.944053	UP	3.8042	0.00018841	0.0097714	GenBank	SCO86003.1 related to integral membrane protein [Fusarium oxysporum]
KIL88897.1	FA	FW	2741.41	201.423	UP	3.7666	1.2177e-14	7.3326e-12	Swiss-prot	sp|P36619|PMD1_SCHPO Leptomycin B resistance protein pmd1 OS=Schizosaccharomyces pombe (strain 972 / ATCC 24843) GN=pmd1 PE=3 SV=2//0
KIL85925.1	FA	FW	7.82683	0.625539	UP	3.6453	0.0021316	0.048436	Swiss-prot	sp|Q09851|AYR1_SCHPO NADPH-dependent 1-acyldihydroxyacetone phosphate reductase OS=Schizosaccharomyces pombe (strain 972 / ATCC 24843) GN=ayr1 PE=3 SV=2//9.49656e-46
KIL95747.1	FA	FW	23.6159	1.94249	UP	3.6038	2.8831e-06	0.00040064	Swiss-prot	sp|E9JFX9|DMOA_HYPSL Dimethyl-sulfide monooxygenase OS=Hyphomicrobium sulfonivorans GN=dmoA PE=1 SV=1//6.9368e-148
KIL90165.1	FA	FW	11.0032	0.982456	UP	3.4854	0.0019416	0.046767	Swiss-prot	sp|Q4UMH6|Y381_RICFE Putative ankyrin repeat protein RF_0381 OS=Rickettsia felis (strain ATCC VR-1525 / URRWXCal2) GN=RF_0381 PE=3 SV=1//1.40858e-06
KIL91581.1	FA	FW	7426.38	676.056	UP	3.4574	2.0822e-16	1.4106e-13	Swiss-prot	sp|P40088|FTR1_YEAST Plasma membrane iron permease OS=Saccharomyces cerevisiae (strain ATCC 204508 / S288c) GN=FTR1 PE=1 SV=1//4.73566e-89
KIL84607.1	FA	FW	16.3425	1.59188	UP	3.3598	8.2406e-05	0.0054364	Swiss-prot	sp|C0SPB1|YUKJ_BACSU Uncharacterized protein YukJ OS=Bacillus subtilis (strain 168) GN=yukJ PE=4 SV=1//1.42734e-30
KIL86435.1	FA	FW	266.735	26.2057	UP	3.3475	0.00012244	0.0072126	Swiss-prot	sp|P50537|MAE1_SCHPO Malic acid transport protein OS=Schizosaccharomyces pombe (strain 972 / ATCC 24843) GN=mae1 PE=1 SV=1//2.18392e-64
KIL85295.1	FA	FW	6501.23	697.491	UP	3.2205	5.5563e-07	9.6914e-05	Swiss-prot	sp|P39980|SIT1_YEAST Siderophore iron transporter 1 OS=Saccharomyces cerevisiae (strain ATCC 204508 / S288c) GN=SIT1 PE=3 SV=1//1.91883e-144
KIL88271.1	FA	FW	37.8906	4.2558	UP	3.1543	0.00059688	0.021281	Swiss-prot	sp|Q92407|HXKG_ASPNG Glucokinase OS=Aspergillus niger GN=glkA PE=1 SV=1//1.58463e-12
KIL94987.1	FA	FW	2312.8	267.45	UP	3.1123	2.4789e-05	0.0023778	Swiss-prot	sp|Q9UTA9|YL89_SCHPO Uncharacterized methyltransferase C25B8.09 OS=Schizosaccharomyces pombe (strain 972 / ATCC 24843) GN=SPAC25B8.09 PE=3 SV=1//1.24297e-23
KIL86965.1	FA	FW	1128.49	135.178	UP	3.0615	2.1463e-05	0.0021343	GenBank	KIL86965.1 hypothetical protein FAVG1_09518 [Fusarium avenaceum]
KIL86675.1	FA	FW	192.718	23.5005	UP	3.0357	3.9679e-08	1.024e-05	Swiss-prot	sp|Q9C0U9|YQD3_SCHPO Uncharacterized transporter PB1C11.03 OS=Schizosaccharomyces pombe (strain 972 / ATCC 24843) GN=SPCPB1C11.03 PE=1 SV=1//2.1263e-170
KIL86846.1	FA	FW	183.38	23.5511	UP	2.961	0.00063721	0.022137	Swiss-prot	sp|Q09788|ASL1_SCHPO Alkali-sensitive linkage protein 1 OS=Schizosaccharomyces pombe (strain 972 / ATCC 24843) GN=asl1 PE=1 SV=1//5.26283e-14
KIL90244.1	FA	FW	231.176	31.4081	UP	2.8798	1.2541e-12	5.6637e-10	GenBank	XP_018153135.1 Infection structure specific protein [Colletotrichum higginsianum IMI 349063]
KIL85821.1	FA	FW	65.6381	8.9765	UP	2.8703	3.9356e-05	0.0031366	Swiss-prot	sp|P47159|YJ94_YEAST Uncharacterized membrane protein YJR124C OS=Saccharomyces cerevisiae (strain ATCC 204508 / S288c) GN=YJR124C PE=1 SV=1//1.47651e-61
KIL93711.1	FA	FW	379.675	53.4749	UP	2.8278	2.1775e-13	1.1239e-10	Swiss-prot	sp|Q08908|FRE5_YEAST Ferric reductase transmembrane component 5 OS=Saccharomyces cerevisiae (strain ATCC 204508 / S288c) GN=FRE5 PE=2 SV=1//3.90968e-36
KIL91580.1	FA	FW	6955.81	985.453	UP	2.8194	5.1085e-13	2.5169e-10	Swiss-prot	sp|Q96WT3|FET3_CANGA Iron transport multicopper oxidase FET3 OS=Candida glabrata (strain ATCC 2001 / CBS 138 / JCM 3761 / NBRC 0622 / NRRL Y-65) GN=FET3 PE=3 SV=1//0
KIL88899.1	FA	FW	907.472	128.858	UP	2.8161	1.9216e-14	1.0962e-11	Swiss-prot	sp|Q9UUE3|YNZ6_SCHPO Putative lysine N-acyltransferase C17G9.06c OS=Schizosaccharomyces pombe (strain 972 / ATCC 24843) GN=SPBC17G9.06c PE=3 SV=1//2.69795e-49
KIL91637.1	FA	FW	3184.68	454.522	UP	2.8087	2.2056e-14	1.1953e-11	Swiss-prot	sp|P21449|MDR2_CRIGR Multidrug resistance protein 2 OS=Cricetulus griseus GN=PGY2 PE=2 SV=2//0
KIL88900.1	FA	FW	2207.87	320.168	UP	2.7858	1.012e-14	6.4527e-12	Swiss-prot	sp|O31826|YNGI_BACSU Putative acyl-CoA synthetase YngI OS=Bacillus subtilis (strain 168) GN=yngI PE=3 SV=1//1.1758e-104
KIL93784.1	FA	FW	741.026	108.663	UP	2.7697	0.001011	0.030211	Swiss-prot	sp|G0S920|REI1_CHATD Cytoplasmic 60S subunit biogenesis factor REI1 homolog OS=Chaetomium thermophilum (strain DSM 1495 / CBS 144.50 / IMI 039719) GN=CTHT_0044240 PE=3 SV=2//8.74079e-17
KIL93826.1	FA	FW	2146.98	316.89	UP	2.7603	3.7212e-05	0.0029877	Swiss-prot	sp|P24665|PRTA_ASPNG Aspergillopepsin-2 OS=Aspergillus niger PE=1 SV=1//2.44212e-56
KIL87652.1	FA	FW	67.6366	10.7399	UP	2.6548	6.1603e-07	0.00010405	Swiss-prot	sp|P32382|NADO_THEBR NADH oxidase OS=Thermoanaerobacter brockii PE=1 SV=1//1.35587e-29
KIL89512.1	FA	FW	278.956	46.0863	UP	2.5976	0.00047405	0.018185	Swiss-prot	sp|Q9SJF3|DCP1_ARATH mRNA-decapping enzyme-like protein OS=Arabidopsis thaliana GN=At1g08370 PE=1 SV=2//6.20605e-12
KIL85134.1	FA	FW	90.1348	15.2871	UP	2.5598	2.1816e-06	0.00030911	GenBank	KIL85134.1 hypothetical protein FAVG1_11563 [Fusarium avenaceum]
KIL94983.1	FA	FW	8605.24	1461.01	UP	2.5582	0.000148	0.0081017	GenBank	KIL94983.1 hypothetical protein FAVG1_01914 [Fusarium avenaceum]
KIL95435.1	FA	FW	14.728	2.52587	UP	2.5437	0.00055426	0.020296	GenBank	KIL95435.1 hypothetical protein FAVG1_00172 [Fusarium avenaceum]
KIL93932.1	FA	FW	571.689	98.3936	UP	2.5386	9.8801e-12	3.9663e-09	GenBank	CVK86007.1 related to acetylxylan esterase [Fusarium mangiferae]
KIL88127.1	FA	FW	142.086	24.6343	UP	2.528	1.3732e-06	0.00020673	GenBank	RGP81059.1 integral membrane [Fusarium longipes]
KIL86506.1	FA	FW	1253.06	219.234	UP	2.5149	1.2073e-11	4.6734e-09	Swiss-prot	sp|O34355|YTCJ_BACSU Putative amidohydrolase YtcJ OS=Bacillus subtilis (strain 168) GN=ytcJ PE=4 SV=1//1.63764e-43
KIL85313.1	FA	FW	24.4804	4.29306	UP	2.5115	0.00026269	0.012273	Swiss-prot	sp|P42041|ALDH_ALTAL Aldehyde dehydrogenase OS=Alternaria alternata GN=ALTA10 PE=1 SV=2//1.77868e-141
KIL88639.1	FA	FW	2063.72	364.93	UP	2.4996	2.6268e-07	5.5817e-05	GenBank	KIL88639.1 hypothetical protein FAVG1_07886 [Fusarium avenaceum]
KIL87020.1	FA	FW	22.1494	3.96954	UP	2.4802	0.0003628	0.015183	Swiss-prot	sp|Q3TLP5|ECHD2_MOUSE Enoyl-CoA hydratase domain-containing protein 2, mitochondrial OS=Mus musculus GN=Echdc2 PE=1 SV=2//2.12919e-17
KIL87414.1	FA	FW	7502.89	1347.24	UP	2.4774	2.6456e-05	0.0024069	GenBank	RGP71258.1 isoamyl alcohol [Fusarium longipes]
KIL88211.1	FA	FW	137.028	24.6897	UP	2.4725	2.0063e-05	0.0020136	GenBank	EXM23810.1 beta-glucosidase [Fusarium oxysporum f. sp. vasinfectum 25433]
KIL92627.1	FA	FW	51.7644	9.36833	UP	2.4661	1.8439e-05	0.0018855	GenBank	KPA37367.1 f-box protein [Fusarium langsethiae]
KIL93709.1	FA	FW	493.843	89.3839	UP	2.466	4.0116e-06	0.00053026	Swiss-prot	sp|O74178|KES1_SCHPO Protein kes1 OS=Schizosaccharomyces pombe (strain 972 / ATCC 24843) GN=kes1 PE=2 SV=2//3.92928e-58
KIL88992.1	FA	FW	137.606	25.4741	UP	2.4334	1.4832e-07	3.4949e-05	GenBank	KIL88992.1 hypothetical protein FAVG1_07386 [Fusarium avenaceum]
KIL89711.1	FA	FW	2993.46	559.201	UP	2.4204	5.7048e-12	2.3782e-09	GenBank	RGP63461.1 pyridoxamine 5 -phosphate oxidase [Fusarium sporotrichioides]
KIL88089.1	FA	FW	1169.71	231.8	UP	2.3352	0.00012159	0.0072015	Swiss-prot	sp|A6XIG6|SLMH_HYDIT 4-sulfomuconolactone hydrolase OS=Hydrogenophaga intermedia PE=1 SV=1//6.68368e-18
KIL93064.1	FA	FW	64.1456	12.7515	UP	2.3307	0.0019985	0.047231	GenBank	KIL93064.1 hypothetical protein FAVG1_03040 [Fusarium avenaceum]
KIL84075.1	FA	FW	7110.53	1419.23	UP	2.3249	1.1412e-10	3.9902e-08	Swiss-prot	sp|P0CB50|PRDX1_CHICK Peroxiredoxin-1 OS=Gallus gallus GN=PRDX1 PE=1 SV=1//2.89227e-91
KIL93707.1	FA	FW	77.2984	15.504	UP	2.3178	5.0945e-07	9.2032e-05	Swiss-prot	sp|P38360|ATU1_YEAST P-type cation-transporting ATPase OS=Saccharomyces cerevisiae (strain ATCC 204508 / S288c) GN=PCA1 PE=1 SV=2//0
KIL89691.1	FA	FW	137975	27859.4	UP	2.3082	2.7835e-05	0.00248	GenBank	KIL89691.1 hypothetical protein FAVG1_07271 [Fusarium avenaceum]
KIL84729.1	FA	FW	13983.8	2852.8	UP	2.2933	0.000507	0.019081	Swiss-prot	sp|Q06170|YL326_YEAST Uncharacterized membrane protein YLR326W OS=Saccharomyces cerevisiae (strain ATCC 204508 / S288c) GN=YLR326W PE=1 SV=1//7.22987e-12
KIL94677.1	FA	FW	1093.26	225.219	UP	2.2792	4.7409e-05	0.0036368	Swiss-prot	sp|E9QRF2|CHIB1_ASPFU Endochitinase B1 OS=Neosartorya fumigata (strain ATCC MYA-4609 / Af293 / CBS 101355 / FGSC A1100) GN=chiB1 PE=3 SV=1//3.47513e-115
KIL88649.1	FA	FW	110.533	23.0674	UP	2.2605	0.00051239	0.019151	Swiss-prot	sp|O50584|LTAE_PSEUN Low specificity L-threonine aldolase OS=Pseudomonas sp. (strain NCIMB 10558) GN=ltaE PE=1 SV=1//5.58518e-42
KIL90075.1	FA	FW	28.5956	6.0467	UP	2.2416	0.00027176	0.012588	Swiss-prot	sp|O06997|YVDP_BACSU Uncharacterized FAD-linked oxidoreductase YvdP OS=Bacillus subtilis (strain 168) GN=yvdP PE=1 SV=1//6.26298e-20
KIL86624.1	FA	FW	117.355	25.1383	UP	2.2229	3.8332e-07	7.4133e-05	GenBank	KIL86624.1 hypothetical protein FAVG1_09879 [Fusarium avenaceum]
KIL87016.1	FA	FW	494.719	106.227	UP	2.2195	0.00039671	0.015926	Swiss-prot	sp|Q54PI4|T1841_DICDI Transmembrane protein 184 homolog DDB_G0284525 OS=Dictyostelium discoideum GN=tmem184A PE=3 SV=1//2.51e-12
KIL85122.1	FA	FW	5388.55	1168.57	UP	2.2052	0.0012299	0.034596	GenBank	RGP80564.1 putative mnn4-regulates the mannosylphosphorylation [Fusarium longipes]
KIL90020.1	FA	FW	545.154	118.27	UP	2.2046	1.3542e-08	3.5801e-06	GenBank	KIL90020.1 hypothetical protein FAVG1_06758 [Fusarium avenaceum]
KIL87064.1	FA	FW	204.012	45.28	UP	2.1717	0.0001125	0.0068123	GenBank	KIL87064.1 hypothetical protein FAVG1_09618 [Fusarium avenaceum]
KIL87484.1	FA	FW	33.8493	7.54224	UP	2.1661	0.00014901	0.008116	GenBank	KIL87484.1 hypothetical protein FAVG1_09190 [Fusarium avenaceum]
KIL94407.1	FA	FW	15361.7	3464.33	UP	2.1487	0.00043158	0.017135	Swiss-prot	sp|O13899|YF38_SCHPO Uncharacterized CDP-alcohol phosphatidyltransferase class-I family protein C22A12.08c OS=Schizosaccharomyces pombe (strain 972 / ATCC 24843) GN=SPAC22A12.08c PE=3 SV=1//2.26119e-72
KIL94408.1	FA	FW	3954.61	895.521	UP	2.1427	0.0019551	0.046988	Swiss-prot	sp|Q0GYU4|GLD2_HYPJE Glycerol 2-dehydrogenase (NADP(+)) OS=Hypocrea jecorina GN=gld2 PE=1 SV=1//0
KIL87670.1	FA	FW	20.1516	4.68887	UP	2.1036	0.0012629	0.034765	GenBank	CVK95622.1 related to integral membrane protein PTH11 [Fusarium mangiferae]
KIL96068.1	FA	FW	12163.6	2859.15	UP	2.0889	0.00021024	0.010485	Swiss-prot	sp|P36110|PRY2_YEAST Protein PRY2 OS=Saccharomyces cerevisiae (strain ATCC 204508 / S288c) GN=PRY2 PE=1 SV=1//2.05367e-33
KIL93612.1	FA	FW	644.259	155.664	UP	2.0492	9.886e-09	2.7476e-06	GenBank	KIL93612.1 hypothetical protein FAVG1_03594 [Fusarium avenaceum]
KIL89558.1	FA	FW	83124.4	20084.2	UP	2.0492	0.000626	0.021959	Swiss-prot	sp|P22151|GRG1_NEUCR Glucose-repressible gene protein OS=Neurospora crassa (strain ATCC 24698 / 74-OR23-1A / CBS 708.71 / DSM 1257 / FGSC 987) GN=grg-1 PE=2 SV=1//8.7773e-19
KIL93808.1	FA	FW	142.28	34.9979	UP	2.0234	4.2082e-07	7.8642e-05	Swiss-prot	sp|O42652|AATC_SCHPO Aspartate aminotransferase, cytoplasmic OS=Schizosaccharomyces pombe (strain 972 / ATCC 24843) GN=aat2 PE=3 SV=1//3.17152e-111
KIL88664.1	FA	FW	1067.45	265.013	UP	2.01	1.082e-06	0.00016754	GenBank	KIL88664.1 hypothetical protein FAVG1_07911 [Fusarium avenaceum]
KIL87110.1	FA	FW	183.326	45.8317	UP	2	0.00157	0.039666	Swiss-prot	sp|P53387|KHT2_KLULC Hexose transporter 2 OS=Kluyveromyces lactis GN=KHT2 PE=3 SV=1//1.06187e-134
KIL89806.1	FA	FW	4350.98	1090.78	UP	1.996	0.00014735	0.0081017	Swiss-prot	sp|P53933|APP1_YEAST Phosphatidate phosphatase APP1 OS=Saccharomyces cerevisiae (strain ATCC 204508 / S288c) GN=APP1 PE=1 SV=1//6.14504e-07
KIL88881.1	FA	FW	8364.04	2116.53	UP	1.9825	0.00088073	0.02767	GenBank	KPA39546.1 mitochondrial carrier protein pet8 [Fusarium langsethiae]
KIL87072.1	FA	FW	251.218	63.8156	UP	1.977	3.4691e-05	0.0028704	Swiss-prot	sp|Q9ST27|PHOT2_ORYSJ Phototropin-2 OS=Oryza sativa subsp. japonica GN=PHOT2 PE=1 SV=1//5.18622e-21
KIL89580.1	FA	FW	6716.47	1706.24	UP	1.9769	2.1771e-06	0.00030911	Swiss-prot	sp|P38281|APD1_YEAST Actin patches distal protein 1 OS=Saccharomyces cerevisiae (strain ATCC 204508 / S288c) GN=APD1 PE=1 SV=1//8.04013e-18
KIL94298.1	FA	FW	344.47	88.0612	UP	1.9678	9.2305e-05	0.005927	Swiss-prot	sp|P11838|CARP_CRYPA Endothiapepsin OS=Cryphonectria parasitica GN=EAPA PE=1 SV=2//9.74322e-146
KIL88501.1	FA	FW	43.5056	11.2602	UP	1.95	0.0019767	0.047229	Swiss-prot	sp|D4AS41|A7056_ARTBC Uncharacterized FAD-linked oxidoreductase ARB_02478 OS=Arthroderma benhamiae (strain ATCC MYA-4681 / CBS 112371) GN=ARB_07056 PE=1 SV=2//9.58678e-49
KIL85302.1	FA	FW	36.3037	141.101	DOWN	-1.9585	0.001017	0.030283	Swiss-prot	sp|O59746|YN2B_SCHPO Uncharacterized transcriptional regulatory protein C530.11c OS=Schizosaccharomyces pombe (strain 972 / ATCC 24843) GN=SPBC530.11c PE=1 SV=1//9.13865e-14
KIL93910.1	FA	FW	35.1739	137.191	DOWN	-1.9636	6.8127e-06	0.00081146	Swiss-prot	sp|O42430|CP1A1_LIMLI Cytochrome P450 1A1 OS=Limanda limanda GN=cyp1a1 PE=2 SV=1//1.81362e-15
KIL85705.1	FA	FW	42.2924	165.861	DOWN	-1.9715	2.1537e-06	0.00030911	Swiss-prot	sp|P11551|FUCP_ECOLI L-fucose-proton symporter OS=Escherichia coli (strain K12) GN=fucP PE=1 SV=3//7.31244e-49
KIL91916.1	FA	FW	11.8227	46.5813	DOWN	-1.9782	0.00021591	0.01064	Swiss-prot	sp|Q10072|YAN6_SCHPO Uncharacterized transporter C3H1.06c OS=Schizosaccharomyces pombe (strain 972 / ATCC 24843) GN=SPAC3H1.06c PE=3 SV=1//5.14391e-19
KIL88136.1	FA	FW	21.7657	86.1345	DOWN	-1.9845	3.0379e-05	0.0025927	Swiss-prot	sp|P05085|ARGR2_YEAST Arginine metabolism regulation protein II OS=Saccharomyces cerevisiae (strain ATCC 204508 / S288c) GN=ARG81 PE=1 SV=3//1.75044e-06
KIL83903.1	FA	FW	18.1547	72.6973	DOWN	-2.0016	0.00017605	0.0092634	Swiss-prot	sp|Q00808|HETE1_PODAS Vegetative incompatibility protein HET-E-1 OS=Podospora anserina GN=HET-E1 PE=3 SV=1//1.10173e-29
KIL84602.1	FA	FW	13.0398	52.3111	DOWN	-2.0042	0.00027932	0.012829	GenBank	ROT39118.1 HET-domain-containing protein [Sodiomyces alkalinus F11]
KIL90031.1	FA	FW	16.6547	67.4168	DOWN	-2.0172	0.00014625	0.0081017	GenBank	RFN55045.1 transcription factor [Fusarium sp. FIESC_12]
KIL90108.1	FA	FW	12.9608	53.1257	DOWN	-2.0353	0.00044799	0.017722	Swiss-prot	sp|Q9P6J3|MALT_SCHPO Alpha-glucosidase OS=Schizosaccharomyces pombe (strain 972 / ATCC 24843) GN=mal1 PE=2 SV=1//0
KIL89429.1	FA	FW	42.8665	176.501	DOWN	-2.0418	8.2067e-07	0.00013081	Swiss-prot	sp|Q06833|YP091_YEAST Uncharacterized PH domain-containing protein YPR091C OS=Saccharomyces cerevisiae (strain ATCC 204508 / S288c) GN=YPR091C PE=1 SV=1//2.09396e-70
KIL93322.1	FA	FW	87.5709	362.02	DOWN	-2.0475	0.0012733	0.034765	Swiss-prot	sp|Q96WM9|LAC2_BOTFU Laccase-2 OS=Botryotinia fuckeliana GN=lcc2 PE=2 SV=1//6.99946e-78
KIL87231.1	FA	FW	19.1852	79.9021	DOWN	-2.0582	7.2289e-05	0.0050227	Swiss-prot	sp|A6SBW7|NPIIA_BOTFB Neutral protease 2 homolog SNOG_10522 OS=Botryotinia fuckeliana (strain B05.10) GN=BC1G_10098 PE=3 SV=1//5.8526e-54
KIL86170.1	FA	FW	10.4177	43.7041	DOWN	-2.0687	0.00039413	0.015926	Swiss-prot	sp|Q00808|HETE1_PODAS Vegetative incompatibility protein HET-E-1 OS=Podospora anserina GN=HET-E1 PE=3 SV=1//4.72937e-11
KIL94416.1	FA	FW	67.8694	285.291	DOWN	-2.0716	6.2397e-07	0.00010405	Swiss-prot	sp|D4B3R7|A3106_ARTBC Extracellular protein ARB_03106 OS=Arthroderma benhamiae (strain ATCC MYA-4681 / CBS 112371) GN=ARB_03106 PE=1 SV=1//2.40048e-84
KIL86771.1	FA	FW	8.73321	36.8351	DOWN	-2.0765	0.00030466	0.013817	GenBank	RGP67239.1 alpha beta-hydrolase [Fusarium sporotrichioides]
KIL87826.1	FA	FW	50.0023	211.494	DOWN	-2.0805	1.7608e-06	0.00026144	Swiss-prot	sp|Q9SG02|RDR6_ARATH RNA-dependent RNA polymerase 6 OS=Arabidopsis thaliana GN=RDR6 PE=1 SV=1//7.00125e-17
KIL84309.1	FA	FW	61.8514	262.108	DOWN	-2.0833	1.243e-06	0.00018976	Swiss-prot	sp|Q3UX83|1A1L2_MOUSE Probable inactive 1-aminocyclopropane-1-carboxylate synthase-like protein 2 OS=Mus musculus GN=Accsl PE=2 SV=1//2.02023e-06
KIL90349.1	FA	FW	96.6122	412.56	DOWN	-2.0943	0.001391	0.036419	Swiss-prot	sp|Q6RWA9|AT1A_TAESO Sodium/potassium-transporting ATPase subunit alpha OS=Taenia solium PE=2 SV=1//4.63901e-160
KIL83874.1	FA	FW	14.7128	62.8897	DOWN	-2.0958	2.5995e-05	0.0024069	Swiss-prot	sp|Q49W60|2NPD_STAS1 Probable nitronate monooxygenase OS=Staphylococcus saprophyticus subsp. saprophyticus (strain ATCC 15305 / DSM 20229) GN=SSP1854 PE=3 SV=1//3.78152e-10
KIL90296.1	FA	FW	1974.02	8529.02	DOWN	-2.1112	0.0013367	0.035337	Swiss-prot	sp|P34054|INDA1_HYPAT Amino-acid permease inda1 OS=Hypocrea atroviridis GN=inda1 PE=2 SV=1//0
KIL86406.1	FA	FW	32.3713	142.095	DOWN	-2.1341	0.00049815	0.018879	GenBank	KIL86406.1 nucleoside phosphorylase domain [Fusarium avenaceum]
KIL92615.1	FA	FW	39.3493	174.889	DOWN	-2.152	1.6296e-07	3.7545e-05	GenBank	KIL92615.1 hypothetical protein FAVG1_03795 [Fusarium avenaceum]
KIL92404.1	FA	FW	28.7104	127.647	DOWN	-2.1525	3.2383e-06	0.0004443	Swiss-prot	sp|Q00808|HETE1_PODAS Vegetative incompatibility protein HET-E-1 OS=Podospora anserina GN=HET-E1 PE=3 SV=1//3.77576e-77
KIL93144.1	FA	FW	8.8826	40.4488	DOWN	-2.187	6.982e-05	0.0049142	Swiss-prot	sp|Q4I0C5|RDR1_GIBZE Protein RDR1 OS=Gibberella zeae (strain PH-1 / ATCC MYA-4620 / FGSC 9075 / NRRL 31084) GN=RDR1 PE=3 SV=1//0
KIL87093.1	FA	FW	473.762	2221.55	DOWN	-2.2293	1.1239e-09	3.4805e-07	GenBank	RGP81613.1 zinc finger domain-containing cchc-type [Fusarium longipes]
KIL84592.1	FA	FW	5.17667	24.4729	DOWN	-2.2411	0.001107	0.03191	Swiss-prot	sp|G5E8K5|ANK3_MOUSE Ankyrin-3 OS=Mus musculus GN=Ank3 PE=1 SV=1//1.49843e-23
KIL95230.1	FA	FW	209.602	993.455	DOWN	-2.2448	3.7482e-10	1.2311e-07	GenBank	KIL95230.1 hypothetical protein FAVG1_02163 [Fusarium avenaceum]
KIL87291.1	FA	FW	6.82518	32.4488	DOWN	-2.2492	0.00024484	0.011795	GenBank	KIL87291.1 hypothetical protein FAVG1_09849 [Fusarium avenaceum]
KIL91517.1	FA	FW	159.685	768.188	DOWN	-2.2662	4.8369e-08	1.2192e-05	GenBank	KIL91517.1 hypothetical protein FAVG1_05133 [Fusarium avenaceum]
KIL94326.1	FA	FW	103.041	513.123	DOWN	-2.3161	2.5804e-05	0.0024069	Swiss-prot	sp|Q6ERE5|VIT12_ORYSJ Vacuolar iron transporter 1.2 OS=Oryza sativa subsp. japonica GN=VIT1.2 PE=3 SV=2//9.30446e-56
KIL89340.1	FA	FW	9.84581	49.4915	DOWN	-2.3296	5.8751e-05	0.0043804	Swiss-prot	sp|Q4WAW8|FTME_ASPFU Fumitremorgin C synthase OS=Neosartorya fumigata (strain ATCC MYA-4609 / Af293 / CBS 101355 / FGSC A1100) GN=ftmP450-2 PE=3 SV=1//6.83343e-43
KIL95538.1	FA	FW	11.0934	56.3717	DOWN	-2.3453	6.9433e-05	0.0049142	Swiss-prot	sp|Q2TBM9|SRAC1_BOVIN Protein SERAC1 OS=Bos taurus GN=SERAC1 PE=2 SV=1//3.50983e-08
KIL89987.1	FA	FW	16.3903	83.3073	DOWN	-2.3456	9.5173e-07	0.0001495	Swiss-prot	sp|Q08234|YO075_YEAST Uncharacterized ABC transporter ATP-binding protein/permease YOL075C OS=Saccharomyces cerevisiae (strain ATCC 204508 / S288c) GN=YOL075C PE=1 SV=3//1.26592e-55
KIL93328.1	FA	FW	7.27853	37.0188	DOWN	-2.3465	0.00014186	0.0079264	Swiss-prot	sp|P39009|DUN1_YEAST DNA damage response protein kinase DUN1 OS=Saccharomyces cerevisiae (strain ATCC 204508 / S288c) GN=DUN1 PE=1 SV=1//9.81016e-58
KIL84445.1	FA	FW	59.8979	307.288	DOWN	-2.359	3.3126e-07	6.6492e-05	GenBank	RFN55570.1 hemerythrin hhe cation binding domain-containing protein [Fusarium sp. FIESC_12]
KIL89100.1	FA	FW	45.0703	236.814	DOWN	-2.3935	0.00046975	0.018185	Swiss-prot	sp|G3XD94|UGND_PSEAE UDP-N-acetyl-D-glucosamine 6-dehydrogenase OS=Pseudomonas aeruginosa (strain ATCC 15692 / PAO1 / 1C / PRS 101 / LMG 12228) GN=wbpA PE=1 SV=1//8.83868e-49
KIL93996.1	FA	FW	32.2733	170.711	DOWN	-2.4031	9.4893e-05	0.0059874	Swiss-prot	sp|O74377|SULH1_SCHPO Probable sulfate permease C3H7.02 OS=Schizosaccharomyces pombe (strain 972 / ATCC 24843) GN=SPBC3H7.02 PE=3 SV=1//1.0842e-81
KIL94775.1	FA	FW	20.2185	108.977	DOWN	-2.4303	2.178e-07	4.7215e-05	GenBank	KYK54689.1 Fibronectin type III domain protein [Drechmeria coniospora]
KIL85428.1	FA	FW	6.54592	35.5769	DOWN	-2.4423	0.00031004	0.013829	Swiss-prot	sp|Q08280|BSC6_YEAST Bypass of stop codon protein 6 OS=Saccharomyces cerevisiae (strain ATCC 204508 / S288c) GN=BSC6 PE=1 SV=1//1.64092e-07
KIL89492.1	FA	FW	4.34082	24.8761	DOWN	-2.5187	0.00062255	0.021908	GenBank	ENH71022.1 Putative AAA family ATPase y4kL [Fusarium oxysporum f. sp. cubense race 1]
KIL87830.1	FA	FW	105.901	615.096	DOWN	-2.5381	0.001232	0.034596	Swiss-prot	sp|O75881|CP7B1_HUMAN 25-hydroxycholesterol 7-alpha-hydroxylase OS=Homo sapiens GN=CYP7B1 PE=1 SV=2//1.52e-23
KIL90265.1	FA	FW	24.2467	143.175	DOWN	-2.5619	4.4652e-09	1.2736e-06	Swiss-prot	sp|Q00808|HETE1_PODAS Vegetative incompatibility protein HET-E-1 OS=Podospora anserina GN=HET-E1 PE=3 SV=1//2.41474e-47
KIL94286.1	FA	FW	3.86516	22.8548	DOWN	-2.5639	0.00076784	0.025144	Swiss-prot	sp|Q08902|YO378_YEAST Drug resistance protein YOR378W OS=Saccharomyces cerevisiae (strain ATCC 204508 / S288c) GN=YOR378W PE=1 SV=1//5.37036e-40
KIL88384.1	FA	FW	14.9606	94.2983	DOWN	-2.6561	5.9003e-05	0.0043804	GenBank	KPA38249.1 cell surface protein mas1 [Fusarium langsethiae]
KIL89330.1	FA	FW	6.48876	41.3938	DOWN	-2.6734	1.7365e-05	0.0017925	Swiss-prot	sp|Q12062|AFLK_ASPPA Versicolorin B synthase OS=Aspergillus parasiticus GN=vbs PE=1 SV=1//2.56802e-143
KIL90704.1	FA	FW	4.40062	28.1514	DOWN	-2.6774	0.0002652	0.012337	Swiss-prot	sp|Q00808|HETE1_PODAS Vegetative incompatibility protein HET-E-1 OS=Podospora anserina GN=HET-E1 PE=3 SV=1//2.45147e-29
KIL87828.1	FA	FW	71.6451	468.631	DOWN	-2.7095	1.3739e-09	4.1366e-07	Swiss-prot	sp|Q4WVN4|NRPS8_ASPFU Nonribosomal peptide synthetase 8 OS=Neosartorya fumigata (strain ATCC MYA-4609 / Af293 / CBS 101355 / FGSC A1100) GN=NRPS8 PE=3 SV=1//2.39258e-08
KIL88419.1	FA	FW	28.206	211.885	DOWN	-2.9092	8.344e-06	0.00096213	Swiss-prot	sp|Q873E8|GSHR_NEUCR Glutathione reductase OS=Neurospora crassa (strain ATCC 24698 / 74-OR23-1A / CBS 708.71 / DSM 1257 / FGSC 987) GN=gtr-1 PE=3 SV=1//0
KIL88563.1	FA	FW	22.9126	177.094	DOWN	-2.9503	0.00077991	0.02531	Swiss-prot	sp|Q00808|HETE1_PODAS Vegetative incompatibility protein HET-E-1 OS=Podospora anserina GN=HET-E1 PE=3 SV=1//3.00664e-06
KIL89245.1	FA	FW	1.7676	19.0086	DOWN	-3.4268	0.00019015	0.0098143	GenBank	SCV52338.1 related to tol protein [Fusarium fujikuroi]
KIL94236.1	FA	FW	1.43497	17.384	DOWN	-3.5987	0.00013685	0.0077661	GenBank	XP_018173581.1 tat pathway signal sequence [Purpureocillium lilacinum]
KIL84574.1	FA	FW	85.3915	1177.96	DOWN	-3.7861	0.00012382	0.0072157	Swiss-prot	sp|P51687|SUOX_HUMAN Sulfite oxidase, mitochondrial OS=Homo sapiens GN=SUOX PE=1 SV=2//2.58867e-56
KIL92247.1	FA	FW	0.726727	10.2898	DOWN	-3.8237	0.00064289	0.022192	Swiss-prot	sp|Q8HYJ9|FMO3_BOVIN Dimethylaniline monooxygenase [N-oxide-forming] 3 OS=Bos taurus GN=FMO3 PE=2 SV=1//1.13994e-38
KIL84575.1	FA	FW	2.92697	52.6958	DOWN	-4.1702	2.6648e-05	0.0024069	Swiss-prot	sp|O13289|CATA_CANAL Peroxisomal catalase OS=Candida albicans (strain SC5314 / ATCC MYA-2876) GN=CTA1 PE=2 SV=4//3.11586e-120
KIL94266.1	FA	FW	0.820255	14.9925	DOWN	-4.192	8.8057e-05	0.0057153	Swiss-prot	sp|P82611|ACON_CANAL Aconitate hydratase, mitochondrial OS=Candida albicans (strain SC5314 / ATCC MYA-2876) GN=ACO1 PE=1 SV=2//0
KIL85469.1	FA	FW	0.492153	9.4174	DOWN	-4.2581	0.0014696	0.037656	Swiss-prot	sp|Q00808|HETE1_PODAS Vegetative incompatibility protein HET-E-1 OS=Podospora anserina GN=HET-E1 PE=3 SV=1//4.27208e-13
KIL86397.1	FA	FW	4.61395	97.2497	DOWN	-4.3976	0.00020044	0.01007	Swiss-prot	sp|Q03149|WA_EMENI Conidial yellow pigment biosynthesis polyketide synthase OS=Emericella nidulans (strain FGSC A4 / ATCC 38163 / CBS 112.46 / NRRL 194 / M139) GN=wA PE=1 SV=2//0
KIL92198.1	FA	FW	0.328102	8.79666	DOWN	-4.7447	0.0015028	0.038326	Swiss-prot	sp|O34371|YTET_BACSU Putative oxidoreductase YteT OS=Bacillus subtilis (strain 168) GN=yteT PE=2 SV=1//2.37631e-58
KIL90295.1	FA	FW	0.250182	16.1967	DOWN	-6.0166	6.437e-07	0.00010571	Swiss-prot	sp|Q6MYX6|QUTD_ASPFU Probable quinate permease OS=Neosartorya fumigata (strain ATCC MYA-4609 / Af293 / CBS 101355 / FGSC A1100) GN=qutD PE=3 SV=1//3.12698e-107
KIL85507.1	FA	FW	4.29041	312.339	DOWN	-6.1859	6.9012e-07	0.00011165	GenBank	KIL89969.1 hypothetical protein FAVG1_06706 [Fusarium avenaceum]
KIL85506.1	FA	FW	13.7405	1058.34	DOWN	-6.2672	5.633e-07	9.6914e-05	Swiss-prot	sp|P07524|TYRO_STRAT Tyrosinase OS=Streptomyces antibioticus GN=melC2 PE=3 SV=2//5.09275e-11
KIL88204.1	FA	FW	0.703567	87.7023	DOWN	-6.9618	1.336e-10	4.5252e-08	Swiss-prot	sp|P15245|PH2M_TRICU Phenol 2-monooxygenase OS=Trichosporon cutaneum PE=1 SV=3//0
KIL89371.1	FA	FW	1.71982	624.201	DOWN	-8.5036	0.0010036	0.030211	Swiss-prot	sp|O94142|KO1_GIBFU Ent-kaurene oxidase OS=Gibberella fujikuroi GN=CYP503A1 PE=1 SV=1//2.00486e-42
KIL87812.1	FA	FW	0	6.52	DOWN	N/A	0.0010648	0.031008	Swiss-prot	sp|P49374|HGT1_KLULA High-affinity glucose transporter OS=Kluyveromyces lactis (strain ATCC 8585 / CBS 2359 / DSM 70799 / NBRC 1267 / NRRL Y-1140 / WM37) GN=HGT1 PE=3 SV=1//4.01311e-68
