# Supplementary material for: Chronic Sublethal Aluminum Exposure and Avena fatua Caryopsis Colonization Influence Gene Expression of Fusarium avenaceum F.a.1
Source: Front Microbiol. 2020 Feb 4;11:51. doi: 10.3389/fmicb.2020.00051 (PMC7010643; doi:10.3389/fmicb.2020.00051)
Supplement: Supplementary file 2 [file Table_2.XLSX]

## Sheet: Sheet1
Transcript ID	Induced in sets	Swiss-prot	GenBank Blastx
KIL89042.1	1	A3KG59|P20D2_MOUSE Peptidase M20 domain-containing protein 2 OS=Mus musculus GN=Pm20d2 PE=1 SV=1//9.86415e-73	CZR40265.1 related to amidohydrolase AmhX [Fusarium proliferatum ET1
KIL89967.1	1	A5H0J2|DUR1_LACKL Urea amidolyase OS=Lachancea kluyveri GN=DUR1,2 PE=3 SV=1//0	RKK83944.1 Urea amidolyase [Fusarium oxysporum]
KIL86103.1	1	A8JAM0|DRC7_CHLRE Dynein regulatory complex subunit 7 (Fragment) OS=Chlamydomonas reinhardtii GN=DRC7 PE=1 SV=1//1.74813e-09	ENH71216.1 Rho GTPase-activating protein gacHH [Fusarium oxysporum f. sp. cubense race 1]
KIL88412.1	1	D4AS41|A7056_ARTBC Uncharacterized FAD-linked oxidoreductase ARB_02478 OS=Arthroderma benhamiae (strain ATCC MYA-4681 / CBS 112371) GN=ARB_07056 PE=1 SV=2//6.66675e-54	KIL88412.1 fad-dependent isoamyl alcohol [Fusarium avenaceum]
KIL95799.1	1	F4HX15|LPAI_ARATH Phospholipase A I OS=Arabidopsis thaliana GN=PLA1 PE=2 SV=1//1.12717e-08	XM_023578263.1 Fusarium fujikuroi IMI 58289 related to calcium-independent phospholipase A2 (FFUJ_07952), partial mRNA
KIL87976.1	1,3	G9NNY7|ACEB_HYPAI 2-methylisocitrate lyase, mitochondrial OS=Hypocrea atroviridis (strain ATCC 20476 / IMI 206040) GN=mcl PE=3 SV=1//0	RGP66259.1 isocitrate lyase [Fusarium sporotrichioides]
KIL90370.1	1	H1A988|C7254_GLYUR 11-oxo-beta-amyrin 30-oxidase OS=Glycyrrhiza uralensis GN=CYP72A154 PE=1 SV=1//1.39608e-23	KPA38476.1 cytochrome p450 3a7 [Fusarium langsethiae]
KIL93695.1	1,3	O13317|TRI11_FUSSP Isotrichodermin C-15 hydroxylase OS=Fusarium sporotrichioides GN=TRI11 PE=3 SV=1//1.02984e-86	OAK93970.1 cytochrome P450 [Stagonospora sp. SRC1lsM3a]
KIL94407.1	1,3,4	O13899|YF38_SCHPO Uncharacterized CDP-alcohol phosphatidyltransferase class-I family protein C22A12.08c OS=Schizosaccharomyces pombe (strain 972 / ATCC 24843) GN=SPAC22A12.08c PE=3 SV=1//2.26119e-72	KIL94407.1 cdp-alcohol phosphatidyltransferase class-i family protein [Fusarium avenaceum]
KIL96137.1	1	O13899|YF38_SCHPO Uncharacterized CDP-alcohol phosphatidyltransferase class-I family protein C22A12.08c OS=Schizosaccharomyces pombe (strain 972 / ATCC 24843) GN=SPAC22A12.08c PE=3 SV=1//2.52138e-56	KIL96137.1 cdp-alcohol phosphatidyltransferase class-i family protein [Fusarium avenaceum]
KIL89561.1	1,2	O14158|YE76_SCHPO AB hydrolase superfamily protein C4A8.06c OS=Schizosaccharomyces pombe (strain 972 / ATCC 24843) GN=SPAC4A8.06c PE=3 SV=1//3.86997e-90	ENH62053.1 AB hydrolase superfamily protein C4A8.06c [Fusarium oxysporum f. sp. cubense race 1
KIL87724.1	1,2	O14197|YDQ4_SCHPO Uncharacterized transporter C5D6.04 OS=Schizosaccharomyces pombe (strain 972 / ATCC 24843) GN=SPAC5D6.04 PE=3 SV=1//2.6718e-10	CVK95140.1 related to Auxin Efflux Carrier superfamily [Fusarium mangiferae]
KIL90333.1	1	O14370|BCA1_SCHPO Branched-chain-amino-acid aminotransferase, mitochondrial OS=Schizosaccharomyces pombe (strain 972 / ATCC 24843) GN=eca39 PE=1 SV=3//1.80808e-101	RGP66992.1 branched-chain amino acid aminotransferase [Fusarium longipes]
KIL87894.1	1,3	O34767|OXDD_BACSU Oxalate decarboxylase OxdD OS=Bacillus subtilis (strain 168) GN=oxdD PE=1 SV=1//2.81549e-13	RGP75508.1 oxalate decarboxylase [Fusarium sporotrichioides]
KIL89642.1	1	O42653|YF9E_SCHPO ABC1 family protein C10F6.14c OS=Schizosaccharomyces pombe (strain 972 / ATCC 24843) GN=SPAC10F6.14c PE=3 SV=1//1.3174e-110	RGP68049.1 atypical abc1 abc1-b kinase [Fusarium sporotrichioides]
KIL87259.1	1	O43081|YHS6_SCHPO Uncharacterized MFS-type transporter C947.06c OS=Schizosaccharomyces pombe (strain 972 / ATCC 24843) GN=SPBC947.06c PE=3 SV=1//1.09789e-103	PTD08385.1 Efflux pump bik6 [Fusarium culmorum]
KIL90371.1	1	O46491|CP7A1_PIG Cholesterol 7-alpha-monooxygenase OS=Sus scrofa GN=CYP7A1 PE=3 SV=1//7.12753e-19	CVK96860.1 related to cytochrome P450 7A1 [Fusarium mangiferae]
KIL88862.1	1,2	O59700|YN43_SCHPO Uncharacterized transporter C36.03c OS=Schizosaccharomyces pombe (strain 972 / ATCC 24843) GN=SPBC36.03c PE=3 SV=1//7.23914e-153	CVK98453.1 probable fluconazole resistance protein [Fusarium mangiferae]
KIL85820.1	1,2	O59814|YCT4_SCHPO Uncharacterized transporter C794.04c OS=Schizosaccharomyces pombe (strain 972 / ATCC 24843) GN=SPCC794.04c PE=3 SV=1//1.31876e-45	KIL85820.1 multidrug resistant protein [Fusarium avenaceum]
KIL92898.1	1	O59905|PDX1_CERNC Pyridoxal 5&apos;-phosphate synthase subunit PDX1 OS=Cercospora nicotianae GN=PDX1 PE=1 SV=1//2.62816e-159	XP_011323518.1 pyridoxine biosynthesis protein PDX1 [Fusarium graminearum PH-1]
KIL83754.1	1,3	O65202|ACOX1_ARATH Peroxisomal acyl-coenzyme A oxidase 1 OS=Arabidopsis thaliana GN=ACX1 PE=1 SV=1//3.93193e-127	KIL83754.1 acyl- oxidase [Fusarium avenaceum]
KIL95732.1	1,3	O74178|KES1_SCHPO Protein kes1 OS=Schizosaccharomyces pombe (strain 972 / ATCC 24843) GN=kes1 PE=2 SV=2//2.43113e-64	KIL95732.1 protein kes1 [Fusarium avenaceum]
KIL93709.1	1,3,4	O74178|KES1_SCHPO Protein kes1 OS=Schizosaccharomyces pombe (strain 972 / ATCC 24843) GN=kes1 PE=2 SV=2//3.92928e-58	ENH72106.1 Protein kes1 [Fusarium oxysporum f. sp. cubense race 1]
KIL89104.1	1	O74770|PHK_SCHPO Probable phosphoketolase OS=Schizosaccharomyces pombe (strain 972 / ATCC 24843) GN=SPBC24C6.09c PE=3 SV=1//0	PTD09547.1 putative phosphoketolase [Fusarium culmorum]
KIL87667.1	1,2,3	O74829|YN2F_SCHPO Uncharacterized MFS-type transporter C530.15c OS=Schizosaccharomyces pombe (strain 972 / ATCC 24843) GN=SPBC530.15c PE=1 SV=2//2.58724e-106	RGP74553.1 putative mfs-multidrug-resistance transporter [Fusarium sporotrichioides]
KIL91367.1	1,3	O74839|YC1B_SCHPO Uncharacterized MscS family protein C1183.11 OS=Schizosaccharomyces pombe (strain 972 / ATCC 24843) GN=SPCC1183.11 PE=1 SV=1//1.58703e-110	XP_023429072.1 related to Mechanosensitive ion channel family [Fusarium fujikuroi IMI 58289]
KIL95994.1	1,2	O94343|YHMA_SCHPO Uncharacterized MFS-type transporter C1271.10c OS=Schizosaccharomyces pombe (strain 972 / ATCC 24843) GN=SPBC1271.10c PE=1 SV=1//0	SCO77352.1 probable HOL1-Putative substrate-H+ antiporter-unknown biological function [Fusarium oxysporum]
KIL92641.1	1	O94467|OYEC_SCHPO Putative NADPH dehydrogenase C23G7.10c OS=Schizosaccharomyces pombe (strain 972 / ATCC 24843) GN=SPBC23G7.10c PE=3 SV=1//1.0096e-107	KIL92641.1 oxidoreductase [Fusarium avenaceum]
KIL90647.1	1	P04802|SYDC_YEAST Aspartate--tRNA ligase, cytoplasmic OS=Saccharomyces cerevisiae (strain ATCC 204508 / S288c) GN=DPS1 PE=1 SV=3//8.46116e-108	KIL90647.1 aspartyl-trna synthetase [Fusarium avenaceum]
KIL94022.1	1	P07850|SUOX_CHICK Sulfite oxidase OS=Gallus gallus GN=SUOX PE=1 SV=3//1.18664e-53	KIL94022.1 sulfite oxidase [Fusarium avenaceum]
KIL86787.1	1,3	P08157|ALDH_EMENI Aldehyde dehydrogenase OS=Emericella nidulans (strain FGSC A4 / ATCC 38163 / CBS 112.46 / NRRL 194 / M139) GN=aldA PE=3 SV=2//5.80841e-172	PTD06511.1 putative aldehyde dehydrogenase-like protein [Fusarium culmorum]
KIL95810.1	1,3	P08965|MEI2_SCHPO Meiosis protein mei2 OS=Schizosaccharomyces pombe (strain 972 / ATCC 24843) GN=mei2 PE=1 SV=1//4.87815e-50	KIL95810.1 hypothetical protein FAVG1_00548 [Fusarium avenaceum]
KIL92044.1	1	P14187|CCHL_NEUCR Cytochrome c heme lyase OS=Neurospora crassa (strain ATCC 24698 / 74-OR23-1A / CBS 708.71 / DSM 1257 / FGSC 987) GN=cyt-2 PE=3 SV=1//6.67364e-125	XP_011320391.1 cytochrome c heme lyase [Fusarium graminearum PH-1]
KIL92157.1	1,3	P15937|ACH1_NEUCR Acetyl-CoA hydrolase OS=Neurospora crassa (strain ATCC 24698 / 74-OR23-1A / CBS 708.71 / DSM 1257 / FGSC 987) GN=acu-8 PE=3 SV=2//0	KPA43698.1 acetyl- hydrolase [Fusarium langsethiae]
KIL86997.1	1	P18773|EST_ACILW Esterase OS=Acinetobacter lwoffii GN=est PE=3 SV=2//1.62958e-10	KIL86997.1 hypothetical protein FAVG1_09550 [Fusarium avenaceum]
KIL89558.1	1,2,4	P22151|GRG1_NEUCR Glucose-repressible gene protein OS=Neurospora crassa (strain ATCC 24698 / 74-OR23-1A / CBS 708.71 / DSM 1257 / FGSC 987) GN=grg-1 PE=2 SV=1//8.7773e-19	RMJ03466.1 Glucose-repressible gene protein [Fusarium sp. AF-12]
KIL93063.1	1,2	P23641|MPCP_YEAST Mitochondrial phosphate carrier protein OS=Saccharomyces cerevisiae (strain ATCC 204508 / S288c) GN=MIR1 PE=1 SV=1//1.74001e-88	RFN50491.1 mitochondrial phosphate carrier protein [Fusarium sp. FIESC_12]
KIL88726.1	1,2	P23903|E13B_BACCI Glucan endo-1,3-beta-glucosidase A1 OS=Bacillus circulans GN=glcA PE=1 SV=1//4.36507e-15	KIL88726.1 endo- -beta-glucanase [Fusarium avenaceum]
KIL84141.1	1,2	P28584|TRK2_YEAST Low-affinity potassium transport protein OS=Saccharomyces cerevisiae (strain ATCC 204508 / S288c) GN=TRK2 PE=1 SV=1//1.55849e-17	CVK88740.1 probable potassium transporter TRK-1 [Fusarium mangiferae]
KIL87652.1	1,2,4	P32382|NADO_THEBR NADH oxidase OS=Thermoanaerobacter brockii PE=1 SV=1//1.35587e-29	KIL87652.1 oxidoreductase [Fusarium avenaceum]
KIL85730.1	1	P33749|MSN4_YEAST Zinc finger protein MSN4 OS=Saccharomyces cerevisiae (strain ATCC 204508 / S288c) GN=MSN4 PE=1 SV=1//3.08491e-08	ENH72581.1 Krueppel-like factor 11 [Fusarium oxysporum f. sp. cubense race 1]
KIL96068.1	1,2,4	P36110|PRY2_YEAST Protein PRY2 OS=Saccharomyces cerevisiae (strain ATCC 204508 / S288c) GN=PRY2 PE=1 SV=1//2.05367e-33	KPA45136.1 scp extracellular protein [Fusarium langsethiae]
KIL90714.1	1,2,3	P38090|AGP2_YEAST General amino acid permease AGP2 OS=Saccharomyces cerevisiae (strain ATCC 204508 / S288c) GN=AGP2 PE=1 SV=1//1.05792e-89	KIL90714.1 general amino acid permease agp2 [Fusarium avenaceum]
KIL86780.1	1	P38090|AGP2_YEAST General amino acid permease AGP2 OS=Saccharomyces cerevisiae (strain ATCC 204508 / S288c) GN=AGP2 PE=1 SV=1//9.98145e-116	RGP67405.1 amino acid polyamine transporter [Fusarium sporotrichioides]
KIL87557.1	1,3	P38093|FLBA_EMENI Developmental regulator flbA OS=Emericella nidulans (strain FGSC A4 / ATCC 38163 / CBS 112.46 / NRRL 194 / M139) GN=flbA PE=2 SV=1//3.32969e-103	AMD39070.1 regulator of G protein signaling-like protein [Fusarium redolens]
KIL93096.1	1,3	P38298|YPC1_YEAST Alkaline ceramidase YPC1 OS=Saccharomyces cerevisiae (strain ATCC 204508 / S288c) GN=YPC1 PE=1 SV=1//2.21946e-27	PTD01306.1 Alkaline ceramidase 3 [Fusarium culmorum]
KIL94026.1	1,2,3	P38680|MTR_NEUCR N amino acid transport system protein OS=Neurospora crassa (strain ATCC 24698 / 74-OR23-1A / CBS 708.71 / DSM 1257 / FGSC 987) GN=mtr PE=3 SV=2//2.26805e-44	CVL05488.1 related to neutral amino acid permease [Fusarium proliferatum]
KIL89745.1	1	P38681|NIR_NEUCR Nitrite reductase [NAD(P)H] OS=Neurospora crassa (strain ATCC 24698 / 74-OR23-1A / CBS 708.71 / DSM 1257 / FGSC 987) GN=nit-6 PE=2 SV=2//0	PTD06014.1 Nitrite reductase [NAD(P)H] [Fusarium culmorum]
KIL83713.1	1	P39577|DLTE_BACSU Uncharacterized oxidoreductase DltE OS=Bacillus subtilis (strain 168) GN=dltE PE=3 SV=2//4.02974e-32	SCO91067.1 related to RSA4-WD-repeat protein required for maturation and efficient intra-nuclear transport [Fusarium oxysporum]
KIL91244.1	1,3	P39932|STL1_YEAST Sugar transporter STL1 OS=Saccharomyces cerevisiae (strain ATCC 204508 / S288c) GN=STL1 PE=1 SV=2//1.12627e-144	RGP68792.1 sugar transporter stl1 [Fusarium sporotrichioides]
KIL85907.1	1,3	P39932|STL1_YEAST Sugar transporter STL1 OS=Saccharomyces cerevisiae (strain ATCC 204508 / S288c) GN=STL1 PE=1 SV=2//2.45064e-144	RKK86586.1 Sugar transporter STL1 [Fusarium oxysporum]
KIL83809.1	1	P40108|ALDH_DAVTA Aldehyde dehydrogenase OS=Davidiella tassiana GN=CLAH10 PE=1 SV=2//0	No significant similarity
KIL84900.1	1,2	P40467|ASG1_YEAST Activator of stress genes 1 OS=Saccharomyces cerevisiae (strain ATCC 204508 / S288c) GN=ASG1 PE=1 SV=1//1.35024e-17	ENH69396.1 Transcriptional activator protein acu-15 [Fusarium oxysporum f. sp. cubense race 1]
KIL86151.1	1,2	P41820|BFR1_SCHPO Brefeldin A resistance protein OS=Schizosaccharomyces pombe (strain 972 / ATCC 24843) GN=bfr1 PE=1 SV=1//0	RFN49938.1 brefeldin a resistance protein [Fusarium sp. FIESC_12]
KIL94024.1	1,2	P43549|YFF4_YEAST Uncharacterized membrane protein YFL054C OS=Saccharomyces cerevisiae (strain ATCC 204508 / S288c) GN=YFL054C PE=1 SV=1//1.3968e-62	SCO76088.1 related to channel proteins [Fusarium oxysporum]
KIL86435.1	1,3,4	P50537|MAE1_SCHPO Malic acid transport protein OS=Schizosaccharomyces pombe (strain 972 / ATCC 24843) GN=mae1 PE=1 SV=1//2.18392e-64	CVL02615.1 related to C4-dicarboxylate transport protein mae1 [Fusarium mangiferae]
KIL91977.1	1	P50699|TLPH_ARATH Thaumatin-like protein OS=Arabidopsis thaliana GN=At1g18250 PE=2 SV=2//6.04646e-32	KIL91977.1 pathogenesis-related protein pr5k (thaumatin family) [Fusarium avenaceum]
KIL86609.1	1	P51870|CP4F5_RAT Cytochrome P450 4F5 OS=Rattus norvegicus GN=Cyp4f5 PE=2 SV=1//5.10621e-26	KIL86609.1 cytochrome p450 oxidoreductase [Fusarium avenaceum]
KIL88163.1	1	P51871|CP4F6_RAT Cytochrome P450 4F6 OS=Rattus norvegicus GN=Cyp4f6 PE=2 SV=1//3.95642e-35	KIL88163.1 cytochrome p450 oxidoreductase [Fusarium avenaceum]
KIL86929.1	1,2	P52291|PPA1_PICPA Acid phosphatase PHO1 OS=Komagataella pastoris GN=PHO1 PE=2 SV=1//1.00795e-40	RFN53297.1 acid phosphatase [Fusarium sp. FIESC_12]
KIL89806.1	1,2	P53933|APP1_YEAST Phosphatidate phosphatase APP1 OS=Saccharomyces cerevisiae (strain ATCC 204508 / S288c) GN=APP1 PE=1 SV=1//6.14504e-07	RGP68172.1 actin patch 1 [Fusarium longipes]
KIL96274.1	1	P54857|TGL2_YEAST Lipase 2 OS=Saccharomyces cerevisiae (strain ATCC 204508 / S288c) GN=TGL2 PE=1 SV=1//3.60412e-50	KIL96274.1 triacylglycerol lipase [Fusarium avenaceum]
KIL85845.1	1	P63426|Y2688_MYCBO Uncharacterized N-acetyltransferase Mb2688 OS=Mycobacterium bovis (strain ATCC BAA-935 / AF2122/97) GN=Mb2688 PE=3 SV=1//4.45474e-21	KIL85845.1 hypothetical protein FAVG1_10814 [Fusarium avenaceum]
KIL96174.1	1	P87000|ACU15_NEUCR Transcriptional activator protein acu-15 OS=Neurospora crassa (strain ATCC 24698 / 74-OR23-1A / CBS 708.71 / DSM 1257 / FGSC 987) GN=acu-15 PE=1 SV=2//0	KIL96174.1 transcriptional activator protein acu-15 [Fusarium avenaceum]
KIL93544.1	1,2	Q01358|BLI3_NEUCR Protein bli-3 OS=Neurospora crassa (strain ATCC 24698 / 74-OR23-1A / CBS 708.71 / DSM 1257 / FGSC 987) GN=bli-3 PE=2 SV=1//9.21339e-96	RGP75942.1 bli-3 [Fusarium longipes]
KIL91877.1	1,2,3	Q01371|WC1_NEUCR White collar 1 protein OS=Neurospora crassa (strain ATCC 24698 / 74-OR23-1A / CBS 708.71 / DSM 1257 / FGSC 987) GN=wc-1 PE=1 SV=2//1.53016e-30	CVL00222.1 probable vivid PAS protein VVD [Fusarium proliferatum]
KIL92735.1	1,3	Q01589|SED1_YEAST Cell wall protein SED1 OS=Saccharomyces cerevisiae (strain ATCC 204508 / S288c) GN=SED1 PE=1 SV=1//2.52562e-07	EMT60583.1 Cell wall protein SED1 [Fusarium oxysporum f. sp. cubense race 4]
KIL92147.1	1,2	Q02873|YP107_YEAST UPF0651 protein YPL107W, mitochondrial OS=Saccharomyces cerevisiae (strain ATCC 204508 / S288c) GN=YPL107W PE=1 SV=1//5.23929e-14	RGP59823.1 oxidoreductase family protein [Fusarium sporotrichioides]
KIL95553.1	1,2	Q04432|HSP31_YEAST Glutathione-independent glyoxalase HSP31 OS=Saccharomyces cerevisiae (strain ATCC 204508 / S288c) GN=HSP31 PE=1 SV=1//7.13407e-20	KLP13992.1 NonF protein, involved in nonactin biosynthesis [Fusarium fujikuroi]
KIL84729.1	1,2,3,4	Q06170|YL326_YEAST Uncharacterized membrane protein YLR326W OS=Saccharomyces cerevisiae (strain ATCC 204508 / S288c) GN=YLR326W PE=1 SV=1//7.22987e-12	KIL84729.1 hypothetical protein FAVG1_11956 [Fusarium avenaceum] duf4112 superfamily
KIL85097.1	1,2	Q08777|MCH5_YEAST Riboflavin transporter MCH5 OS=Saccharomyces cerevisiae (strain ATCC 204508 / S288c) GN=MCH5 PE=1 SV=2//6.72778e-42	ENH67469.1 Putative transporter MCH4 [Fusarium oxysporum f. sp. cubense race 1]
KIL92077.1	1	Q09785|GCSP_SCHPO Putative glycine dehydrogenase (decarboxylating), mitochondrial OS=Schizosaccharomyces pombe (strain 972 / ATCC 24843) GN=gcv2 PE=3 SV=2//0	RFN51202.1 glycine dehydrogenase [Fusarium sp. FIESC_12]
KIL94408.1	1,2,3,4	Q0GYU4|GLD2_HYPJE Glycerol 2-dehydrogenase (NADP(+)) OS=Hypocrea jecorina GN=gld2 PE=1 SV=1//0	KIL94408.1 glycerol dehydrogenase protein [Fusarium avenaceum]
KIL95026.1	1	Q12230|LSP1_YEAST Sphingolipid long chain base-responsive protein LSP1 OS=Saccharomyces cerevisiae (strain ATCC 204508 / S288c) GN=LSP1 PE=1 SV=1//5.64105e-68	KPA45284.1 sphingolipid long chain base-responsive protein lsp1 [Fusarium langsethiae]
KIL92281.1	1	Q12558|AGLU_ASPOR Alpha-glucosidase OS=Aspergillus oryzae (strain ATCC 42149 / RIB 40) GN=agdA PE=2 SV=1//0	SCO86181.1 probable Alpha-glucosidase precursor (Maltase) [Fusarium oxysporum]
KIL86009.1	1,2	Q1KLK0|SMTB_CHLAU Succinyl-CoA--L-malate CoA-transferase beta subunit OS=Chloroflexus aurantiacus GN=smtB PE=1 SV=1//9.16944e-25	SCO91910.1 related to acyl-CoA transferases/carnitine dehydratase [Fusarium oxysporum]
KIL89932.1	1	Q4HVX7|CYC_GIBZE Cytochrome c OS=Gibberella zeae (strain PH-1 / ATCC MYA-4620 / FGSC 9075 / NRRL 31084) GN=CYC1 PE=3 SV=2//1.64558e-69	KIL89932.1 cytochrome c [Fusarium avenaceum]
KIL89486.1	1,2	Q4I1Q6|CRYD_GIBZE Putative cryptochrome DASH OS=Gibberella zeae (strain PH-1 / ATCC MYA-4620 / FGSC 9075 / NRRL 31084) GN=FGSG_08852 PE=3 SV=1//0	CZR41912.1 related to deoxyribodipyrimidine photo-lyase [Fusarium proliferatum ET1]
KIL87426.1	1,2,3	Q4WZ70|OYE3_ASPFU Chanoclavine-I aldehyde reductase OS=Neosartorya fumigata (strain ATCC MYA-4609 / Af293 / CBS 101355 / FGSC A1100) GN=fgaOx3 PE=1 SV=1//3.36985e-105	KIL87426.1 nadph dehydrogenase 3 [Fusarium avenaceum]
KIL90638.1	1	Q50L41|PA24F_MOUSE Cytosolic phospholipase A2 zeta OS=Mus musculus GN=Pla2g4f PE=2 SV=3//1.83992e-29	KIL90638.1 cytosolic phospholipase a2 zeta [Fusarium avenaceum]
KIL93368.1	1,2	Q54DY9|BCS1B_DICDI Probable mitochondrial chaperone BCS1-B OS=Dictyostelium discoideum GN=bcsl1b PE=3 SV=1//3.50859e-59	EWY95390.1 mitochondrial chaperone BCS1 [Fusarium oxysporum FOSC 3-a]
KIL94114.1	1	Q56318|Y019_THEMA Uncharacterized oxidoreductase TM_0019 OS=Thermotoga maritima (strain ATCC 43589 / MSB8 / DSM 3109 / JCM 10099) GN=TM_0019 PE=3 SV=2//2.26455e-31	KPA39101.1 short chain alcohol dehydrogenase [Fusarium langsethiae]
KIL88945.1	1,2	Q59VM4|RPN4_CANAL Transcriptional regulator RPN4 OS=Candida albicans (strain SC5314 / ATCC MYA-2876) GN=RPN4 PE=1 SV=1//1.05816e-16	KIL88945.1 zinc finger protein rsv2 [Fusarium avenaceum]
KIL94494.1	1	Q5A0E5|NRG1_CANAL Transcriptional regulator NRG1 OS=Candida albicans (strain SC5314 / ATCC MYA-2876) GN=NRG1 PE=2 SV=1//7.67413e-11	KIL94494.1 transcriptional repressor [Fusarium avenaceum]
KIL91335.1	1,3	Q60QD1|FIGL1_CAEBR Fidgetin-like protein 1 OS=Caenorhabditis briggsae GN=figl-1 PE=3 SV=1//3.81867e-07	CZR38982.1 related to TOB3 (member of AAA-ATPase family) [Fusarium proliferatum ET1]
KIL87349.1	1,2	Q64521|GPDM_MOUSE Glycerol-3-phosphate dehydrogenase, mitochondrial OS=Mus musculus GN=Gpd2 PE=1 SV=2//9.9727e-174	RFN53246.1 glycerol-3-phosphate dehydrogenase [Fusarium sp. FIESC_12]
KIL92406.1	1,2	Q68AP4|NFDA_ARTPS N-substituted formamide deformylase OS=Arthrobacter pascens GN=nfdA PE=1 SV=1//5.50114e-37	PTD02923.1 N-substituted formamide deformylase [Fusarium culmorum]
KIL90462.1	1	Q6GQ62|PPC1B_XENLA Phosphatidate phosphatase PPAPDC1B OS=Xenopus laevis GN=ppapdc1b PE=2 SV=1//2.45871e-17	KIL90462.1 lipid phosphate phosphatase 2 [Fusarium avenaceum]
KIL85588.1	1,2	Q6XXM7|RCAN1_SHEEP Calcipressin-1 OS=Ovis aries GN=RCAN1 PE=2 SV=1//1.64037e-09	KPA43211.1 inhibitor of calcineurin [Fusarium langsethiae]
KIL90538.1	1,2	Q701P2|KO1_GIBIN Ent-kaurene oxidase OS=Gibberella intermedia GN=CYP503A1 PE=1 SV=1//6.01745e-73	EMT66337.1 Ent-kaurene oxidase [Fusarium oxysporum f. sp. cubense race 4]
KIL92628.1	1,3	Q7Z9I0|YHA8_SCHPO Uncharacterized MFS-type transporter C409.08 OS=Schizosaccharomyces pombe (strain 972 / ATCC 24843) GN=SPBC409.08 PE=3 SV=1//1.64436e-121	CVK99871.1 probable multidrug resistance protein [Fusarium mangiferae]
KIL94381.1	1	Q81UH1|Y901_BACAN Uncharacterized protein BA_0901/GBAA_0901/BAS0853 OS=Bacillus anthracis GN=BA_0901 PE=1 SV=1//2.39864e-64	KLO82726.1 Proline racemase [Fusarium fujikuroi]
KIL94481.1	1,2	Q8GSD9|PHT12_ORYSJ Inorganic phosphate transporter 1-2 OS=Oryza sativa subsp. japonica GN=PTH1-2 PE=2 SV=1//7.16806e-39	CVK82968.1 related to inorganic phosphate permease [Fusarium mangiferae]
KIL91973.1	1,2	Q8GY96|PGM_ARATH Phosphoglycerate mutase-like protein OS=Arabidopsis thaliana GN=PGM PE=2 SV=1//6.70961e-15	RGP67890.1 phosphoglycerate mutase family [Fusarium sporotrichioides]
KIL94303.1	1	Q8LG53|UN932_ARATH UNC93-like protein 2 OS=Arabidopsis thaliana GN=At1g18010 PE=2 SV=2//1.60737e-38	KLO93575.1 DUF895 domain membrane protein [Fusarium fujikuroi]
KIL88411.1	1,3	Q8NHP1|ARK74_HUMAN Aflatoxin B1 aldehyde reductase member 4 OS=Homo sapiens GN=AKR7L PE=2 SV=6//1.42526e-47	KID84878.1 aflatoxin B1 aldehyde reductase member 3 [Metarhizium guizhouense ARSEF 977]
KIL95321.1	1	Q8RWI9|AB15G_ARATH ABC transporter G family member 15 OS=Arabidopsis thaliana GN=ABCG15 PE=2 SV=2//3.6323e-85	ENH70644.1 ABC transporter G family member 11 [Fusarium oxysporum f. sp. cubense race 1]
KIL95278.1	1	Q92413|OAT_EMENI Ornithine aminotransferase OS=Emericella nidulans (strain FGSC A4 / ATCC 38163 / CBS 112.46 / NRRL 194 / M139) GN=otaA PE=3 SV=2//0	RFN43929.1 ornithine aminotransferase [Fusarium sp. FIESC_12]
KIL84519.1	1	Q99385|VCX1_YEAST Vacuolar calcium ion transporter OS=Saccharomyces cerevisiae (strain ATCC 204508 / S288c) GN=VCX1 PE=1 SV=1//3.89805e-25	RGP74800.1 vacuolar calcium ion transporter [Fusarium longipes]
KIL87958.1	1,2	Q9C0Y6|YKM8_SCHPO Zinc-type alcohol dehydrogenase-like protein PB24D3.08c OS=Schizosaccharomyces pombe (strain 972 / ATCC 24843) GN=SPAPB24D3.08c PE=3 SV=1//5.39928e-81	KIL87958.1 zinc-type alcohol dehydrogenase-like protein [Fusarium avenaceum]
KIL89103.1	1,2	Q9C168|CAT1_NEUCR Catalase-1 OS=Neurospora crassa (strain ATCC 24698 / 74-OR23-1A / CBS 708.71 / DSM 1257 / FGSC 987) GN=cat-1 PE=1 SV=2//0	KIL89103.1 catalase-1 [Fusarium avenaceum]
KIL84004.1	1	Q9HDW5|YFW6_SCHPO UPF0644 protein PB2B4.06 OS=Schizosaccharomyces pombe (strain 972 / ATCC 24843) GN=SPAPB2B4.06 PE=3 SV=2//1.17944e-27	KLP15065.1 thioesterase family protein [Fusarium fujikuroi]
KIL85843.1	1	Q9P3U6|GHT1_SCHPO High-affinity glucose transporter ght1 OS=Schizosaccharomyces pombe (strain 972 / ATCC 24843) GN=ght1 PE=1 SV=1//1.13363e-129	RGP80307.1 mfs sp sugar:h+ symporter [Fusarium longipes]
KIL86934.1	1	Q9SR79|PPA16_ARATH Probable inactive purple acid phosphatase 16 OS=Arabidopsis thaliana GN=PAP16 PE=2 SV=1//2.57187e-36	RGP70977.1 inactive purple acid phosphatase 16 [Fusarium sporotrichioides]
KIL87072.1	1,2,3	Q9ST27|PHOT2_ORYSJ Phototropin-2 OS=Oryza sativa subsp. japonica GN=PHOT2 PE=1 SV=1//5.18622e-21	PTD07670.1 Phototropin-2 [Fusarium culmorum]
KIL86608.1	1	Q9UR35|NCB5R_MORAP NADH-cytochrome b5 reductase 1 OS=Mortierella alpina GN=CBR1 PE=2 SV=1//3.59353e-64	KIL86608.1 cytochrome-b5 reductase [Fusarium avenaceum]
KIL91332.1	1,2	Q9URV1|PLG7_SCHPO Putative phospholipase A2 OS=Schizosaccharomyces pombe (strain 972 / ATCC 24843) GN=plg7 PE=3 SV=1//3.94505e-21	KPA45921.1 phospholipase a2 [Fusarium langsethiae]
KIL88856.1	1	Q9USG8|MU190_SCHPO Meiotically up-regulated gene 190 protein OS=Schizosaccharomyces pombe (strain 972 / ATCC 24843) GN=mug190 PE=1 SV=1//0	KLO80707.1 putative transmembrane protein [Fusarium fujikuroi]
KIL86135.1	1	Q9USN4|YJA1_SCHPO Uncharacterized transporter C1529.01 OS=Schizosaccharomyces pombe (strain 972 / ATCC 24843) GN=SPCC1529.01 PE=3 SV=2//4.20459e-104	CVK98629.1 related to multidrug resistant protein [Fusarium mangiferae]
KIL93259.1	1	Q9UTA1|YL8J_SCHPO Zinc finger protein C25B8.19c OS=Schizosaccharomyces pombe (strain 972 / ATCC 24843) GN=SPAC25B8.19c PE=3 SV=2//8.38304e-18	KLO85602.1 putative C2H2 zinc finger protein flbC [Fusarium fujikuroi]
KIL86758.1	1,2	Q9VIK9|MET13_DROME Methyltransferase-like protein 13 OS=Drosophila melanogaster GN=CG2614 PE=2 SV=1//9.44767e-12	KIL86758.1 methyltransferase-like protein 13 [Fusarium avenaceum]
KIL94023.1	1,3	Q9XZD5|CATA_TOXGO Peroxisomal catalase OS=Toxoplasma gondii PE=2 SV=1//9.01731e-147	KIL94023.1 catalase [Fusarium avenaceum]
KIL91209.1	1,2	Q9Y7U1|SFK1_SCHPO Protein sfk1 OS=Schizosaccharomyces pombe (strain 972 / ATCC 24843) GN=sfk1 PE=3 SV=1//1.58023e-11	EMT64997.1 Protein sfk1 [Fusarium oxysporum f. sp. cubense race 4]
KIL90643.1	1,2	Q9Y8G7|C505_FUSOX Bifunctional P-450:NADPH-P450 reductase OS=Fusarium oxysporum GN=CYP505 PE=1 SV=1//0	KIL90643.1 bifunctional p-450:nadph-p450 reductase [Fusarium avenaceum]
KIL86944.1	1,2	Q9ZU49|LPP1_ARATH Lipid phosphate phosphatase 1 OS=Arabidopsis thaliana GN=LPP1 PE=2 SV=2//2.68059e-27	EMT69058.1 Lipid phosphate phosphatase 1 [Fusarium oxysporum f. sp. cubense race 4]
KIL88493.1	2	A1DA60|FTMC_NEOFI Tryprostatin B 6-hydroxylase OS=Neosartorya fischeri (strain ATCC 1020 / DSM 3700 / FGSC A1164 / NRRL 181) GN=ftmP450-1 PE=3 SV=1//7.53151e-35	KPA38210.1 benzoate 4-monooxygenase cytochrome p450 [Fusarium langsethiae]
KIL84112.1	2,3,4	A1DA63|FTME_NEOFI Fumitremorgin C synthase OS=Neosartorya fischeri (strain ATCC 1020 / DSM 3700 / FGSC A1164 / NRRL 181) GN=ftmP450-2 PE=3 SV=1//2.7517e-42	CZR39277.1 related to cytochrome P450 [Fusarium proliferatum ET1]
KIL88164.1	2	A2QCV4|NCB5R_ASPNC NADH-cytochrome b5 reductase 1 OS=Aspergillus niger (strain CBS 513.88 / FGSC A1513) GN=cbr1 PE=3 SV=1//3.52926e-76	EMT62889.1 NADH-cytochrome b5 reductase 1 [Fusarium oxysporum f. sp. cubense race 4]
KIL88795.1	2	A2R2S8|PHIA_ASPNC Cell wall protein phiA OS=Aspergillus niger (strain CBS 513.88 / FGSC A1513) GN=phiA PE=2 SV=1//3.5101e-38	KIL93675.1 cell wall protein [Fusarium avenaceum]
KIL89741.1	2	A4FV08|GNPI1_BOVIN Glucosamine-6-phosphate isomerase 1 OS=Bos taurus GN=GNPDA1 PE=2 SV=1//6.8431e-124	KIL89741.1 glucosamine-6-phosphate deaminase [Fusarium avenaceum]
KIL86088.1	2	B8NHY4|ORDA_ASPFN O-methylsterigmatocystin oxidoreductase OS=Aspergillus flavus (strain ATCC 200026 / FGSC A1120 / NRRL 3357 / JCM 12722 / SRRC 167) GN=ordA PE=2 SV=1//6.0269e-91	PTD07080.1 Gluconate 5-dehydrogenase [Fusarium culmorum]
KIL88359.1	2	D4ALG0|LYSM1_ARTBC LysM domain-containing protein ARB_05157 OS=Arthroderma benhamiae (strain ATCC MYA-4681 / CBS 112371) GN=ARB_05157 PE=1 SV=1//5.32908e-34	PTD02776.1 LysM domain-containing protein [Fusarium culmorum]
KIL86842.1	2	D4ATA2|A7466_ARTBC Uncharacterized secreted protein ARB_07466 OS=Arthroderma benhamiae (strain ATCC MYA-4681 / CBS 112371) GN=ARB_07466 PE=1 SV=1//1.64387e-65	RGP59765.1 d-alanyl-d-alanine carboxypeptidase [Fusarium sporotrichioides]
KIL95831.1	2	J9N5P9|WOR1_FUSO4 Global transcription regulator sge1 OS=Fusarium oxysporum f. sp. lycopersici (strain 4287 / CBS 123668 / FGSC 9935 / NRRL 34936) GN=sge1 PE=2 SV=1//2.81863e-90	SCO77219.1 related to S.pombe pac2 protein [Fusarium oxysporum]
KIL90075.1	2,4	O06997|YVDP_BACSU Uncharacterized FAD-linked oxidoreductase YvdP OS=Bacillus subtilis (strain 168) GN=yvdP PE=1 SV=1//6.26298e-20	KLP07158.1 6-hydroxy-D-nicotine oxidase [Fusarium fujikuroi]
KIL93586.1	2	O57478|HEMH_XENLA Ferrochelatase, mitochondrial OS=Xenopus laevis GN=fech PE=1 SV=1//6.32672e-147	RGP79679.1 ferrochelatase [Fusarium longipes]
KIL88044.1	2	O59785|YCN8_SCHPO Uncharacterized solute carrier family 35 member C320.08 OS=Schizosaccharomyces pombe (strain 972 / ATCC 24843) GN=SPCC320.08 PE=1 SV=1//1.00276e-93	KPA41746.1 solute carrier family 35 member f1 [Fusarium langsethiae]
KIL84520.1	2	O74497|YCRA_SCHPO SPRY domain-containing protein C285.10c OS=Schizosaccharomyces pombe (strain 972 / ATCC 24843) GN=SPCC285.10c PE=3 SV=1//1.12215e-07	ENH61515.1 Protein ssh4 [Fusarium oxysporum f. sp. cubense race 1]
KIL93076.1	2	O74959|YJCD_SCHPO Uncharacterized oxidoreductase C736.13 OS=Schizosaccharomyces pombe (strain 972 / ATCC 24843) GN=SPCC736.13 PE=3 SV=1//4.58094e-35	SCO92127.1 related to alcohol dehydrogenase homolog Bli-4 [Fusarium oxysporum]
KIL95444.1	2	P07250|IPMK_YEAST Inositol polyphosphate multikinase OS=Saccharomyces cerevisiae (strain ATCC 204508 / S288c) GN=ARG82 PE=1 SV=1//3.42362e-35	SCO88047.1 related to transcriptional regulator ARG82 [Fusarium oxysporum]
KIL87409.1	2	P07921|LACP_KLULA Lactose permease OS=Kluyveromyces lactis (strain ATCC 8585 / CBS 2359 / DSM 70799 / NBRC 1267 / NRRL Y-1140 / WM37) GN=LAC12 PE=3 SV=1//9.47041e-55	KIL87409.1 lactose permease [Fusarium avenaceum]
KIL85364.1	2	P08159|HDNO_ARTOX 6-hydroxy-D-nicotine oxidase OS=Arthrobacter oxydans PE=1 SV=2//5.87754e-12	PTD06230.1 FAD-linked oxidoreductase afoF [Fusarium culmorum]
KIL93402.1	2	P0C0Y4|MTDH_ALTAL Probable NADP-dependent mannitol dehydrogenase OS=Alternaria alternata PE=1 SV=2//1.26341e-52	RGP58417.1 d-arabinitol 2-dehydrogenase [Fusarium sporotrichioides]
KIL84386.1	2	P14010|GABAT_EMENI 4-aminobutyrate aminotransferase OS=Emericella nidulans (strain FGSC A4 / ATCC 38163 / CBS 112.46 / NRRL 194 / M139) GN=gatA PE=3 SV=1//0	KIL84386.1 4-aminobutyrate aminotransferase [Fusarium avenaceum]
KIL89612.1	2	P20072|ANXA7_BOVIN Annexin A7 OS=Bos taurus GN=ANXA7 PE=1 SV=2//1.86938e-10	KLP16600.1 annexin XIV [Fusarium fujikuroi]
KIL90547.1	2	P21192|ACE2_YEAST Metallothionein expression activator OS=Saccharomyces cerevisiae (strain ATCC 204508 / S288c) GN=ACE2 PE=1 SV=1//2.08631e-06	RFN54095.1 zinc finger protein [Fusarium sp. FIESC_12]
KIL94232.1	2	P23903|E13B_BACCI Glucan endo-1,3-beta-glucosidase A1 OS=Bacillus circulans GN=glcA PE=1 SV=1//4.17426e-18	CZR38186.1 related to endo-1,3-beta-glucanase [Fusarium proliferatum ET1]
KIL84577.1	2	P25377|ADH7_YEAST NADP-dependent alcohol dehydrogenase 7 OS=Saccharomyces cerevisiae (strain ATCC 204508 / S288c) GN=ADH7 PE=1 SV=1//2.43608e-76	KIL84577.1 nadp-dependent alcohol dehydrogenase [Fusarium avenaceum]
KIL93707.1	2,3,4	P38360|ATU1_YEAST P-type cation-transporting ATPase OS=Saccharomyces cerevisiae (strain ATCC 204508 / S288c) GN=PCA1 PE=1 SV=2//0	KIL93707.1 cu2+-exporting atpase [Fusarium avenaceum]
KIL88590.1	2	P40806|PKSJ_BACSU Polyketide synthase PksJ OS=Bacillus subtilis (strain 168) GN=pksJ PE=1 SV=3//2.38099e-29	KIL88590.1 polyketide synthase [Fusarium avenaceum]
KIL89604.1	2	P40977|PLC1_SCHPO 1-phosphatidylinositol 4,5-bisphosphate phosphodiesterase 1 OS=Schizosaccharomyces pombe (strain 972 / ATCC 24843) GN=plc1 PE=1 SV=1//1.74993e-10	CZR42449.1 related to 1-phosphatidylinositol-4,5-bisphosphate phosphodiesterase [Fusarium proliferatum ET1]
KIL84983.1	2	P42100|GLXK_BACSU Glycerate kinase OS=Bacillus subtilis (strain 168) GN=glxK PE=3 SV=2//6.8194e-87	RGP60644.1 glycerate kinase [Fusarium sporotrichioides]
KIL89840.1	2	P45857|ACDB_BACSU Acyl-CoA dehydrogenase OS=Bacillus subtilis (strain 168) GN=mmgC PE=2 SV=3//5.70737e-45	KIL89840.1 acyl- dehydrogenase [Fusarium avenaceum]
KIL87589.1	2	P50537|MAE1_SCHPO Malic acid transport protein OS=Schizosaccharomyces pombe (strain 972 / ATCC 24843) GN=mae1 PE=1 SV=1//2.60355e-77	ENH65875.1 Malic acid transport protein [Fusarium oxysporum f. sp. cubense race 1]
KIL94125.1	2	P53047|RTA1_YEAST Protein RTA1 OS=Saccharomyces cerevisiae (strain ATCC 204508 / S288c) GN=RTA1 PE=1 SV=1//3.73365e-45	CVK85480.1 related to Rtm1p [Fusarium proliferatum]
KIL89297.1	2	P53048|MAL11_YEAST General alpha-glucoside permease OS=Saccharomyces cerevisiae (strain ATCC 204508 / S288c) GN=MAL11 PE=1 SV=1//1.65219e-43	KIL89297.1 general alpha-glucoside permease [Fusarium avenaceum]
KIL94741.1	2	P53252|PIL1_YEAST Sphingolipid long chain base-responsive protein PIL1 OS=Saccharomyces cerevisiae (strain ATCC 204508 / S288c) GN=PIL1 PE=1 SV=1//6.53857e-134	KIL94741.1 sphingolipid long chain base-responsive protein pil1 [Fusarium avenaceum]
KIL87110.1	2,4	P53387|KHT2_KLULC Hexose transporter 2 OS=Kluyveromyces lactis GN=KHT2 PE=3 SV=1//1.06187e-134	RGP77814.1 mfs sp sugar:h+ symporter [Fusarium longipes]
KIL91938.1	2	P53838|BOR1_YEAST Boron transporter 1 OS=Saccharomyces cerevisiae (strain ATCC 204508 / S288c) GN=BOR1 PE=1 SV=1//2.96762e-56	SCN84288.1 related to human band 3 anion transport protein [Fusarium fujikuroi]
KIL83984.1	2	P53968|CRZ1_YEAST Transcriptional regulator CRZ1 OS=Saccharomyces cerevisiae (strain ATCC 204508 / S288c) GN=CRZ1 PE=1 SV=1//7.64516e-19	SCO80105.1 related to zinc finger protein crol gamma [Fusarium oxysporum]
KIL85361.1	2	P54420|ASNB_BACSU Asparagine synthetase [glutamine-hydrolyzing] 1 OS=Bacillus subtilis (strain 168) GN=asnB PE=1 SV=2//6.56463e-54	RGP63893.1 asparagine synthase [Fusarium sporotrichioides]
KIL88502.1	2	P63872|CYSK_STAAW Cysteine synthase OS=Staphylococcus aureus (strain MW2) GN=cysK PE=3 SV=1//1.94363e-62	GAQ45566.1 pyridoxal phosphate-dependent enzyme [Aspergillus niger]
KIL86896.1	2	Q12535|PME_ASPAC Pectinesterase OS=Aspergillus aculeatus GN=pme1 PE=2 SV=1//1.57408e-95	RKK74932.1 Pectinesterase [Fusarium oxysporum]
KIL85314.1	2	Q12556|AMO1_ASPNG Copper amine oxidase 1 OS=Aspergillus niger GN=AO-I PE=1 SV=2//0	RFN44867.1 copper amine oxidase 1 [Fusarium sp. FIESC_12]
KIL86249.1	2	Q12645|PID9_FUSSO Pisatin demethylase OS=Fusarium solani subsp. pisi GN=PDAT9 PE=3 SV=1//5.2382e-79	RKK78589.1 Cytochrome P450 monooxygenase gsfF [Fusarium oxysporum]
KIL95944.1	2	Q1JPL4|NDB1_ARATH External alternative NAD(P)H-ubiquinone oxidoreductase B1, mitochondrial OS=Arabidopsis thaliana GN=NDB1 PE=1 SV=1//2.13803e-106	KIL95944.1 nadh dehydrogenase [Fusarium avenaceum]
KIL86338.1	2	Q3S4B7|3HBH_POLNA 3-hydroxybenzoate 6-hydroxylase OS=Polaromonas naphthalenivorans (strain CJ2) GN=nagX PE=1 SV=1//1.2641e-41	PTD03079.1 3-hydroxybenzoate 6-hydroxylase [Fusarium culmorum]
KIL89266.1	2	Q4JCA7|PGMI_SULAC Bifunctional phosphoglucose/phosphomannose isomerase OS=Sulfolobus acidocaldarius (strain ATCC 33909 / DSM 639 / JCM 8929 / NBRC 15157 / NCIMB 11770) GN=Saci_0151 PE=3 SV=1//6.62794e-06	XP_007912839.1 putative bifunctional phosphoglucose phosphomannose isomerase protein [Phaeoacremonium minimum UCRPA7]
KIL86380.1	2	Q4WF53|NRPS4_ASPFU Nonribosomal peptide synthetase 4 OS=Neosartorya fumigata (strain ATCC MYA-4609 / Af293 / CBS 101355 / FGSC A1100) GN=NRPS4 PE=2 SV=1//4.93555e-22	KIL86380.1 non-ribosomal peptide synthetase [Fusarium avenaceum]
KIL86378.1	2	Q4WVN4|NRPS8_ASPFU Nonribosomal peptide synthetase 8 OS=Neosartorya fumigata (strain ATCC MYA-4609 / Af293 / CBS 101355 / FGSC A1100) GN=NRPS8 PE=3 SV=1//1.30538e-16	KIL86378.1 non-ribosomal peptide synthetase [Fusarium avenaceum]
KIL87016.1	2,4	Q54PI4|T1841_DICDI Transmembrane protein 184 homolog DDB_G0284525 OS=Dictyostelium discoideum GN=tmem184A PE=3 SV=1//2.51e-12	OLN88154.1 Transmembrane protein 184C [Colletotrichum chlorophyti
KIL92887.1	2	Q5BD77|HOGA1_EMENI Probable 4-hydroxy-2-oxoglutarate aldolase, mitochondrial OS=Emericella nidulans (strain FGSC A4 / ATCC 38163 / CBS 112.46 / NRRL 194 / M139) GN=AN1503 PE=1 SV=1//7.21933e-107	RGP73444.1 4-hydroxy-2-oxoglutarate mitochondrial [Fusarium sporotrichioides]
KIL94326.1	2	Q6ERE5|VIT12_ORYSJ Vacuolar iron transporter 1.2 OS=Oryza sativa subsp. japonica GN=VIT1.2 PE=3 SV=2//9.30446e-56	EMT66589.1 Vacuolar iron transporter 1.2 [Fusarium oxysporum f. sp. cubense race 4]
KIL83610.1	2	Q6FDF8|BETB_ACIAD NAD/NADP-dependent betaine aldehyde dehydrogenase OS=Acinetobacter baylyi (strain ATCC 33305 / BD413 / ADP1) GN=betB PE=3 SV=1//3.15094e-175	PTD04320.1 NAD/NADP-dependent betaine aldehyde dehydrogenase [Fusarium culmorum]
KIL83609.1	2	Q7X2H8|CHOX_ARTGO Choline oxidase OS=Arthrobacter globiformis GN=codA PE=1 SV=1//4.44772e-113	KIL83609.1 choline dehydrogenase [Fusarium avenaceum]
KIL96267.1	2	Q8K370|ACD10_MOUSE Acyl-CoA dehydrogenase family member 10 OS=Mus musculus GN=Acad10 PE=1 SV=1//2.37095e-17	KPA43314.1 microsomal epoxide hydrolase [Fusarium langsethiae]
KIL84519.1	2	Q99385|VCX1_YEAST Vacuolar calcium ion transporter OS=Saccharomyces cerevisiae (strain ATCC 204508 / S288c) GN=VCX1 PE=1 SV=1//3.89805e-25	RGP74800.1 vacuolar calcium ion transporter [Fusarium longipes]
KIL96022.1	2	Q9C1X5|YKW2_SCHPO Uncharacterized oxidoreductase P32A8.02 OS=Schizosaccharomyces pombe (strain 972 / ATCC 24843) GN=SPAP32A8.02 PE=3 SV=1//4.535e-57	RGP79216.1 2,5-diketo-d-gluconate reductase [Fusarium longipes]
KIL88595.1	2	Q9D2R0|AACS_MOUSE Acetoacetyl-CoA synthetase OS=Mus musculus GN=Aacs PE=1 SV=1//4.22647e-172	KIL88595.1 acetoacetate- ligase [Fusarium avenaceum]
KIL95616.1	2	Q9HDW7|ATC2_SCHPO Calcium-transporting ATPase 2 OS=Schizosaccharomyces pombe (strain 972 / ATCC 24843) GN=pmc1 PE=3 SV=1//0	KIL95616.1 ca2+-transporting atpase [Fusarium avenaceum]
KIL86383.1	2	Q9HMM6|CSD_HALSA Probable cysteine desulfurase OS=Halobacterium salinarum (strain ATCC 700922 / JCM 11081 / NRC-1) GN=csd PE=3 SV=1//1.02912e-32	PTD08776.1 Cysteine desulfurase-like protein ustD [Fusarium culmorum]
KIL86516.1	2	Q9URW6|YIE2_SCHPO SH3 domain-containing protein PJ696.02 OS=Schizosaccharomyces pombe (strain 972 / ATCC 24843) GN=SPAPJ696.02 PE=1 SV=1//1.04021e-27	PTD13237.1 SH3 domain-containing protein [Fusarium culmorum]
KIL88499.1	2	Q9Y885|TOXF_COCCA Putative branched-chain-amino-acid aminotransferase TOXF OS=Cochliobolus carbonum GN=TOXF PE=3 SV=1//1.85766e-143	KIL88499.1 branched-chain-amino-acid aminotransferase [Fusarium avenaceum]
KIL86839.1	2	Q9Z580|GATA_STRCO Glutamyl-tRNA(Gln) amidotransferase subunit A OS=Streptomyces coelicolor (strain ATCC BAA-471 / A3(2) / M145) GN=gatA PE=3 SV=1//1.00937e-43	KIL86839.1 amidase [Fusarium avenaceum]
KIL88089.1	3,4	A6XIG6|SLMH_HYDIT 4-sulfomuconolactone hydrolase OS=Hydrogenophaga intermedia PE=1 SV=1//6.68368e-18	KPA43146.1 tim barrel metal-dependent hydrolase [Fusarium langsethiae]
KIL93837.1	3	B2AC45|MEP1_PODAN Extracellular metalloprotease PODANS_2_14170 OS=Podospora anserina (strain S / ATCC MYA-4624 / DSM 980 / FGSC 10383) GN=PODANS_2_14170 PE=3 SV=1//2.36396e-52	KPA39962.1 metalloprotease mep1 [Fusarium langsethiae]
KIL87524.1	3	B2J2A3|CINAL_NOSP7 CinA-like protein OS=Nostoc punctiforme (strain ATCC 29133 / PCC 73102) GN=Npun_F5157 PE=3 SV=1//1.90796e-27	RGP81037.1 competence-damage inducible [Fusarium longipes]
KIL94193.1	3,4	B5FXE5|AIFM2_TAEGU Apoptosis-inducing factor 2 OS=Taeniopygia guttata GN=AIFM2 PE=2 SV=1//4.5459e-25	SCO91808.1 related to AIF1 Apoptosis-Inducing Factor [Fusarium oxysporum]
KIL90653.1	3	C0SPA5|ADHA_BACSU Probable formaldehyde dehydrogenase AdhA OS=Bacillus subtilis (strain 168) GN=adhA PE=2 SV=1//3.38741e-43	XP_023434518.1 related to ADH7-NADP(H)-dependent alcohol dehydrogenase [Fusarium fujikuroi IMI 58289]
KIL84607.1	3,4	C0SPB1|YUKJ_BACSU Uncharacterized protein YukJ OS=Bacillus subtilis (strain 168) GN=yukJ PE=4 SV=1//1.42734e-30	KIL84607.1 protein yukj [Fusarium avenaceum]
KIL85371.1	3	C6A048|MTAD_THESM 5-methylthioadenosine/S-adenosylhomocysteine deaminase OS=Thermococcus sibiricus (strain MM 739 / DSM 12597) GN=mtaD PE=3 SV=1//6.75102e-28	SCO87975.1 related to cytosine deaminase and related metal-dependent hydrolases [Fusarium oxysporum]
KIL94006.1	3	D4APX3|LAC1_ARTBC Laccase ARB_05828 OS=Arthroderma benhamiae (strain ATCC MYA-4681 / CBS 112371) GN=ARB_05828 PE=1 SV=1//1.8587e-143	SCO91508.1 related to laccase 2 [Fusarium oxysporum]
KIL93896.1	3	D4AX63|LIPA_ARTBC Lipase A OS=Arthroderma benhamiae (strain ATCC MYA-4681 / CBS 112371) GN=ARB_00790 PE=3 SV=1//9.79199e-67	RGP74672.1 lipase 4 [Fusarium sporotrichioides]
KIL88286.1	3	D4AZ78|LIP2_ARTBC Secreted lipase ARB_01498 OS=Arthroderma benhamiae (strain ATCC MYA-4681 / CBS 112371) GN=ARB_01498 PE=1 SV=1//3.10386e-72	EMT67712.1 Cholinesterase [Fusarium oxysporum f. sp. cubense race 4]
KIL92317.1	3	D4B0N9|6PGL_ARTBC Probable 6-phosphogluconolactonase ARB_02015 OS=Arthroderma benhamiae (strain ATCC MYA-4681 / CBS 112371) GN=ARB_02015 PE=1 SV=1//1.14129e-11	EYE90437.1 putative isomerase YbhE [Aspergillus ruber CBS 135680]
KIL84082.1	3	D4B1P2|A2372_ARTBC Uncharacterized FAD-linked oxidoreductase ARB_02372 OS=Arthroderma benhamiae (strain ATCC MYA-4681 / CBS 112371) GN=ARB_02372 PE=1 SV=1//4.90641e-29	KIL84082.1 fad binding domain-containing protein [Fusarium avenaceum]
KIL86980.1	3	D4B1R0|GCP1_ARTBC Probable glutamate carboxypeptidase ARB_02390 OS=Arthroderma benhamiae (strain ATCC MYA-4681 / CBS 112371) GN=ARB_02390 PE=1 SV=1//0	ENH63399.1 Glutamate carboxypeptidase 2 [Fusarium oxysporum f. sp. cubense race 1]
KIL94677.1	3,4	E9QRF2|CHIB1_ASPFU Endochitinase B1 OS=Neosartorya fumigata (strain ATCC MYA-4609 / Af293 / CBS 101355 / FGSC A1100) GN=chiB1 PE=3 SV=1//3.47513e-115	SCO79860.1 probable endochitinase [Fusarium oxysporum]
KIL87483.1	3	G5E8K5|ANK3_MOUSE Ankyrin-3 OS=Mus musculus GN=Ank3 PE=1 SV=1//3.16872e-08	ENH73299.1 Ankyrin repeat and KH domain-containing protein 1 [Fusarium oxysporum f. sp. cubense race 1]
KIL85030.1	3	H3JQW0|OTEMO_PSEPU 2-oxo-Delta(3)-4,5,5-trimethylcyclopentenylacetyl-CoA monooxygenase OS=Pseudomonas putida GN=otemo PE=1 SV=1//7.66509e-155	KIL85030.1 phenylacetone monooxygenase [Fusarium avenaceum]
KIL84229.1	3	O13780|YEO2_SCHPO Uncharacterized protein C17G6.02c OS=Schizosaccharomyces pombe (strain 972 / ATCC 24843) GN=SPAC17G6.02c PE=4 SV=1//1.03008e-19	KPA43752.1 sphingoid long-chain base transporter rsb1 [Fusarium langsethiae]
KIL85531.1	3	O14104|LYS12_SCHPO Homoisocitrate dehydrogenase OS=Schizosaccharomyces pombe (strain 972 / ATCC 24843) GN=lys12 PE=1 SV=1//8.82849e-165	XP_018249477.1 homoisocitrate dehydrogenase [Fusarium oxysporum f. sp. lycopersici 4287]
KIL93348.1	3	O14267|YFPC_SCHPO Uncharacterized UPF0442 protein C7D4.12c OS=Schizosaccharomyces pombe (strain 972 / ATCC 24843) GN=SPAC7D4.12c PE=3 SV=1//3.55069e-157	CZR36394.1 related to PRM10 Pheromone-regulated protein [Fusarium proliferatum ET1]
KIL95076.1	3	O14368|HSP16_SCHPO Heat shock protein 16 OS=Schizosaccharomyces pombe (strain 972 / ATCC 24843) GN=hsp16 PE=1 SV=1//1.7779e-10	RFN45322.1 heat shock protein 16 [Fusarium sp. FIESC_12]
KIL86423.1	3	O29329|ILVE_ARCFU Putative branched-chain-amino-acid aminotransferase OS=Archaeoglobus fulgidus (strain ATCC 49558 / VC-16 / DSM 4304 / JCM 9628 / NBRC 100126) GN=ilvE PE=3 SV=1//3.68414e-48	AIN35005.1 amine transaminase HFO [synthetic construct]
KIL88900.1	3,4	O31826|YNGI_BACSU Putative acyl-CoA synthetase YngI OS=Bacillus subtilis (strain 168) GN=yngI PE=3 SV=1//1.1758e-104	RBA20038.1 long-chain acyl-CoA synthetase [Fusarium proliferatum]
KIL87675.1	3,4	O32102|BESA_BACSU Ferri-bacillibactin esterase BesA OS=Bacillus subtilis (strain 168) GN=besA PE=1 SV=2//9.82808e-20	CVK95608.1 related to hydrolase of the alpha/beta superfamily [Fusarium mangiferae]
KIL86506.1	3,4	O34355|YTCJ_BACSU Putative amidohydrolase YtcJ OS=Bacillus subtilis (strain 168) GN=ytcJ PE=4 SV=1//1.63764e-43	KIL86506.1 amidohydrolase ytcj-like protein [Fusarium avenaceum]
KIL88084.1	3	O42615|THDH_BLAAD Threonine dehydratase, mitochondrial OS=Blastobotrys adeninivorans GN=ILV1 PE=3 SV=1//0	KIL88084.1 threonine ammonia- biosynthetic [Fusarium avenaceum]
KIL90006.1	3	O42643|PRP22_SCHPO Pre-mRNA-splicing factor ATP-dependent RNA helicase prp22 OS=Schizosaccharomyces pombe (strain 972 / ATCC 24843) GN=prp22 PE=1 SV=1//5.13865e-10	PTB77002.1 P-loop containing nucleoside triphosphate hydrolase protein [Trichoderma longibrachiatum ATCC 18648]
KIL93808.1	3,4	O42652|AATC_SCHPO Aspartate aminotransferase, cytoplasmic OS=Schizosaccharomyces pombe (strain 972 / ATCC 24843) GN=aat2 PE=3 SV=1//3.17152e-111	KIL93808.1 aspartate aminotransferase [Fusarium avenaceum]
KIL88649.1	3,4	O50584|LTAE_PSEUN Low specificity L-threonine aldolase OS=Pseudomonas sp. (strain NCIMB 10558) GN=ltaE PE=1 SV=1//5.58518e-42	KIL88649.1 threonine aldolase [Fusarium avenaceum]
KIL85633.1	3	O69787|BETC_RHIME Choline-sulfatase OS=Rhizobium meliloti (strain 1021) GN=betC PE=1 SV=2//8.43437e-143	KIL85633.1 choline-sulfatase [Fusarium avenaceum]
KIL85924.1	3	O74913|YJ72_SCHPO Uncharacterized protein C757.02c OS=Schizosaccharomyces pombe (strain 972 / ATCC 24843) GN=SPCC757.02c PE=4 SV=1//4.42411e-32	KNG51467.1 nad dependent epimerase dehydratase [Stemphylium lycopersici]
KIL96606.1	3	O74976|FAT2_SCHPO Putative peroxisomal-coenzyme A synthetase OS=Schizosaccharomyces pombe (strain 972 / ATCC 24843) GN=SPCC1827.03c PE=1 SV=1//0	KPA44577.1 peroxisomal-coenzyme a synthetase [Fusarium langsethiae]
KIL89973.1	3	O94491|YC7A_SCHPO Uncharacterized transporter C417.10 OS=Schizosaccharomyces pombe (strain 972 / ATCC 24843) GN=SPCC417.10 PE=3 SV=1//4.81255e-70	RGP62764.1 glycosyltransferase family 31 [Fusarium sporotrichioides]
KIL88219.1	3	O94493|YC7C_SCHPO Uncharacterized esterase/lipase C417.12 OS=Schizosaccharomyces pombe (strain 972 / ATCC 24843) GN=SPCC417.12 PE=3 SV=2//1.20815e-97	RDW79352.1 carboxylic ester hydrolase-1 [Coleophoma cylindrospora]
KIL91337.1	3	O94628|YGE9_SCHPO Uncharacterized methyltransferase C1347.09 OS=Schizosaccharomyces pombe (strain 972 / ATCC 24843) GN=SPBC1347.09 PE=3 SV=1//6.80102e-11	RGP68738.1 duf1665 domain containing protein [Fusarium sporotrichioides]
KIL92324.1	3	O94727|FRP2_SCHPO Ferric/cupric reductase transmembrane component 2 OS=Schizosaccharomyces pombe (strain 972 / ATCC 24843) GN=frp2 PE=3 SV=1//6.89101e-18	SCO92143.1 related to ferric-chelate reductase [Fusarium oxysporum]
KIL91561.1	3	P00842|ATP9_NEUCR ATP synthase subunit 9, mitochondrial OS=Neurospora crassa (strain ATCC 24698 / 74-OR23-1A / CBS 708.71 / DSM 1257 / FGSC 987) GN=oli PE=1 SV=1//1.43767e-48	KIL91561.1 atp synthase subunit mitochondrial [Fusarium avenaceum]
KIL85830.1	3	P09805|KTXA_KLULA Killer toxin subunits alpha/beta OS=Kluyveromyces lactis (strain ATCC 8585 / CBS 2359 / DSM 70799 / NBRC 1267 / NRRL Y-1140 / WM37) PE=1 SV=1//5.78063e-89	RFN52690.1 rf2 protein [Fusarium sp. FIESC_12]
KIL89316.1	3	P0A2D1|UCPA_SALTY Oxidoreductase UcpA OS=Salmonella typhimurium (strain LT2 / SGSC1412 / ATCC 700720) GN=ucpA PE=3 SV=1//3.9513e-16	RFN43640.1 putative nADP(+)-dependent dehydrogenase [Fusarium sp. FIESC_12]
KIL84075.1	3,4	P0CB50|PRDX1_CHICK Peroxiredoxin-1 OS=Gallus gallus GN=PRDX1 PE=1 SV=1//2.89227e-91	RGP77112.1 peroxiredoxin alkyl hydroperoxide reductase subunit c [Fusarium longipes]
KIL87209.1	3	P0CY36|Y1806_PHANO SET domain-containing protein SNOG_11806 OS=Phaeosphaeria nodorum (strain SN15 / ATCC MYA-4574 / FGSC 10173) GN=SNOG_11806 PE=3 SV=1//5.11516e-175	RKL41579.1 Pyruvate decarboxylase [Fusarium proliferatum]
KIL94334.1	3	P0DN32|CUPR1_ARTBC Probable GPI-anchored cupredoxin ARB_05732-1 OS=Arthroderma benhamiae (strain ATCC MYA-4681 / CBS 112371) GN=ARB_05732-1 PE=1 SV=1//8.03846e-11	RGP74111.1 plastocyaninlike domain-containing [Fusarium sporotrichioides]
KIL96198.1	3	P13249|PUAC_STRAD Puromycin N-acetyltransferase OS=Streptomyces alboniger GN=pac PE=3 SV=2//1.72827e-09	KIL96198.1 puromycin n-acetyltransferase [Fusarium avenaceum]
KIL94858.1	3	P16928|ACSA_EMENI Acetyl-coenzyme A synthetase OS=Emericella nidulans (strain FGSC A4 / ATCC 38163 / CBS 112.46 / NRRL 194 / M139) GN=facA PE=2 SV=2//0	XP_018743126.1 acetyl-coenzyme A synthetase [Fusarium verticillioides 7600]
KIL96527.1	3	P17423|KHSE_YEAST Homoserine kinase OS=Saccharomyces cerevisiae (strain ATCC 204508 / S288c) GN=THR1 PE=1 SV=4//2.8678e-115	XP_011319158.1 homoserine kinase [Fusarium graminearum PH-1]
KIL91383.1	3	P18407|ALLC_NEUCR Allantoicase OS=Neurospora crassa (strain ATCC 24698 / 74-OR23-1A / CBS 708.71 / DSM 1257 / FGSC 987) GN=alc-1 PE=2 SV=2//0	RFN51512.1 allantoicase [Fusarium sp. FIESC_12]
KIL94758.1	3	P20945|ABAA_EMENI Regulatory protein abaA OS=Emericella nidulans (strain FGSC A4 / ATCC 38163 / CBS 112.46 / NRRL 194 / M139) GN=abaA PE=3 SV=3//2.03503e-10	RFN47098.1 regulatory protein abaa [Fusarium sp. FIESC_12]
KIL91637.1	3,4	P21449|MDR2_CRIGR Multidrug resistance protein 2 OS=Cricetulus griseus GN=PGY2 PE=2 SV=2//0	ENH68447.1 Leptomycin B resistance protein pmd1 [Fusarium oxysporum f. sp. cubense race 1]
KIL94789.1	3	P22768|ASSY_YEAST Argininosuccinate synthase OS=Saccharomyces cerevisiae (strain ATCC 204508 / S288c) GN=ARG1 PE=1 SV=3//4.9659e-155	XP_011317818.1 argininosuccinate synthase [Fusarium graminearum PH-1]
KIL84679.1	3	P23381|SYWC_HUMAN Tryptophan--tRNA ligase, cytoplasmic OS=Homo sapiens GN=WARS PE=1 SV=2//5.70586e-69	KIL84679.1 tryptophanyl-trna synthetase [Fusarium avenaceum]
KIL85443.1	3	P23623|OXLA_NEUCR L-amino-acid oxidase OS=Neurospora crassa (strain ATCC 24698 / 74-OR23-1A / CBS 708.71 / DSM 1257 / FGSC 987) GN=lox PE=1 SV=2//3.87672e-110	EMT72742.1 L-amino-acid oxidase [Fusarium oxysporum f. sp. cubense race 4]
KIL93826.1	3,4	P24665|PRTA_ASPNG Aspergillopepsin-2 OS=Aspergillus niger PE=1 SV=1//2.44212e-56	XP_011320614.1 aspergillopepsin-2 precursor [Fusarium graminearum PH-1]
KIL94112.1	3	P25036|YSP3_YEAST Subtilisin-like protease 3 OS=Saccharomyces cerevisiae (strain ATCC 204508 / S288c) GN=YSP3 PE=2 SV=2//6.03471e-23	PTD08106.1 Subtilisin-like protein protease 3 [Fusarium culmorum]
KIL87218.1	3	P25526|GABD_ECOLI Succinate-semialdehyde dehydrogenase [NADP(+)] GabD OS=Escherichia coli (strain K12) GN=gabD PE=1 SV=1//7.459e-155	KIL87218.1 succinate-semialdehyde dehydrogenase [Fusarium avenaceum]
KIL91697.1	3	P25605|ILV6_YEAST Acetolactate synthase small subunit, mitochondrial OS=Saccharomyces cerevisiae (strain ATCC 204508 / S288c) GN=ILV6 PE=1 SV=2//1.74072e-124	KIL91697.1 acetolactate synthase small mitochondrial [Fusarium avenaceum]
KIL92343.1	3	P28346|RODL_EMENI Rodlet protein OS=Emericella nidulans (strain FGSC A4 / ATCC 38163 / CBS 112.46 / NRRL 194 / M139) GN=rodA PE=2 SV=1//1.96476e-12	KIL88585.1 rodlet peptide [Fusarium avenaceum]
KIL88585.1	3	P28346|RODL_EMENI Rodlet protein OS=Emericella nidulans (strain FGSC A4 / ATCC 38163 / CBS 112.46 / NRRL 194 / M139) GN=rodA PE=2 SV=1//2.34547e-17	KIL88585.1 rodlet peptide [Fusarium avenaceum]
KIL84732.1	3	P32332|OAC1_YEAST Mitochondrial oxaloacetate transport protein OS=Saccharomyces cerevisiae (strain ATCC 204508 / S288c) GN=OAC1 PE=1 SV=1//4.15608e-87	KIL84732.1 solute carrier family member 46 [Fusarium avenaceum]
KIL87626.1	3	P32948|LIP4_CANRU Lipase 4 OS=Candida rugosa GN=LIP4 PE=3 SV=1//5.52326e-69	CVK95451.1 related to triacylglycerol lipase V precursor [Fusarium mangiferae]
KIL88897.1	3,4	P36619|PMD1_SCHPO Leptomycin B resistance protein pmd1 OS=Schizosaccharomyces pombe (strain 972 / ATCC 24843) GN=pmd1 PE=3 SV=2//0	KIL88897.1 atpase [Fusarium avenaceum]
KIL88693.1	3	P38090|AGP2_YEAST General amino acid permease AGP2 OS=Saccharomyces cerevisiae (strain ATCC 204508 / S288c) GN=AGP2 PE=1 SV=1//2.34413e-149	RFN51445.1 putative carnitine transporter [Fusarium sp. FIESC_12]
KIL89580.1	3	P38680|MTR_NEUCR N amino acid transport system protein OS=Neurospora crassa (strain ATCC 24698 / 74-OR23-1A / CBS 708.71 / DSM 1257 / FGSC 987) GN=mtr PE=3 SV=2//3.90845e-16	KLO83932.1 sucrose cleavage protein [Fusarium fujikuroi]
KIL89671.1	3	P38680|MTR_NEUCR N amino acid transport system protein OS=Neurospora crassa (strain ATCC 24698 / 74-OR23-1A / CBS 708.71 / DSM 1257 / FGSC 987) GN=mtr PE=3 SV=2//3.90845e-16	ENH71939.1 N amino acid transport system protein [Fusarium oxysporum f. sp. cubense race 1]
KIL87951.1	3	P38680|MTR_NEUCR N amino acid transport system protein OS=Neurospora crassa (strain ATCC 24698 / 74-OR23-1A / CBS 708.71 / DSM 1257 / FGSC 987) GN=mtr PE=3 SV=2//5.08629e-46	KLO81166.1 neutral amino acid permease [Fusarium fujikuroi]
KIL87053.1	3	P38680|MTR_NEUCR N amino acid transport system protein OS=Neurospora crassa (strain ATCC 24698 / 74-OR23-1A / CBS 708.71 / DSM 1257 / FGSC 987) GN=mtr PE=3 SV=2//6.77578e-37	KIL87053.1 n amino acid transport system protein [Fusarium avenaceum]
KIL89564.1	3	P38694|MSC7_YEAST Putative aldehyde dehydrogenase-like protein YHR039C OS=Saccharomyces cerevisiae (strain ATCC 204508 / S288c) GN=MSC7 PE=1 SV=1//6.85075e-180	KIL92023.1 nad-dependent aldehyde dehydrogenase [Fusarium avenaceum]
KIL93419.1	3	P38891|BCA1_YEAST Branched-chain-amino-acid aminotransferase, mitochondrial OS=Saccharomyces cerevisiae (strain ATCC 204508 / S288c) GN=BAT1 PE=1 SV=1//3.23337e-166	KPA46368.1 branched-chain amino acid aminotransferase [Fusarium langsethiae]
KIL86611.1	3	P38993|FET3_YEAST Iron transport multicopper oxidase FET3 OS=Saccharomyces cerevisiae (strain ATCC 204508 / S288c) GN=FET3 PE=1 SV=2//0	RFN55188.1 cell surface ferroxidase [Fusarium sp. FIESC_12]
KIL89204.1	3	P39932|STL1_YEAST Sugar transporter STL1 OS=Saccharomyces cerevisiae (strain ATCC 204508 / S288c) GN=STL1 PE=1 SV=2//1.05014e-78	KIL89204.1 sugar transporter stl1 [Fusarium avenaceum]
KIL85295.1	3,4	P39980|SIT1_YEAST Siderophore iron transporter 1 OS=Saccharomyces cerevisiae (strain ATCC 204508 / S288c) GN=SIT1 PE=3 SV=1//1.91883e-144	KIL85295.1 mfs sit siderophore-iron:h+ symporter [Fusarium avenaceum]
KIL91581.1	3,4	P40474|QDR2_YEAST Quinidine resistance protein 2 OS=Saccharomyces cerevisiae (strain ATCC 204508 / S288c) GN=QDR2 PE=1 SV=1//5.57617e-70	PTD04348.1 Plasma membrane iron permease [Fusarium culmorum]
KIL85509.1	3	P40332|IOLX_BACSU scyllo-inositol 2-dehydrogenase (NAD(+)) OS=Bacillus subtilis (strain 168) GN=iolX PE=1 SV=2//2.88555e-21	EXM22498.1 oxidoreductase [Fusarium oxysporum f. sp. vasinfectum 25433]
KIL92588.1	3	P40474|QDR2_YEAST Quinidine resistance protein 2 OS=Saccharomyces cerevisiae (strain ATCC 204508 / S288c) GN=QDR2 PE=1 SV=1//5.57617e-70	EMT60416.1 Quinidine resistance protein 1 [Fusarium oxysporum f. sp. cubense race 4]
KIL95979.1	3	P40586|YIW2_YEAST Uncharacterized protein YIR042C OS=Saccharomyces cerevisiae (strain ATCC 204508 / S288c) GN=YIR042C PE=3 SV=1//8.62116e-48	SCO77325.1 related to GNAT family acetyltransferase [Fusarium oxysporum]
KIL92346.1	3	P41746|RODL_ASPFU Hydrophobin OS=Neosartorya fumigata (strain ATCC MYA-4609 / Af293 / CBS 101355 / FGSC A1100) GN=rodA PE=2 SV=2//8.06742e-21	CVL02364.1 related to GNAT family acetyltransferase [Fusarium proliferatum]
KIL85313.1	3,4	P42041|ALDH_ALTAL Aldehyde dehydrogenase OS=Alternaria alternata GN=ALTA10 PE=1 SV=2//1.77868e-141	KIL85313.1 aldehyde dehydrogenase (nad+) [Fusarium avenaceum]
KIL88169.1	3	P42769|GSTF1_ARATH Glutathione S-transferase PM239X14 OS=Arabidopsis thaliana PE=2 SV=1//5.17112e-29	CVK88286.1 related to glutathione S-transferase PM239X14 [Fusarium proliferatum]
KIL95725.1	3	P47125|I23O_YEAST Indoleamine 2,3-dioxygenase OS=Saccharomyces cerevisiae (strain ATCC 204508 / S288c) GN=BNA2 PE=1 SV=1//7.22092e-17	RGP72025.1 indoleamine 2,3-dioxygenase [Fusarium longipes]
KIL85821.1	3,4	P47159|YJ94_YEAST Uncharacterized membrane protein YJR124C OS=Saccharomyces cerevisiae (strain ATCC 204508 / S288c) GN=YJR124C PE=1 SV=1//1.47651e-61	KPA36947.1 mfs transporter protein [Fusarium langsethiae]
KIL85408.1	3	P51635|AK1A1_RAT Alcohol dehydrogenase [NADP(+)] OS=Rattus norvegicus GN=Akr1a1 PE=1 SV=2//4.14621e-90	KIL85408.1 alcohol dehydrogenase [Fusarium avenaceum]
KIL94138.1	3	P52959|CTF1B_FUSSO Cutinase transcription factor 1 beta OS=Fusarium solani subsp. pisi GN=CTF1-BETA PE=2 SV=1//3.23964e-26	RFN48470.1 cutinase transcription factor 1 beta [Fusarium sp. FIESC_12]
KIL90315.1	3	P53047|RTA1_YEAST Protein RTA1 OS=Saccharomyces cerevisiae (strain ATCC 204508 / S288c) GN=RTA1 PE=1 SV=1//3.75341e-24	ENH70706.1 Protein RTA1 [Fusarium oxysporum f. sp. cubense race 1]
KIL94444.1	3	P53334|SCW4_YEAST Probable family 17 glucosidase SCW4 OS=Saccharomyces cerevisiae (strain ATCC 204508 / S288c) GN=SCW4 PE=1 SV=1//1.13758e-66	ENH65070.1 Putative family 17 glucosidase SCW4 [Fusarium oxysporum f. sp. cubense race 1]
KIL89487.1	3	P77243|PRPD_ECOLI 2-methylcitrate dehydratase OS=Escherichia coli (strain K12) GN=prpD PE=1 SV=3//0	XP_018237804.1 2-methylcitrate dehydratase [Fusarium oxysporum f. sp. lycopersici 4287]
KIL94804.1	3	P80235|CACM_YEAST Putative mitochondrial carnitine O-acetyltransferase OS=Saccharomyces cerevisiae (strain ATCC 204508 / S288c) GN=YAT1 PE=1 SV=2//1.32533e-171	KIL94804.1 carnitine o-acetyltransferase [Fusarium avenaceum]
KIL85204.1	3	P83516|IXCI_RHIMP Chymotrypsin-elastase inhibitor ixodidin OS=Rhipicephalus microplus PE=1 SV=2//1.32732e-14	KIL85204.1 chymotrypsin-elastase inhibitor ixodidin [Fusarium avenaceum]
KIL84681.1	3	Q00357|TOXA_COCCA Putative HC-toxin efflux carrier TOXA OS=Cochliobolus carbonum GN=TOXA PE=3 SV=1//1.30412e-58	KIL84681.1 major facilitator superfamily transporter [Fusarium avenaceum]
KIL85860.1	3	Q00808|HETE1_PODAS Vegetative incompatibility protein HET-E-1 OS=Podospora anserina GN=HET-E1 PE=3 SV=1//7.37328e-52	KIL85860.1 vegetative incompatibility protein het-e-1 [Fusarium avenaceum]
KIL90828.1	3	Q01262|HYUA_PSESN Hydantoin utilization protein A OS=Pseudomonas sp. (strain NS671) GN=hyuA PE=3 SV=1//1.8073e-30	PTD10212.1 Hydantoin utilization protein A [Fusarium culmorum]
KIL91375.1	3	Q01738|CDH_PHACH Cellobiose dehydrogenase OS=Phanerochaete chrysosporium GN=CDH-1 PE=1 SV=1//1.10959e-80	KIL91375.1 cellobiose dehydrogenase [Fusarium avenaceum]
KIL84854.1	3	Q01911|TETX_BACFG Tetracycline resistance protein from transposon Tn4351/Tn4400 OS=Bacteroides fragilis GN=tetX PE=4 SV=1//5.36802e-25	CVL06375.1 related to tetracycline resistance protein from transposon Tn4351/Tn4400 [Fusarium proliferatum]
KIL92176.1	3	Q02357|ANK1_MOUSE Ankyrin-1 OS=Mus musculus GN=Ank1 PE=1 SV=2//2.46537e-25	KIL92176.1 ankyrin repeat protein [Fusarium avenaceum]
KIL87415.1	3	Q04991|FMP42_YEAST Protein FMP42 OS=Saccharomyces cerevisiae (strain ATCC 204508 / S288c) GN=FMP42 PE=1 SV=1//1.80554e-92	KPA38186.1 major facilitator superfamily transporter [Fusarium langsethiae]
KIL87748.1	3	Q08268|MCH4_YEAST Probable transporter MCH4 OS=Saccharomyces cerevisiae (strain ATCC 204508 / S288c) GN=MCH4 PE=1 SV=1//1.7144e-27	KPA37250.1 mfs transporter [Fusarium langsethiae]
KIL93711.1	3,4	Q08908|FRE5_YEAST Ferric reductase transmembrane component 5 OS=Saccharomyces cerevisiae (strain ATCC 204508 / S288c) GN=FRE5 PE=2 SV=1//3.90968e-36	EMT67830.1 Ferric reductase transmembrane component 5 [Fusarium oxysporum f. sp. cubense race 4]
KIL92782.1	3	Q09893|YAI5_SCHPO Uncharacterized protein C24B11.05 OS=Schizosaccharomyces pombe (strain 972 / ATCC 24843) GN=SPAC24B11.05 PE=3 SV=1//5.16572e-71	KPA39922.1 pyrimidine 5`-nucleotidase [Fusarium langsethiae]
KIL86612.1	3	Q09919|FIP1_SCHPO Plasma membrane iron permease OS=Schizosaccharomyces pombe (strain 972 / ATCC 24843) GN=fip1 PE=1 SV=1//3.4855e-97	KIL86612.1 high-affinity iron transporter [Fusarium avenaceum]
KIL94633.1	3	Q0DA50|C3H45_ORYSJ Zinc finger CCCH domain-containing protein 45 OS=Oryza sativa subsp. japonica GN=Os06g0677700 PE=3 SV=1//1.51666e-07	ENH60718.1 Cleavage and polyadenylation specificity factor CPSF30 [Fusarium oxysporum f. sp. cubense race 1]
KIL88216.1	3	Q12608|STCB_EMENI Probable sterigmatocystin biosynthesis P450 monooxygenase STCB OS=Emericella nidulans (strain FGSC A4 / ATCC 38163 / CBS 112.46 / NRRL 194 / M139) GN=stcB PE=3 SV=2//1.3066e-48	PTD06293.1 putative sterigmatocystin biosynthesis P450 monooxygenase STCB [Fusarium culmorum]
KIL86690.1	3	Q12664|CP51_PENIT Eburicol 14-alpha-demethylase OS=Penicillium italicum GN=CYP51 PE=3 SV=1//0	KIL86690.1 cytochrome family 51 (sterol 14-demethylase) [Fusarium avenaceum]
KIL88167.1	3	Q13231|CHIT1_HUMAN Chitotriosidase-1 OS=Homo sapiens GN=CHIT1 PE=1 SV=1//3.43244e-34	RGP61081.1 chitinase 3 [Fusarium longipes]
KIL88668.1	3	Q19A54|NIT_GIBMO Nitrilase OS=Gibberella moniliformis PE=1 SV=1//0	KIL88668.1 aliphatic nitrilase [Fusarium avenaceum]
KIL86332.1	3,4	Q27519|C13A7_CAEEL Putative cytochrome P450 CYP13A7 OS=Caenorhabditis elegans GN=cyp-13A7 PE=3 SV=1//1.48332e-22	RFN52109.1 cytochrome p450 [Fusarium sp. FIESC_12]
KIL93640.1	3,4	Q2TZB2|SIDA_ASPOR L-ornithine N(5)-monooxygenase OS=Aspergillus oryzae (strain ATCC 42149 / RIB 40) GN=dffA PE=1 SV=2//7.57707e-156	KIL93640.1 l-ornithine n5-oxygenase [Fusarium avenaceum]
KIL87693.1	3	Q2U100|M2DH_ASPOR Mannitol 2-dehydrogenase OS=Aspergillus oryzae (strain ATCC 42149 / RIB 40) GN=AO090011000230 PE=3 SV=1//0	XP_023436761.1 D-mannonate oxidoreductase family protein [Fusarium fujikuroi IMI 58289]
KIL92316.1	3	Q3ZFI7|GAR1_HYPJE D-galacturonate reductase OS=Hypocrea jecorina GN=gar1 PE=1 SV=1//4.25134e-88	CVL07398.1 probable aldo/keto reductase family proteins [Fusarium mangiferae]
KIL92957.1	3	Q42598|THRC_SCHPO Threonine synthase OS=Schizosaccharomyces pombe (strain 972 / ATCC 24843) GN=thrc PE=1 SV=1//0	KIL92957.1 threonine synthase [Fusarium avenaceum]
KIL89751.1	3	Q47944|SDH_GLUOY L-sorbose 1-dehydrogenase OS=Gluconobacter oxydans PE=3 SV=1//2.00387e-63	KPA46225.1 gmc oxidoreductase [Fusarium langsethiae]
KIL96152.1	3	Q4HYR2|ACEA_GIBZE Isocitrate lyase OS=Gibberella zeae (strain PH-1 / ATCC MYA-4620 / FGSC 9075 / NRRL 31084) GN=ICL1 PE=3 SV=1//0	KIL96152.1 isocitrate lyase [Fusarium avenaceum]
KIL90165.1	3,4	Q4UMH6|Y381_RICFE Putative ankyrin repeat protein RF_0381 OS=Rickettsia felis (strain ATCC VR-1525 / URRWXCal2) GN=RF_0381 PE=3 SV=1//1.40858e-06	KLO96706.1 ankyrin [Fusarium fujikuroi]
KIL90164.1	3	Q4UMH6|Y381_RICFE Putative ankyrin repeat protein RF_0381 OS=Rickettsia felis (strain ATCC VR-1525 / URRWXCal2) GN=RF_0381 PE=3 SV=1//1.68316e-14	SCO90102.1 related to ankyrin [Fusarium oxysporum]
KIL87671.1	3,4	Q4WF53|NRPS4_ASPFU Nonribosomal peptide synthetase 4 OS=Neosartorya fumigata (strain ATCC MYA-4609 / Af293 / CBS 101355 / FGSC A1100) GN=NRPS4 PE=2 SV=1//0	KIL87671.1 non-ribosomal peptide synthetase [Fusarium avenaceum]
KIL93715.1	3,4	Q4WR82|NRPS2_ASPFU Nonribosomal peptide synthetase 2 OS=Neosartorya fumigata (strain ATCC MYA-4609 / Af293 / CBS 101355 / FGSC A1100) GN=NRPS2 PE=2 SV=1//5.4182e-06	KIL93715.1 non-ribosomal peptide synthetase [Fusarium avenaceum]
KIL86239.1	3	Q4WT66|NRPS1_ASPFU Nonribosomal peptide synthetase 1 OS=Neosartorya fumigata (strain ATCC MYA-4609 / Af293 / CBS 101355 / FGSC A1100) GN=NRPS1 PE=1 SV=1//1.31473e-07	KIL86239.1 non-ribosomal peptide synthetase [Fusarium avenaceum]
KIL93310.1	3	Q503M4|MT12B_DANRE Monocarboxylate transporter 12-B OS=Danio rerio GN=slc16a12b PE=2 SV=1//3.75839e-12	KIL93310.1 monocarboxylate transporter 10 [Fusarium avenaceum]
KIL92676.1	3	Q54CX6|3HIDH_DICDI Probable 3-hydroxyisobutyrate dehydrogenase, mitochondrial OS=Dictyostelium discoideum GN=hibA PE=3 SV=1//1.2216e-60	KPA40996.1 3-hydroxyisobutyrate dehydrogenase [Fusarium langsethiae]
KIL90086.1	3	Q54EW2|Y9130_DICDI Putative bifunctional amine oxidase DDB_G0291301 OS=Dictyostelium discoideum GN=DDB_G0291301 PE=1 SV=1//8.72369e-65	CVL11503.1 related to L-amino-acid oxidase [Fusarium proliferatum]
KIL94155.1	3	Q54LN9|ACMSD_DICDI 2-amino-3-carboxymuconate-6-semialdehyde decarboxylase OS=Dictyostelium discoideum GN=acmsd PE=3 SV=1//7.62561e-09	KIL94155.1 2-amino-3-carboxymuconate-6-semialdehyde decarboxylase [Fusarium avenaceum]
KIL84158.1	3	Q55CD9|NDH_DICDI Probable NADH dehydrogenase OS=Dictyostelium discoideum GN=DDB_G0270104 PE=3 SV=2//1.58555e-98	KIL84158.1 nadh dehydrogenase [Fusarium avenaceum]
KIL87272.1	3	Q58624|Y1227_METJA Uncharacterized protein MJ1227 OS=Methanocaldococcus jannaschii (strain ATCC 43067 / DSM 2661 / JAL-1 / JCM 10045 / NBRC 100440) GN=MJ1227 PE=3 SV=1//1.81928e-31	KIL87272.1 ribonucleoside-triphosphate reductase [Fusarium avenaceum]
KIL94226.1	3	Q59477|DHAT_KLEPN 1,3-propanediol dehydrogenase OS=Klebsiella pneumoniae GN=dhaT PE=1 SV=1//1.30591e-14	RGP80709.1 propanediol dehydrogenase [Fusarium longipes]
KIL94406.1	3	Q59728|HAD9_PSEPU (S)-2-haloacid dehalogenase H-109 OS=Pseudomonas putida GN=dehH109 PE=3 SV=1//2.70285e-13	RFN52438.1 2-haloacid dehalogenase [Fusarium sp. FIESC_12]
KIL87427.1	3	Q5AF03|HSP31_CANAL Glyoxalase 3 OS=Candida albicans (strain SC5314 / ATCC MYA-2876) GN=GLX3 PE=1 SV=1//6.52144e-71	SCO90774.1 related to NonF protein, involved in nonactin biosynthesis [Fusarium oxysporum]
KIL89673.1	3	Q5ASN8|PMP20_EMENI Putative peroxiredoxin pmp20 OS=Emericella nidulans (strain FGSC A4 / ATCC 38163 / CBS 112.46 / NRRL 194 / M139) GN=AN8692 PE=1 SV=1//4.32829e-61	KIL89673.1 oxidoreductase [Fusarium avenaceum]
KIL87303.1	3,4	Q5ATQ3|PGLR_EMENI Endopolygalacturonase AN8327 OS=Emericella nidulans (strain FGSC A4 / ATCC 38163 / CBS 112.46 / NRRL 194 / M139) GN=AN8327 PE=1 SV=1//4.61111e-141	KIL87303.1 polygalacturonase [Fusarium avenaceum]
KIL93294.1	3	Q5B2K4|ACPA_EMENI Acetate permease A OS=Emericella nidulans (strain FGSC A4 / ATCC 38163 / CBS 112.46 / NRRL 194 / M139) GN=acpA PE=2 SV=1//7.60493e-63	SCV46118.1 related to Y.lipolytica glyoxylate pathway regulator GPR1 [Fusarium fujikuroi]
KIL84891.1	3	Q5BG98|MCR1_EMENI NADH-cytochrome b5 reductase 2 OS=Emericella nidulans (strain FGSC A4 / ATCC 38163 / CBS 112.46 / NRRL 194 / M139) GN=mcr1 PE=3 SV=1//1.33322e-71	KIL84891.1 cytochrome-b5 reductase [Fusarium avenaceum]
KIL93713.1	3,4	Q5F364|MRP1_CHICK Multidrug resistance-associated protein 1 OS=Gallus gallus GN=ABCC1 PE=2 SV=1//0	RKL50854.1 Multidrug resistance-associated protein 1 [Fusarium proliferatum]
KIL92633.1	3	Q5T1C6|THEM4_HUMAN Acyl-coenzyme A thioesterase THEM4 OS=Homo sapiens GN=THEM4 PE=1 SV=1//1.92067e-07	KIL92633.1 thioesterase superfamily member 4 [Fusarium avenaceum]
KIL87568.1	3	Q5ZID0|NMRL1_CHICK NmrA-like family domain-containing protein 1 OS=Gallus gallus GN=NMRAL1 PE=2 SV=1//1.14329e-16	CVK95336.1 related to nucleoside-diphosphate-sugar epimerases [Fusarium mangiferae]
KIL96584.1	3	Q5ZID0|NMRL1_CHICK NmrA-like family domain-containing protein 1 OS=Gallus gallus GN=NMRAL1 PE=2 SV=1//1.64088e-27	PTD03372.1 NmrA-like protein family domain-containing protein 1 [Fusarium culmorum]
KIL92030.1	3	Q7RVS9|PCKA_NEUCR Phosphoenolpyruvate carboxykinase [ATP] OS=Neurospora crassa (strain ATCC 24698 / 74-OR23-1A / CBS 708.71 / DSM 1257 / FGSC 987) GN=acu-6 PE=3 SV=2//0	RGP61826.1 phosphoenolpyruvate carboxykinase [Fusarium longipes]
KIL96379.1	3	Q86IC8|CAMT2_DICDI Probable caffeoyl-CoA O-methyltransferase 2 OS=Dictyostelium discoideum GN=omt6 PE=1 SV=1//6.93708e-21	CVK92585.1 related to caffeoyl-coa o-methyltransferase [Fusarium mangiferae]
KIL94141.1	3,4	Q870L2|MIRB_EMENI Siderophore iron transporter mirB OS=Emericella nidulans (strain FGSC A4 / ATCC 38163 / CBS 112.46 / NRRL 194 / M139) GN=mirB PE=3 SV=1//0	RGP62592.1 siderophore iron transporter mirb [Fusarium sporotrichioides]
KIL95063.1	3,4	Q870L2|MIRB_EMENI Siderophore iron transporter mirB OS=Emericella nidulans (strain FGSC A4 / ATCC 38163 / CBS 112.46 / NRRL 194 / M139) GN=mirB PE=3 SV=1//0	CZR34793.1 related to major facilitator MirA [Fusarium proliferatum ET1]
KIL87674.1	3,4	Q870L2|MIRB_EMENI Siderophore iron transporter mirB OS=Emericella nidulans (strain FGSC A4 / ATCC 38163 / CBS 112.46 / NRRL 194 / M139) GN=mirB PE=3 SV=1//0	KIL87674.1 siderophore iron transporter mirb [Fusarium avenaceum]
KIL85942.1	3,4	Q870L2|MIRB_EMENI Siderophore iron transporter mirB OS=Emericella nidulans (strain FGSC A4 / ATCC 38163 / CBS 112.46 / NRRL 194 / M139) GN=mirB PE=3 SV=1//2.44383e-110	PTD10288.1 Siderophore iron transporter mirB [Fusarium culmorum]
KIL88898.1	3,4	Q8BUE4|AIFM2_MOUSE Apoptosis-inducing factor 2 OS=Mus musculus GN=Aifm2 PE=1 SV=1//1.55834e-18	EMT62409.1 Apoptosis-inducing factor 2 [Fusarium oxysporum f. sp. cubense race 4]
KIL88220.1	3	Q8H151|AAE13_ARATH Malonate--CoA ligase OS=Arabidopsis thaliana GN=AAE13 PE=1 SV=1//2.07714e-96	PTD09424.1 Acyl-CoA synthetase family member 3, mitochondrial [Fusarium culmorum]
KIL93074.1	3	Q8H3C8|ILL8_ORYSJ IAA-amino acid hydrolase ILR1-like 8 OS=Oryza sativa subsp. japonica GN=ILL8 PE=2 SV=1//2.49097e-57	KIL93074.1 hippurate hydrolase [Fusarium avenaceum]
KIL92897.1	3	Q8LAD0|PDX2_ARATH Probable pyridoxal 5&apos;-phosphate synthase subunit PDX2 OS=Arabidopsis thaliana GN=PDX2 PE=1 SV=1//1.39296e-54	XP_018245562.1 glutamine amidotransferase [Fusarium oxysporum f. sp. lycopersici 4287]
KIL87003.1	3	Q8LP17|CCD1_PEA Carotenoid 9,10(9&apos;,10&apos;)-cleavage dioxygenase 1 OS=Pisum sativum GN=CCD1 PE=2 SV=1//1.16668e-54	KIL87003.1 lignostilbene alphabeta-dioxygenase i [Fusarium avenaceum]
KIL87886.1	3	Q8TV92|MFNA_METKA Probable L-tyrosine/L-aspartate decarboxylase OS=Methanopyrus kandleri (strain AV19 / DSM 6324 / JCM 9639 / NBRC 100938) GN=mfnA PE=3 SV=1//6.0665e-17	ENH62151.1 L-tyrosine decarboxylase [Fusarium oxysporum f. sp. cubense race 1]
KIL92195.1	3,4	Q8X1Z7|MIRA_EMENI Siderophore iron transporter mirA OS=Emericella nidulans (strain FGSC A4 / ATCC 38163 / CBS 112.46 / NRRL 194 / M139) GN=mirA PE=3 SV=1//1.09468e-127	RKK77781.1 Siderophore iron transporter mirA [Fusarium oxysporum]
KIL94382.1	3	Q8X226|CAS1_CRYNH Probable O-acetyltransferase CAS1 OS=Cryptococcus neoformans var. grubii serotype A (strain H99 / ATCC 208821 / CBS 10515 / FGSC 9487) GN=CAS1 PE=3 SV=1//1.16958e-107	RGP74171.1 o-acetyltransferase cas1 [Fusarium sporotrichioides]
KIL93712.1	3,4	Q92341|STR3_SCHPO Siderophore iron transporter 3 OS=Schizosaccharomyces pombe (strain 972 / ATCC 24843) GN=str3 PE=1 SV=1//3.03651e-116	RKK08812.1 Siderophore iron transporter 3 [Fusarium oxysporum f. sp. cepae]
KIL88271.1	3,4	Q92407|HXKG_ASPNG Glucokinase OS=Aspergillus niger GN=glkA PE=1 SV=1//1.58463e-12	SCO82707.1 probable glucokinase [Fusarium oxysporum]
KIL91121.1	3	Q96VJ7|DHE4_GIBFU NADP-specific glutamate dehydrogenase OS=Gibberella fujikuroi GN=GDH2 PE=3 SV=1//0	KIL91121.1 nadp-specific glutamate dehydrogenase [Fusarium avenaceum]
KIL91580.1	3,4	Q96WT3|FET3_CANGA Iron transport multicopper oxidase FET3 OS=Candida glabrata (strain ATCC 2001 / CBS 138 / JCM 3761 / NBRC 0622 / NRRL Y-65) GN=FET3 PE=3 SV=1//0	KIL91580.1 iron transport multicopper oxidase fet3 [Fusarium avenaceum]
KIL83710.1	3	Q98K73|TAM_RHILO Trans-aconitate 2-methyltransferase OS=Rhizobium loti (strain MAFF303099) GN=tam PE=3 SV=1//9.40463e-90	KIL83710.1 trans-aconitate 2-methyltransferase [Fusarium avenaceum]
KIL91343.1	3	Q98KK0|BODG_RHILO Probable gamma-butyrobetaine dioxygenase OS=Rhizobium loti (strain MAFF303099) GN=mll1440 PE=3 SV=1//1.15626e-35	CVK87405.1 related to gamma-butyrobetaine,2-oxoglutarate dioxygenase [Fusarium mangiferae]
KIL88168.1	3	Q9AVB0|LECB_PHYAM Lectin-B OS=Phytolacca americana PE=1 SV=1//3.52681e-11	RGP61080.1 keratin-associated 5-4 [Fusarium longipes]
KIL86675.1	3,4	Q9C0U9|YQD3_SCHPO Uncharacterized transporter PB1C11.03 OS=Schizosaccharomyces pombe (strain 972 / ATCC 24843) GN=SPCPB1C11.03 PE=1 SV=1//2.1263e-170	CVK98359.1 related to Dal5p [Fusarium mangiferae]
KIL95714.1	3	Q9FR37|AMI1_ARATH Amidase 1 OS=Arabidopsis thaliana GN=AMI1 PE=1 SV=1//5.88102e-16	ENH70318.1 Glutamyl-tRNA(Gln) amidotransferase subunit A [Fusarium oxysporum f. sp. cubense race 1]
KIL86849.1	3	Q9HZQ8|LAP_PSEAE Aminopeptidase OS=Pseudomonas aeruginosa (strain ATCC 15692 / PAO1 / 1C / PRS 101 / LMG 12228) GN=lap PE=1 SV=1//1.54798e-66	SCO89533.1 related to aminopeptidase Y precursor, vacuolar [Fusarium oxysporum]
KIL85735.1	3	Q9P3I3|ARGD_NEUCR Acetylornithine aminotransferase, mitochondrial OS=Neurospora crassa (strain ATCC 24698 / 74-OR23-1A / CBS 708.71 / DSM 1257 / FGSC 987) GN=arg-8 PE=3 SV=1//0	RGP60372.1 acetylornithine aminotransferase, mitochondrial [Fusarium sporotrichioides]
KIL92989.1	3	Q9P3R1|ERG6_NEUCR Sterol 24-C-methyltransferase erg-4 OS=Neurospora crassa (strain ATCC 24698 / 74-OR23-1A / CBS 708.71 / DSM 1257 / FGSC 987) GN=erg-4 PE=3 SV=1//2.86434e-162	KIL92989.1 sterol 24-c-methyltransferase [Fusarium avenaceum]
KIL89512.1	3,4	Q9SJF3|DCP1_ARATH mRNA-decapping enzyme-like protein OS=Arabidopsis thaliana GN=At1g08370 PE=1 SV=2//6.20605e-12	RGP66866.1 dcp1-like decapping [Fusarium longipes]
KIL93934.1	3,4	Q9URZ3|PUT4_SCHPO Probable proline-specific permease put4 OS=Schizosaccharomyces pombe (strain 972 / ATCC 24843) GN=put4 PE=3 SV=1//3.30091e-140	RKK80487.1 putative proline-specific permease put4 [Fusarium oxysporum]
KIL93863.1	3,4	Q9USN4|YJA1_SCHPO Uncharacterized transporter C1529.01 OS=Schizosaccharomyces pombe (strain 972 / ATCC 24843) GN=SPCC1529.01 PE=3 SV=2//1.71488e-114	PTD08316.1 putative efflux pump mfs2 [Fusarium culmorum]
KIL94987.1	3,4	Q9UTA9|YL89_SCHPO Uncharacterized methyltransferase C25B8.09 OS=Schizosaccharomyces pombe (strain 972 / ATCC 24843) GN=SPAC25B8.09 PE=3 SV=1//1.24297e-23	KPA39600.1 2-heptaprenyl- -naphthoquinone [Fusarium langsethiae]
KIL93714.1	3,4	Q9UUE3|YNZ6_SCHPO Putative lysine N-acyltransferase C17G9.06c OS=Schizosaccharomyces pombe (strain 972 / ATCC 24843) GN=SPBC17G9.06c PE=3 SV=1//2.63757e-27	EMT67828.1 Putative lysine N-acyltransferase C17G9.06c [Fusarium oxysporum f. sp. cubense race 4]
KIL88899.1	3,4	Q9UUE3|YNZ6_SCHPO Putative lysine N-acyltransferase C17G9.06c OS=Schizosaccharomyces pombe (strain 972 / ATCC 24843) GN=SPBC17G9.06c PE=3 SV=1//2.69795e-49	KPA45018.1 lysine n-acyltransferase [Fusarium langsethiae]
KIL87673.1	3,4	Q9UUE3|YNZ6_SCHPO Putative lysine N-acyltransferase C17G9.06c OS=Schizosaccharomyces pombe (strain 972 / ATCC 24843) GN=SPBC17G9.06c PE=3 SV=1//5.92929e-48	CVK95612.1 related to aerobactin siderophore biosynthesis protein iucB [Fusarium mangiferae]
KIL92303.1	3	Q9Y7D5|LOVF_ASPTE Lovastatin diketide synthase LovF OS=Aspergillus terreus GN=lovF PE=1 SV=1//0	KIL92303.1 polyketide synthase [Fusarium avenaceum]
KIL92927.1	3	Q9Y885|TOXF_COCCA Putative branched-chain-amino-acid aminotransferase TOXF OS=Cochliobolus carbonum GN=TOXF PE=3 SV=1//2.04128e-105	SCO87965.1 related to L-amino-acid oxidase [Fusarium oxysporum]
KIL88724.1	3	P32382|NADO_THEBR NADH oxidase OS=Thermoanaerobacter brockii PE=1 SV=1//9.58852e-35	KIL88724.1 oxidoreductase [Fusarium avenaceum]
KIL90079.1	3	Q9U1Y5|CHK2_CAEEL Serine/threonine-protein kinase chk-2 OS=Caenorhabditis elegans GN=chk-2 PE=2 SV=2//8.30973e-14	KIL90079.1 serine threonine protein kinase [Fusarium avenaceum]
KIL89241.1	3	Q9ULJ7|ANR50_HUMAN Ankyrin repeat domain-containing protein 50 OS=Homo sapiens GN=ANKRD50 PE=1 SV=4//2.8801e-06	KXX76648.1 Ankyrin repeat domain-containing protein 50, partial [Madurella mycetomatis]
KIL92179.1	3	Q9URX1|YLX5_SCHPO UNC93-like protein C922.05c OS=Schizosaccharomyces pombe (strain 972 / ATCC 24843) GN=SPAC922.05c PE=3 SV=1//6.62538e-114	RKK97212.1 UNC93-like protein [Fusarium oxysporum]
KIL93891.1	3	Q9UTN0|YII3_SCHPO Uncharacterized transcriptional regulatory protein C139.03 OS=Schizosaccharomyces pombe (strain 972 / ATCC 24843) GN=SPAC139.03 PE=3 SV=1//3.04629e-24	XP_023460715.1 putative transcriptional regulatory protein [Cercospora beticola]
KIL87669.1	4	D4AS41|A7056_ARTBC Uncharacterized FAD-linked oxidoreductase ARB_02478 OS=Arthroderma benhamiae (strain ATCC MYA-4681 / CBS 112371) GN=ARB_07056 PE=1 SV=2//1.33394e-66	KPA36817.1 6-hydroxy-d-nicotine oxidase [Fusarium langsethiae]
KIL88415.1	4	D4GP30|XDH2_HALVD D-xylose 1-dehydrogenase (NADP(+)) 2 OS=Haloferax volcanii (strain ATCC 29605 / DSM 3757 / JCM 8879 / NBRC 14742 / NCIMB 2012 / VKM B-1768 / DS2) GN=HVO_B0029 PE=1 SV=1//2.29263e-29	KIL88415.1 nad -binding protein [Fusarium avenaceum]
KIL95747.1	4	E9JFX9|DMOA_HYPSL Dimethyl-sulfide monooxygenase OS=Hyphomicrobium sulfonivorans GN=dmoA PE=1 SV=1//6.9368e-148	KIL95747.1 alkanesulfonate monooxygenase [Fusarium avenaceum]
KIL93784.1	4	G0S920|REI1_CHATD Cytoplasmic 60S subunit biogenesis factor REI1 homolog OS=Chaetomium thermophilum (strain DSM 1495 / CBS 144.50 / IMI 039719) GN=CTHT_0044240 PE=3 SV=2//8.74079e-17	CVK85737.1 related to putative C2H2 zinc finger transcription factor [Fusarium mangiferae]
KIL85664.1	4	P09437|CYB2_WICAO Cytochrome b2, mitochondrial OS=Wickerhamomyces anomalus GN=CYB2 PE=1 SV=2//3.25827e-62	PTD12339.1 Cytochrome b2, mitochondrial [Fusarium culmorum]
KIL92213.1	4	P38680|MTR_NEUCR N amino acid transport system protein OS=Neurospora crassa (strain ATCC 24698 / 74-OR23-1A / CBS 708.71 / DSM 1257 / FGSC 987) GN=mtr PE=3 SV=2//1.26604e-63	KIL92213.1 aromatic and neutral aliphatic amino acid permease [Fusarium avenaceum]
KIL86846.1	4	Q09788|ASL1_SCHPO Alkali-sensitive linkage protein 1 OS=Schizosaccharomyces pombe (strain 972 / ATCC 24843) GN=asl1 PE=1 SV=1//5.26283e-14	RGP80119.1 f5 8 type c [Fusarium longipes]
KIL85925.1	4	Q09851|AYR1_SCHPO NADPH-dependent 1-acyldihydroxyacetone phosphate reductase OS=Schizosaccharomyces pombe (strain 972 / ATCC 24843) GN=ayr1 PE=3 SV=2//9.49656e-46	RFN44206.1 nADPh-dependent 1-acyldihydroxyacetone phosphate reductase [Fusarium sp. FIESC_12]
KIL87020.1	4	Q3TLP5|ECHD2_MOUSE Enoyl-CoA hydratase domain-containing protein 2, mitochondrial OS=Mus musculus GN=Echdc2 PE=1 SV=2//2.12919e-17	KIL87020.1 enoyl- hydratase [Fusarium avenaceum]
KIL87212.1	4	Q5HQQ0|CSD_STAEQ Probable cysteine desulfurase OS=Staphylococcus epidermidis (strain ATCC 35984 / RP62A) GN=csd PE=3 SV=1//7.76832e-42	CVL03485.1 related to selenocysteine lyase [Fusarium mangiferae]
KIL84938.1	4	Q7Z9M7|GUN7_HYPJQ Endoglucanase-7 OS=Hypocrea jecorina (strain QM6a) GN=cel61b PE=1 SV=3//1.71152e-75	KIL84938.1 murein transglycosylase [Fusarium avenaceum]
KIL87325.1	1	-//-	KIL87325.1 hypothetical protein FAVG1_09029 [Fusarium avenaceum]
KIL84420.1	1,3	-//-	KIL84420.1 hypothetical protein FAVG1_12440 [Fusarium avenaceum]
KIL89691.1	1,4	-//-	KIL89691.1 hypothetical protein FAVG1_07271 [Fusarium avenaceum]
KIL95320.1	1	-//-	CZR41072.1 related to Zn(II)2Cys6 transcriptional activator [Fusarium proliferatum ET1]
KIL94390.1	1,2	-//-	KIL94390.1 hypothetical protein FAVG1_02953 [Fusarium avenaceum]
KIL96473.1	1,2	-//-	RGP72279.1 mismatched base pair and cruciform dna recognition [Fusarium sporotrichioides]
KIL91991.1	1,2	-//-	KIL91991.1 hypothetical protein FAVG1_04396 [Fusarium avenaceum]
KIL85362.1	1,2	-//-	RGP63894.1 ga4 desaturase [Fusarium sporotrichioides]
KIL90909.1	1,2	-//-	KIL90909.1 hypothetical protein FAVG1_05604 [Fusarium avenaceum]
KIL93349.1	1,2	-//-	KIL93349.1 hypothetical protein FAVG1_03329 [Fusarium avenaceum]
KIL92576.1	1,2	-//-	RGP59709.1 cytosceleton binding protein [Fusarium sporotrichioides]
KIL86788.1	1,2	-//-	RGP67416.1 aldehyde dehydrogenase [Fusarium sporotrichioides]
KIL85090.1	1	-//-	KIL85090.1 hypothetical protein FAVG1_11519 [Fusarium avenaceum]
KIL89668.1	1	-//-	KPA41796.1 glutathione s-transferase [Fusarium langsethiae]
KIL86807.1	1	-//-	No similarity
KIL94242.1	1,3	-//-	KIL94242.1 hypothetical protein FAVG1_02804 [Fusarium avenaceum]
KIL88881.1	1,2	-//-	KPA39546.1 mitochondrial carrier protein pet8 [Fusarium langsethiae]
KIL86530.1	1	-//-	KIL86530.1 hypothetical protein FAVG1_10360 [Fusarium avenaceum]
KIL92510.1	1,2	-//-	KIL92510.1 hypothetical protein FAVG1_03688 [Fusarium avenaceum]
KIL89383.1	1	-//-	RGP67899.1 membrane-associating domain-containing [Fusarium longipes]
KIL87533.1	1	-//-	KIL87533.1 dienelactone hydrolase [Fusarium avenaceum]
KIL85122.1	1,2,4	-//-	RGP80564.1 putative mnn4-regulates the mannosylphosphorylation [Fusarium longipes]
KIL86040.1	1,2	-//-	KIL86040.1 hypothetical protein FAVG1_10434 [Fusarium avenaceum]
KIL92627.1	1,4	-//-	KPA37367.1 f-box protein [Fusarium langsethiae]
KIL94767.1	1	-//-	KIL94767.1 hypothetical protein FAVG1_01698 [Fusarium avenaceum]
KIL88727.1	1,2	-//-	KIL88727.1 hypothetical protein FAVG1_07975 [Fusarium avenaceum]
KIL84874.1	1	-//-	KIL84874.1 hypothetical protein FAVG1_11744 [Fusarium avenaceum]
KIL89084.1	1,3	-//-	KIL89503.1 hypothetical protein FAVG1_07083 [Fusarium avenaceum]
KIL88152.1	1,2	-//-	CRL18938.1 Fungal transcriptional regulatory protein, N-terminal [Penicillium camemberti]
KIL94248.1	1,2	-//-	KIL94248.1 hypothetical protein FAVG1_02810 [Fusarium avenaceum]
KIL91622.1	1	-//-	KIL91622.1 hypothetical protein FAVG1_05239 [Fusarium avenaceum]
KIL95318.1	1	-//-	KIL95318.1 hypothetical protein FAVG1_00054 [Fusarium avenaceum]
KIL96380.1	1,2	-//-	EMT63460.1 pH-response regulator protein palI/RIM9 [Fusarium oxysporum f. sp. cubense race 4]
KIL91944.1	1,2	-//-	KIL91944.1 hypothetical protein FAVG1_04348 [Fusarium avenaceum]
KIL91354.1	1,2	-//-	KIL91354.1 hypothetical protein FAVG1_04970 [Fusarium avenaceum]
KIL86682.1	1,2	-//-	RFU74007.1 zinc finger, c2h2 [Trichoderma arundinaceum]
KIL92462.1	1,2	-//-	KIL92462.1 hypothetical protein FAVG1_03640 [Fusarium avenaceum]
KIL91017.1	1,3	-//-	KIL91017.1 hypothetical protein FAVG1_05713 [Fusarium avenaceum]
KIL85125.1	1	-//-	CZR43619.1 related to ahmp1 protein [Fusarium proliferatum ET1]
KIL87701.1	1,3	-//-	CVK95050.1 related to 2`-hydroxyisoflavone reductase [Fusarium mangiferae]
KIL91135.1	1,2	-//-	KIL91135.1 hypothetical protein FAVG1_05832 [Fusarium avenaceum]
KIL95255.1	1	-//-	KIL95255.1 hypothetical protein FAVG1_02189 [Fusarium avenaceum]
KIL86529.1	1	-//-	KZL66921.1 LEA domain-containing protein [Colletotrichum tofieldiae]
KIL94143.1	1	-//-	XP_018137944.1 FAD dependent oxidoreductase domain-containing protein [Pochonia chlamydosporia 170]
KIL88687.1	1	-//-	KPA38813.1 sterol desaturase family protein [Fusarium langsethiae]
KIL95253.1	1	-//-	KIL95253.1 hypothetical protein FAVG1_02187 [Fusarium avenaceum]
KIL87035.1	1	-//-	KIL87035.1 hypothetical protein FAVG1_09589 [Fusarium avenaceum]
KIL86930.1	1,2	-//-	KIL86930.1 hypothetical protein FAVG1_09483 [Fusarium avenaceum]
KIL96461.1	1,2	-//-	RFN49639.1 tubulin gamma chain [Fusarium sp. FIESC_12]
KIL88061.1	1,2	-//-	KIL88061.1 hypothetical protein FAVG1_08944 [Fusarium avenaceum]
KIL93326.1	1,2	-//-	KIL93326.1 hypothetical protein FAVG1_03305 [Fusarium avenaceum]
KIL87621.1	1	-//-	RFN48373.1 nitrosoguanidine resistance protein sng1 [Fusarium sp. FIESC_12]
KIL91111.1	1,2	-//-	SCO83827.1 related to ser/arg-related nuclear matrix protein [Fusarium oxysporum]
KIL86532.1	1,2	-//-	KIL86532.1 hypothetical protein FAVG1_10362 [Fusarium avenaceum]
KIL95794.1	1,2	-//-	KIL95794.1 hypothetical protein FAVG1_00532 [Fusarium avenaceum]
KIL88195.1	2	-//-	KIL88195.1 hypothetical protein FAVG1_08273 [Fusarium avenaceum]
KIL90073.1	2	-//-	KIL90073.1 hypothetical protein FAVG1_06811 [Fusarium avenaceum]
KIL96227.1	2	-//-	KIL96227.1 hypothetical protein FAVG1_00969 [Fusarium avenaceum]
KIL93007.1	2	-//-	CVK99302.1 related to integral membrane protein pth11 [Fusarium mangiferae]
KIL89484.1	2	-//-	KIL89484.1 hypothetical protein FAVG1_07064 [Fusarium avenaceum]
KIL90808.1	2	-//-	PTD10148.1 Monooxygenase af470 [Fusarium culmorum]
KIL94296.1	2	-//-	RGP78935.1 22kda glycoprotein [Fusarium longipes]
KIL96268.1	2	-//-	KIL96268.1 hypothetical protein FAVG1_01012 [Fusarium avenaceum]
KIL86965.1	2,4	-//-	KIL86965.1 hypothetical protein FAVG1_09518 [Fusarium avenaceum]
KIL87443.1	2	-//-	KIL87443.1 hypothetical protein FAVG1_09149 [Fusarium avenaceum]
KIL85134.1	2,4	-//-	KIL85134.1 hypothetical protein FAVG1_11563 [Fusarium avenaceum]
KIL91478.1	2	-//-	KIL91478.1 hypothetical protein FAVG1_05094 [Fusarium avenaceum]
KIL86961.1	2	-//-	KIL86961.1 phenolic acid decarboxylase padc [Fusarium avenaceum]
KIL86379.1	2	-//-	EXM26516.1 endoribonuclease L-PSP [Fusarium oxysporum f. sp. vasinfectum 25433]
KIL83971.1	2	-//-	KIL83971.1 hypothetical protein FAVG1_12783 [Fusarium avenaceum]
KIL93565.1	2	-//-	KIL93565.1 hypothetical protein FAVG1_03547 [Fusarium avenaceum]
KIL94712.1	2	-//-	KIL94712.1 hypothetical protein FAVG1_01643 [Fusarium avenaceum]
KIL88123.1	2	-//-	No significant similarity
KIL89691.1	2	-//-	KIL89691.1 hypothetical protein FAVG1_07271 [Fusarium avenaceum]
KIL90512.1	2	-//-	KIL90512.1 hypothetical protein FAVG1_06244 [Fusarium avenaceum]
KIL94222.1	2	-//-	SCO75947.1 related to integral membrane protein PTH11 [Fusarium oxysporum]
KIL95435.1	2,4	-//-	KIL95435.1 hypothetical protein FAVG1_00172 [Fusarium avenaceum]
KIL86724.1	2	-//-	KIL95387.1 hydrolase-hd superfamily protein [Fusarium avenaceum]
KIL93876.1	2	-//-	KPA44778.1 surface protein sp1 protein [Fusarium langsethiae]
KIL86827.1	2	-//-	RFN53645.1 putative conidiation protein con-6 [Fusarium sp. FIESC_12]
KIL91456.1	2	-//-	RFN55380.1 chaperone-binding protein [Fusarium sp. FIESC_12]
KIL86895.1	2	-//-	KPA44778.1 surface protein sp1 protein [Fusarium langsethiae]
KIL95700.1	2	-//-	RGP80773.1 hydrophobin 3 precursor [Fusarium longipes]
KIL88211.1	2,4	-//-	EXM23810.1 beta-glucosidase [Fusarium oxysporum f. sp. vasinfectum 25433]
KIL87709.1	2	-//-	RFN47761.1 small secreted protein [Fusarium sp. FIESC_12]
KIL86382.1	2	-//-	KIL94523.1 hypothetical protein FAVG1_01454 [Fusarium avenaceum]
KIL90072.1	2	-//-	KIL90072.1 hypothetical protein FAVG1_06810 [Fusarium avenaceum]
KIL88711.1	2	-//-	RFN51458.1 csbd-like domain-containing protein [Fusarium sp. FIESC_12]
KIL85541.1	2	-//-	KIL85541.1 hypothetical protein FAVG1_11035 [Fusarium avenaceum]
KIL86331.1	2	-//-	SCO82614.1 related to OrfH-unknown, trichothecene gene cluster [Fusarium oxysporum]
KIL94935.1	2	-//-	KIL94935.1 hypothetical protein FAVG1_01866 [Fusarium avenaceum]
KIL91008.1	2	-//-	KIL91008.1 hypothetical protein FAVG1_05704 [Fusarium avenaceum]
KIL93696.1	3	-//-	KIL93696.1 hypothetical protein FAVG1_02256 [Fusarium avenaceum]
KIL94243.1	3	-//-	KIL94243.1 hypothetical protein FAVG1_02805 [Fusarium avenaceum]
KIL93697.1	3	-//-	KIL93697.1 hypothetical protein FAVG1_02257 [Fusarium avenaceum]
KIL88588.1	3	-//-	RFN48946.1 bys1 protein [Fusarium sp. FIESC_12]
KIL96009.1	3	-//-	KIL96009.1 hypothetical protein FAVG1_00748 [Fusarium avenaceum]
KIL90107.1	3	-//-	KIL90107.1 hypothetical protein FAVG1_06845 [Fusarium avenaceum]
KIL86142.1	3	-//-	XP_009650479.1 C6 zinc finger domain-containing protein [Verticillium dahliae VdLs.17]
KIL86503.1	3	-//-	KIL86503.1 hypothetical protein FAVG1_10333 [Fusarium avenaceum]
KIL87607.1	3	-//-	KIL87607.1 hypothetical protein FAVG1_09315 [Fusarium avenaceum]
KIL87484.1	3,4	-//-	KIL87484.1 hypothetical protein FAVG1_09190 [Fusarium avenaceum]
KIL87763.1	3	-//-	SCO76685.1 probable alfa-L-rhamnosidase [Fusarium oxysporum]
KIL92342.1	3	-//-	KIL92342.1 hypothetical protein FAVG1_04752 [Fusarium avenaceum]
KIL90138.1	3	-//-	KIL90138.1 hypothetical protein FAVG1_06877 [Fusarium avenaceum]
KIL95439.1	3	-//-	KPA40922.1 gnat family acetyltransferase [Fusarium langsethiae]
KIL88854.1	3	-//-	XP_018175228.1 late sexual development protein [Purpureocillium lilacinum]
KIL89750.1	3	-//-	KIL89750.1 integral membrane protein pth11 [Fusarium avenaceum]
KIL92305.1	3	-//-	KIL92305.1 fungal specific transcription [Fusarium avenaceum]
KIL86624.1	3,4	-//-	KIL86624.1 hypothetical protein FAVG1_09879 [Fusarium avenaceum]
KIL90137.1	3	-//-	CVK91647.1 related to cornifin B [Fusarium proliferatum]
KIL86036.1	3	-//-	SCO76164.1 related to nitrate assimilation regulatory protein nirA [Fusarium oxysporum]
KIL87511.1	3	-//-	KIL87511.1 hypothetical protein FAVG1_09218 [Fusarium avenaceum]
KIL87856.1	3	-//-	KIL87856.1 hypothetical protein FAVG1_08737 [Fusarium avenaceum]
KIL95414.1	3	-//-	CZR40967.1 related to integral membrane protein [Fusarium proliferatum ET1]
KIL88639.1	3,4	-//-	KIL88639.1 hypothetical protein FAVG1_07886 [Fusarium avenaceum]
KIL90244.1	3,4	-//-	XP_018153135.1 Infection structure specific protein [Colletotrichum higginsianum IMI 349063]
KIL90244.1	3,4	-//-	KIL90244.1 hypothetical protein FAVG1_05974 [Fusarium avenaceum]
KIL84018.1	3	-//-	GAM33578.1 PQQ enzyme repeat domain protein [Talaromyces cellulolyticus]
KIL93886.1	3	-//-	KIL93886.1 hypothetical protein FAVG1_02448 [Fusarium avenaceum]
KIL90080.1	3	-//-	KIL90080.1 hypothetical protein FAVG1_06818 [Fusarium avenaceum]
KIL94240.1	3	-//-	RGP74078.1 gdsl [Fusarium sporotrichioides]
KIL88365.1	3	-//-	ENH71378.1 Phosphatidylglycerol lysyltransferase [Fusarium oxysporum f. sp. cubense race 1]
KIL86681.1	3	-//-	KIL86681.1 hypothetical protein FAVG1_09937 [Fusarium avenaceum]
KIL88248.1	3	-//-	RGP73098.1 f-box protein [Fusarium longipes]
KIL93088.1	3	-//-	KIL93088.1 hypothetical protein FAVG1_03064 [Fusarium avenaceum]
KIL94192.1	3	-//-	RFN48194.1 ethyl tert-butyl ether degradation ethd [Fusarium sp. FIESC_12]
KIL89004.1	3	-//-	RGP78158.1 fungal specific transcription [Fusarium longipes]
KIL93878.1	3	-//-	KIL93878.1 hypothetical protein FAVG1_02440 [Fusarium avenaceum]
KIL95012.1	3	-//-	CZR41950.1 related to secretory lipase [Fusarium proliferatum ET1]
KIL87715.1	3	-//-	RFN47757.1 n-acyl homoserine lactonase attm [Fusarium sp. FIESC_12]
KIL92178.1	3	-//-	KZL84161.1 intracellular serine protease [Colletotrichum incanum]
KIL86939.1	3	-//-	OAA41600.1 necrosis-inducing protein [Beauveria brongniartii RCEF 3172]
KIL93064.1	3,4	-//-	KIL93064.1 hypothetical protein FAVG1_03040 [Fusarium avenaceum]
KIL85665.1	3	-//-	KIL85665.1 hypothetical protein FAVG1_11159 [Fusarium avenaceum]
KIL87482.1	3	-//-	RGP73084.1 pyrethroid hydrolase [Fusarium longipes]
KIL93932.1	3,4	-//-	CVK86007.1 related to acetylxylan esterase [Fusarium mangiferae]
KIL92495.1	3	-//-	KIL92495.1 hypothetical protein FAVG1_03673 [Fusarium avenaceum]
KIL86032.1	3	-//-	KIL86032.1 hypothetical protein FAVG1_11002 [Fusarium avenaceum]
KIL87726.1	3	-//-	RBA22344.1 DNA polymerase alpha subunit B [Fusarium proliferatum]
KIL84552.1	3	-//-	KPA37433.1 integral membrane protein [Fusarium langsethiae]
KIL87625.1	3	-//-	KPA37870.1 integral membrane protein [Fusarium langsethiae]
KIL83707.1	3	-//-	KIL83707.1 hypothetical protein FAVG1_13056 [Fusarium avenaceum]
KIL84678.1	3	-//-	KIL84678.1 hypothetical protein FAVG1_12205 [Fusarium avenaceum]
KIL94021.1	3	-//-	SCO76083.1 related to spore coat protein SP96 precursor [Fusarium oxysporum]
KIL93938.1	3	-//-	KIL93938.1 hypothetical protein FAVG1_02500 [Fusarium avenaceum]
KIL91372.1	3	-//-	KIL91372.1 hypothetical protein FAVG1_04988 [Fusarium avenaceum]
KIL95467.1	3	-//-	XP_023433150.1 related to Cupin domain protein [Fusarium fujikuroi IMI 58289]
KIL96580.1	3	-//-	KPA36928.1 infection structure specific protein [Fusarium langsethiae]
KIL94876.1	3	-//-	KIL94876.1 hypothetical protein FAVG1_01807 [Fusarium avenaceum]
KIL93180.1	3	-//-	RFN46708.1 siderophore biosynthesis [Fusarium sp. FIESC_12]
KIL88664.1	3,4	-//-	KIL88664.1 hypothetical protein FAVG1_07911 [Fusarium avenaceum]
KIL92454.1	3	-//-	RFN50023.1 gcn5-related n-acetyltransferase (gnat) domain-containing protein [Fusarium sp. FIESC_12]
KIL84441.1	3	-//-	KIL84441.1 hypothetical protein FAVG1_12231 [Fusarium avenaceum]
KIL87757.1	3	-//-	RFN43288.1 nitrosoguanidine resistance protein [Fusarium sp. FIESC_12]
KIL92438.1	3	-//-	KIL92438.1 hypothetical protein FAVG1_04849 [Fusarium avenaceum]
KIL89174.1	3	-//-	KIL89174.1 hypothetical protein FAVG1_07568 [Fusarium avenaceum]
KIL89056.1	3	-//-	RGP75492.1 gpi anchored serine-threonine rich [Fusarium sporotrichioides]
KIL85028.1	3	-//-	KIL93220.1 hypothetical protein FAVG1_03197 [Fusarium avenaceum]
KIL85029.1	3	-//-	PTD02450.1 Cytochrome P450 monooxygenase mpaDE [Fusarium culmorum]
KIL90199.1	3	-//-	RFN51321.1 protein-s-isoprenylcysteine o-methyltransferase [Fusarium sp. FIESC_12]
KIL92119.1	3	-//-	CZR42520.1 related to cornifin B [Fusarium proliferatum ET1]
KIL86680.1	3	-//-	KIL87797.1 hypothetical protein FAVG1_08676 [Fusarium avenaceum]
KIL86804.1	3	-//-	RFN53667.1 putative duf636 domain protein [Fusarium sp. FIESC_12]
KIL84683.1	3	-//-	sp|Q5MNI2.1|LOLU1_EPIUN RecName: Full=Loline biosynthesis cluster 1 transcription factor lolU1
KIL86306.1	3	-//-	KIL86306.1 hypothetical protein FAVG1_10704 [Fusarium avenaceum]
KIL88116.1	3	-//-	CZR33520.1 related to DUF1275 domain protein [Fusarium proliferatum ET1]
KIL92987.1	3	-//-	RGP81479.1 deoxyribonuclease tat-d [Fusarium longipes]
KIL95779.1	3	-//-	OAQ75623.1 mcm2 3 5 family protein [Purpureocillium lilacinum]
KIL94272.1	3	-//-	KIL94272.1 hypothetical protein FAVG1_02835 [Fusarium avenaceum]
KIL86107.1	3,4	-//-	PTD11775.1 Dimethylaniline monooxygenase [N-oxide-forming] 5 [Fusarium culmorum]
KIL86786.1	3	-//-	KIL90929.1 hypothetical protein FAVG1_05625 [Fusarium avenaceum]
KIL86680.1	3	-//-	KIL87797.1 hypothetical protein FAVG1_08676 [Fusarium avenaceum]
KIL84936.1	4	-//-	SCO86003.1 related to integral membrane protein [Fusarium oxysporum]
KIL94983.1	4	-//-	KIL94983.1 hypothetical protein FAVG1_01914 [Fusarium avenaceum]
KIL88127.1	4	-//-	RGP81059.1 integral membrane [Fusarium longipes]
KIL87414.1	4	-//-	RGP71258.1 isoamyl alcohol [Fusarium longipes]
KIL88992.1	4	-//-	KIL88992.1 hypothetical protein FAVG1_07386 [Fusarium avenaceum]
KIL89711.1	4	-//-	RGP63461.1 pyridoxamine 5 -phosphate oxidase [Fusarium sporotrichioides]
KIL90020.1	4	-//-	KIL90020.1 hypothetical protein FAVG1_06758 [Fusarium avenaceum]
KIL87064.1	4	-//-	KIL87064.1 hypothetical protein FAVG1_09618 [Fusarium avenaceum]
KIL87670.1	4	-//-	CVK95622.1 related to integral membrane protein PTH11 [Fusarium mangiferae]
KIL93612.1	4	-//-	KIL93612.1 hypothetical protein FAVG1_03594 [Fusarium avenaceum]
