# Supplementary material for: Chronic Sublethal Aluminum Exposure and Avena fatua Caryopsis Colonization Influence Gene Expression of Fusarium avenaceum F.a.1
Source: Front Microbiol. 2020 Feb 4;11:51. doi: 10.3389/fmicb.2020.00051 (PMC7010643; doi:10.3389/fmicb.2020.00051)
Supplement: Supplementary file 4 [file Table_4.XLSX]

## Sheet: Sheet1
Sample name	Raw reads	Clean reads	Clean bases	Error rate(%)	Q20(%)	Q30(%)	GC content(%)	RIN
FW1	76288080	75112078	11.3G	0.02	98.5	95.48	52.79	8.5
FW2	46421680	45609484	6.8G	0.02	98.59	95.72	52.87	9.1
FW3	67014992	66134456	9.9G	0.02	98.38	95.16	52.93	9.4
FW6	67149124	66406542	10G	0.02	98.53	95.52	52.88	9.2
FW7	78386416	77110374	11.6G	0.02	98.54	95.57	53.22	8.7
FW8	68375464	67240628	10.1G	0.02	98.41	95.27	52.77	8.8
FOW1	67273574	66454132	10G	0.02	98.6	95.7	52.79	8.9
FOW3	60451750	59490196	8.9G	0.02	98.44	95.3	52.63	8.5
FOW4	61941114	60989748	9.1G	0.02	98.48	95.41	52.68	7.8
FOW5	57215280	55741832	8.4G	0.02	98.56	95.63	52.62	7.9
FOW7	70537790	69471984	10.4G	0.02	98.54	95.61	52.89	8.9
FOW8	64614628	63182472	9.5G	0.02	98.58	95.68	52.61	8.4
FA1	44919356	43457974	6.5G	0.02	98.5	95.5	52.17	7.7
FA2	66834512	65838632	9.9G	0.02	98.57	95.66	52.91	7.7
FA3	51821914	50869394	7.6G	0.02	98.5	95.5	52.32	8.2
FA5	64729240	63741702	9.6G	0.02	98.35	95.12	52.78	8.2
FA7	47962628	46440846	7G	0.02	98.52	95.56	51.96	8.5
FA8	106363006	103779688	15.6G	0.03	97.87	93.87	51.43	8
FOA1	46057062	45294254	6.8G	0.02	98.61	95.74	52.72	8.8
FOA2	57299632	56178792	8.4G	0.02	98.39	95.28	52.19	8.2
FOA3	59971246	59119270	8.9G	0.02	98.38	95.18	52.59	9
FOA5	57563108	56452076	8.5G	0.02	98.45	95.34	52.84	9.2
FOA6	62727738	61603066	9.2G	0.02	98.49	95.45	52.49	8.6
FOA7	60539604	59272222	8.9G	0.02	98.5	95.47	52.24	8.1
