# Supplementary material for: Chronic Sublethal Aluminum Exposure and Avena fatua Caryopsis Colonization Influence Gene Expression of Fusarium avenaceum F.a.1
Source: Front Microbiol. 2020 Feb 4;11:51. doi: 10.3389/fmicb.2020.00051 (PMC7010643; doi:10.3389/fmicb.2020.00051)
Supplement: Supplementary file 5 [file Table_5.XLSX]

## Sheet: Sheet1
Sample name	FW1	FW2	FW3	FW6	FW7	FW8	FOW1	FOW3	FOW4	FOW5	FOW7	FOW8	FA1	FA2	FA3	FA5	FA7	FA8	FOA1	FOA2	FOA3	FOA5	FOA6	FOA7
Total reads	75112078	45609484	66134456	66406542	77110374	67240628	66454132	59490196	60989748	55741832	69471984	63182472	43457974	65838632	50869394	63741702	46440846	103779688	45294254	56178792	59119270	56452076	61603066	59272222
Total mapped	46455694 (61.85%)	28884070 (63.33%)	42527351 (64.3%)	42215410 (63.57%)	50398398 (65.36%)	42873148 (63.76%)	41517560 (62.48%)	37027612 (62.24%)	37103891 (60.84%)	32551238 (58.4%)	43766859 (63%)	38900872 (61.57%)	24219664 (55.73%)	41300524 (62.73%)	32265882 (63.43%)	37419262 (58.7%)	27358388 (58.91%)	61133936 (58.91%)	29019787 (64.07%)	34731305 (61.82%)	37350961 (63.18%)	35375751 (62.67%)	38295245 (62.16%)	36926445 (62.3%)
Multiple mapped	72449 (0.1%)	34487 (0.08%)	61770 (0.09%)	58612 (0.09%)	65154 (0.08%)	62412 (0.09%)	62236 (0.09%)	55489 (0.09%)	64796 (0.11%)	49777 (0.09%)	85932 (0.12%)	62915 (0.1%)	33513 (0.08%)	69706 (0.11%)	40760 (0.08%)	50069 (0.08%)	31602 (0.07%)	125261 (0.12%)	42174 (0.09%)	46025 (0.08%)	50641 (0.09%)	47141 (0.08%)	47828 (0.08%)	55725 (0.09%)
Uniquely mapped	46383245 (61.75%)	28849583 (63.25%)	42465581 (64.21%)	42156798 (63.48%)	50333244 (65.27%)	42810736 (63.67%)	41455324 (62.38%)	36972123 (62.15%)	37039095 (60.73%)	32501461 (58.31%)	43680927 (62.88%)	38837957 (61.47%)	24186151 (55.65%)	41230818 (62.62%)	32225122 (63.35%)	37369193 (58.63%)	27326786 (58.84%)	61008675 (58.79%)	28977613 (63.98%)	34685280 (61.74%)	37300320 (63.09%)	35328610 (62.58%)	38247417 (62.09%)	36870720 (62.21%)
Reads map to '+'	23288443 (31%)	14470189 (31.73%)	21307086 (32.22%)	21136247 (31.83%)	25257601 (32.76%)	21474007 (31.94%)	20782223 (31.27%)	18527721 (31.14%)	18572735 (30.45%)	16283664 (29.21%)	21892325 (31.51%)	19466972 (30.81%)	12122995 (27.9%)	20721411 (31.47%)	16180152 (31.81%)	18758095 (29.43%)	13691961 (29.48%)	30563788 (29.45%)	14534170 (32.09%)	17393670 (30.96%)	18691288 (31.62%)	17706777 (31.37%)	19159812 (31.1%)	18481666 (31.18%)
Reads map to '-'	23094802 (30.75%)	14379394 (31.53%)	21158495 (31.99%)	21020551 (31.65%)	25075643 (32.52%)	21336729 (31.73%)	20673101 (31.11%)	18444402 (31%)	18466360 (30.28%)	16217797 (29.09%)	21788602 (31.36%)	19370985 (30.66%)	12063156 (27.76%)	20509407 (31.15%)	16044970 (31.54%)	18611098 (29.2%)	13634825 (29.36%)	30444887 (29.34%)	14443443 (31.89%)	17291610 (30.78%)	18609032 (31.48%)	17621833 (31.22%)	19087605 (30.98%)	18389054 (31.02%)
Non-splice reads	36445991 (48.52%)	22803462 (50%)	33054264 (49.98%)	33143521 (49.91%)	39821630 (51.64%)	33873502 (50.38%)	32456162 (48.84%)	29045515 (48.82%)	28510856 (46.75%)	26002027 (46.65%)	34001293 (48.94%)	30246536 (47.87%)	20017330 (46.06%)	32368914 (49.16%)	26159622 (51.43%)	29843893 (46.82%)	22458928 (48.36%)	50794901 (48.94%)	22943201 (50.65%)	27683200 (49.28%)	29405289 (49.74%)	27484830 (48.69%)	30510241 (49.53%)	29478610 (49.73%)
Splice reads	9937254 (13.23%)	6046121 (13.26%)	9411317 (14.23%)	9013277 (13.57%)	10511614 (13.63%)	8937234 (13.29%)	8999162 (13.54%)	7926608 (13.32%)	8528239 (13.98%)	6499434 (11.66%)	9679634 (13.93%)	8591421 (13.6%)	4168821 (9.59%)	8861904 (13.46%)	6065500 (11.92%)	7525300 (11.81%)	4867858 (10.48%)	10213774 (9.84%)	6034412 (13.32%)	7002080 (12.46%)	7895031 (13.35%)	7843780 (13.89%)	7737176 (12.56%)	7392110 (12.47%)
