# Supplementary material for: Chronic Sublethal Aluminum Exposure and Avena fatua Caryopsis Colonization Influence Gene Expression of Fusarium avenaceum F.a.1
Source: Front Microbiol. 2020 Feb 4;11:51. doi: 10.3389/fmicb.2020.00051 (PMC7010643; doi:10.3389/fmicb.2020.00051)
Supplement: Supplementary file 6 [file Table_6.XLSX]

## Sheet: Sheet1
Supplementary Table S6. Summary of FPKM (average fragments per kilobase of transcript per million fragments mapped) Intervals. FA = F.a.1 + Caryopsis + Aluminum (Al), FOA = F.a.1 + Al, FOW = F.a.1 + water, FW = F.a.1 + Caryopsis + Water. Numbers in sample names represent replicates.
FPKM Interval	FW1	FW2	FW3	FW6	FW7	FW8	FOW1	FOW3	FOW4	FOW5	FOW7	FOW8	FA1	FA2	FA3	FA5	FA7	FA8	FOA1	FOA2	FOA3	FOA5	FOA6	FOA7
0-1	4754(36.32%)	4720(36.06%)	4888(37.34%)	4693(35.85%)	4974(38.00%)	4758(36.35%)	4694(35.86%)	4688(35.81%)	4622(35.31%)	4724(36.09%)	4691(35.84%)	4630(35.37%)	5285(40.37%)	4999(38.19%)	5080(38.81%)	4985(38.08%)	4732(36.15%)	5019(38.34%)	4749(36.28%)	4846(37.02%)	4681(35.76%)	4671(35.68%)	4749(36.28%)	4706(35.95%)
1-3	868(6.63%)	829(6.33%)	839(6.41%)	825(6.30%)	895(6.84%)	850(6.49%)	842(6.43%)	833(6.36%)	862(6.59%)	867(6.62%)	870(6.65%)	883(6.75%)	981(7.49%)	903(6.90%)	934(7.14%)	888(6.78%)	842(6.43%)	874(6.68%)	850(6.49%)	886(6.77%)	844(6.45%)	853(6.52%)	871(6.65%)	884(6.75%)
3-15	2070(15.81%)	2001(15.29%)	2019(15.42%)	1989(15.19%)	2089(15.96%)	1998(15.26%)	2043(15.61%)	1939(14.81%)	2000(15.28%)	2056(15.71%)	1937(14.80%)	1973(15.07%)	2351(17.96%)	2256(17.23%)	2246(17.16%)	2246(17.16%)	2109(16.11%)	2232(17.05%)	2072(15.83%)	2149(16.42%)	2001(15.29%)	2080(15.89%)	2025(15.47%)	2040(15.58%)
15-60	2777(21.21%)	2849(21.76%)	2724(20.81%)	2895(22.12%)	2625(20.05%)	2818(21.53%)	2907(22.21%)	2931(22.39%)	2931(22.39%)	2859(21.84%)	2950(22.54%)	2920(22.31%)	2316(17.69%)	2549(19.47%)	2469(18.86%)	2549(19.47%)	2757(21.06%)	2517(19.23%)	2774(21.19%)	2664(20.35%)	2884(22.03%)	2869(21.92%)	2859(21.84%)	2829(21.61%)
>60	2621(20.02%)	2691(20.56%)	2620(20.02%)	2688(20.53%)	2507(19.15%)	2666(20.37%)	2604(19.89%)	2699(20.62%)	2675(20.44%)	2584(19.74%)	2642(20.18%)	2684(20.50%)	2157(16.48%)	2383(18.20%)	2361(18.04%)	2422(18.50%)	2650(20.24%)	2448(18.70%)	2645(20.21%)	2545(19.44%)	2680(20.47%)	2617(19.99%)	2586(19.76%)	2631(20.10%)
