# Supplementary material for: Chronic Sublethal Aluminum Exposure and Avena fatua Caryopsis Colonization Influence Gene Expression of Fusarium avenaceum F.a.1
Source: Front Microbiol. 2020 Feb 4;11:51. doi: 10.3389/fmicb.2020.00051 (PMC7010643; doi:10.3389/fmicb.2020.00051)
Supplement: Supplementary file 7 [file Table_7.XLSX]

## Sheet: Sheet1
Supplementary Table S7. Gene ontology associated with uniquely expressed genes that were also differentially expressed. Unique DEGs (differentially expressed genes) associated with GO (gene ontology) terms were counted with respect to the comparisons in the comparison column, with the unique DEGs being associated with the first treatment compared to the second treatment listed in the comparison c…
Comparison	Unique DEG Count	GO Accession	Term Type	Description
FOW VS FW	6	GO:0005623	cellular component	cell
FOW VS FW	6	GO:0044464	cellular component	cell part
FOW VS FW	5	GO:0050896	biological process	response to stimulus
FOW VS FW	5	GO:0043229	cellular component	intracellular organelle
FOW VS FW	5	GO:0043226	cellular component	organelle
FOW VS FW	5	GO:0044424	cellular component	intracellular part
FOW VS FW	5	GO:0005622	cellular component	intracellular
FW VS FOW	10	GO:0055114	biological process	oxidation-reduction process
FW VS FOW	9	GO:0016491	molecular function	oxidoreductase activity
FW VS FOW	7	GO:0043167	molecular function	ion binding
FW VS FOW	6	GO:0036094	molecular function	small molecule binding
FW VS FOW	6	GO:1901360	biological process	organic cyclic compound metabolic process
FW VS FOW	5	GO:0048037	molecular function	cofactor binding
FW VS FOW	5	GO:0050662	molecular function	coenzyme binding
FW VS FOW	5	GO:0005215	molecular function	transporter activity
FW VS FOW	5	GO:0022857	molecular function	transmembrane transporter activity
FW VS FOW	5	GO:0000166	molecular function	nucleotide binding
FW VS FOW	5	GO:1901265	molecular function	nucleoside phosphate binding
FW VS FOW	5	GO:0043168	molecular function	anion binding
FW VS FOW	5	GO:0009058	biological process	biosynthetic process
FW VS FOW	5	GO:1901576	biological process	organic substance biosynthetic process
FW VS FOW	5	GO:0006807	biological process	nitrogen compound metabolic process
FW VS FOW	5	GO:0046483	biological process	heterocycle metabolic process
FW VS FOW	5	GO:0006725	biological process	cellular aromatic compound metabolic process
FW VS FOW	5	GO:0034641	biological process	cellular nitrogen compound metabolic process
FW VS FOW	5	GO:0006139	biological process	nucleobase-containing compound metabolic process
FOA vs FA	23	GO:0044238	biological process	primary metabolic process
FOA vs FA	17	GO:0043170	biological process	macromolecule metabolic process
FOA vs FA	13	GO:0006807	biological process	nitrogen compound metabolic process
FOA vs FA	12	GO:0046483	biological process	heterocycle metabolic process
FOA vs FA	12	GO:0044260	biological process	cellular macromolecule metabolic process
FOA vs FA	12	GO:0006725	biological process	cellular aromatic compound metabolic process
FOA vs FA	12	GO:1901360	biological process	organic cyclic compound metabolic process
FOA vs FA	12	GO:0034641	biological process	cellular nitrogen compound metabolic process
FOA vs FA	11	GO:0006139	biological process	nucleobase-containing compound metabolic process
FOA vs FA	10	GO:0016740	molecular function	transferase activity
FOA vs FA	10	GO:0090304	biological process	nucleic acid metabolic process
FOA vs FA	9	GO:0065007	biological process	biological regulation
FOA vs FA	9	GO:0019438	biological process	aromatic compound biosynthetic process
FOA vs FA	9	GO:0018130	biological process	heterocycle biosynthetic process
FOA vs FA	9	GO:1901362	biological process	organic cyclic compound biosynthetic process
FOA vs FA	9	GO:0044271	biological process	cellular nitrogen compound biosynthetic process
FOA vs FA	9	GO:0044249	biological process	cellular biosynthetic process
FOA vs FA	9	GO:1901576	biological process	organic substance biosynthetic process
FOA vs FA	9	GO:0009058	biological process	biosynthetic process
FOA vs FA	8	GO:0019538	biological process	protein metabolic process
FOA vs FA	8	GO:0050794	biological process	regulation of cellular process
FOA vs FA	8	GO:0050789	biological process	regulation of biological process
FOA vs FA	8	GO:0032774	biological process	RNA biosynthetic process
FOA vs FA	8	GO:0034654	biological process	nucleobase-containing compound biosynthetic process
FOA vs FA	8	GO:0016070	biological process	RNA metabolic process
FOA vs FA	8	GO:0010467	biological process	gene expression
FOA vs FA	8	GO:0009059	biological process	macromolecule biosynthetic process
FOA vs FA	8	GO:0003676	molecular function	nucleic acid binding
FOA vs FA	7	GO:0070011	molecular function	peptidase activity, acting on L-amino acid peptides
FOA vs FA	7	GO:0008233	molecular function	peptidase activity
FOA vs FA	7	GO:0046872	molecular function	metal ion binding
FOA vs FA	7	GO:0043169	molecular function	cation binding
FOA vs FA	7	GO:0006351	biological process	transcription, DNA-templated
FOA vs FA	7	GO:0097659	biological process	nucleic acid-templated transcription
FOA vs FA	7	GO:0005515	molecular function	protein binding
FOA vs FA	7	GO:0034645	biological process	cellular macromolecule biosynthetic process
FOA vs FA	6	GO:0004175	molecular function	endopeptidase activity
FOA vs FA	6	GO:0006508	biological process	proteolysis
FOA vs FA	6	GO:0006355	biological process	regulation of transcription, DNA-templated
FOA vs FA	6	GO:1903506	biological process	regulation of nucleic acid-templated transcription
FOA vs FA	6	GO:0080090	biological process	regulation of primary metabolic process
FOA vs FA	6	GO:0051252	biological process	regulation of RNA metabolic process
FOA vs FA	6	GO:2001141	biological process	regulation of RNA biosynthetic process
FOA vs FA	6	GO:0019219	biological process	regulation of nucleobase-containing compound metabolic process
FOA vs FA	6	GO:0060255	biological process	regulation of macromolecule metabolic process
FOA vs FA	6	GO:2000112	biological process	regulation of cellular macromolecule biosynthetic process
FOA vs FA	6	GO:0010556	biological process	regulation of macromolecule biosynthetic process
FOA vs FA	6	GO:0031326	biological process	regulation of cellular biosynthetic process
FOA vs FA	6	GO:0051171	biological process	regulation of nitrogen compound metabolic process
FOA vs FA	6	GO:0009889	biological process	regulation of biosynthetic process
FOA vs FA	6	GO:0031323	biological process	regulation of cellular metabolic process
FOA vs FA	6	GO:0010468	biological process	regulation of gene expression
FOA vs FA	6	GO:0046914	molecular function	transition metal ion binding
FOA vs FA	6	GO:0019222	biological process	regulation of metabolic process
FOA vs FA	6	GO:0043168	molecular function	anion binding
FOA vs FA	6	GO:0003677	molecular function	DNA binding
FOA vs FA	5	GO:0055085	biological process	transmembrane transport
FOA vs FA	5	GO:0016772	molecular function	transferase activity, transferring phosphorus-containing groups
FOA vs FA	5	GO:0050896	biological process	response to stimulus
FOA vs FA	5	GO:0008270	molecular function	zinc ion binding
FOA vs FA	5	GO:0006796	biological process	phosphate-containing compound metabolic process
FOA vs FA	5	GO:0006793	biological process	phosphorus metabolic process
FOA vs FA	5	GO:0043227	cellular component	membrane-bounded organelle
FOA vs FA	5	GO:0043231	cellular component	intracellular membrane-bounded organelle
FOA vs FA	5	GO:0043226	cellular component	organelle
FOA vs FA	5	GO:0043229	cellular component	intracellular organelle
FA VS FOA	5	GO:0005215	molecular function	transporter activity
FW VS FA	20	GO:0005623	cellular component	cell
FW VS FA	20	GO:0044464	cellular component	cell part
FW VS FA	18	GO:0005622	cellular component	intracellular
FW VS FA	18	GO:0044424	cellular component	intracellular part
FW VS FA	16	GO:0046872	molecular function	metal ion binding
FW VS FA	16	GO:0043169	molecular function	cation binding
FW VS FA	15	GO:0046914	molecular function	transition metal ion binding
FW VS FA	15	GO:0043231	cellular component	intracellular membrane-bounded organelle
FW VS FA	15	GO:0043227	cellular component	membrane-bounded organelle
FW VS FA	15	GO:0043226	cellular component	organelle
FW VS FA	15	GO:0043229	cellular component	intracellular organelle
FW VS FA	14	GO:0005634	cellular component	nucleus
FW VS FA	13	GO:0008270	molecular function	zinc ion binding
FW VS FA	13	GO:0005515	molecular function	protein binding
FW VS FA	11	GO:0001071	molecular function	nucleic acid binding transcription factor activity
FW VS FA	11	GO:0003700	molecular function	transcription factor activity, sequence-specific DNA binding
FW VS FA	11	GO:0080090	biological process	regulation of primary metabolic process
FW VS FA	11	GO:0006355	biological process	regulation of transcription, DNA-templated
FW VS FA	11	GO:1903506	biological process	regulation of nucleic acid-templated transcription
FW VS FA	11	GO:0051252	biological process	regulation of RNA metabolic process
FW VS FA	11	GO:2001141	biological process	regulation of RNA biosynthetic process
FW VS FA	11	GO:0060255	biological process	regulation of macromolecule metabolic process
FW VS FA	11	GO:0019219	biological process	regulation of nucleobase-containing compound metabolic process
FW VS FA	11	GO:2000112	biological process	regulation of cellular macromolecule biosynthetic process
FW VS FA	11	GO:0031323	biological process	regulation of cellular metabolic process
FW VS FA	11	GO:0010556	biological process	regulation of macromolecule biosynthetic process
FW VS FA	11	GO:0031326	biological process	regulation of cellular biosynthetic process
FW VS FA	11	GO:0051171	biological process	regulation of nitrogen compound metabolic process
FW VS FA	11	GO:0009889	biological process	regulation of biosynthetic process
FW VS FA	11	GO:0010468	biological process	regulation of gene expression
FW VS FA	10	GO:0000981	molecular function	RNA polymerase II transcription factor activity, sequence-specific DNA binding
FW VS FA	8	GO:0050896	biological process	response to stimulus
FW VS FA	8	GO:0016787	molecular function	hydrolase activity
FW VS FA	7	GO:0005215	molecular function	transporter activity
FW VS FA	7	GO:0019538	biological process	protein metabolic process
FW VS FA	6	GO:0022857	molecular function	transmembrane transporter activity
FW VS FA	6	GO:0097367	molecular function	carbohydrate derivative binding
FW VS FA	6	GO:0001883	molecular function	purine nucleoside binding
FW VS FA	6	GO:0032549	molecular function	ribonucleoside binding
FW VS FA	6	GO:0032550	molecular function	purine ribonucleoside binding
FW VS FA	6	GO:0032555	molecular function	purine ribonucleotide binding
FW VS FA	6	GO:0001882	molecular function	nucleoside binding
FW VS FA	6	GO:0017076	molecular function	purine nucleotide binding
FW VS FA	6	GO:0032553	molecular function	ribonucleotide binding
FW VS FA	5	GO:0003723	molecular function	RNA binding
FW VS FA	5	GO:0032559	molecular function	adenyl ribonucleotide binding
FW VS FA	5	GO:0030554	molecular function	adenyl nucleotide binding
FW VS FA	5	GO:0035639	molecular function	purine ribonucleoside triphosphate binding
FA VS FW	6	GO:0048037	molecular function	cofactor binding
FA VS FW	6	GO:0050662	molecular function	coenzyme binding
FA VS FW	5	GO:0006811	biological process	ion transport
FOA vs FOW	11	GO:0019538	biological process	protein metabolic process
FOA vs FOW	9	GO:0006811	biological process	ion transport
FOA vs FOW	9	GO:0070011	molecular function	peptidase activity, acting on L-amino acid peptides
FOA vs FOW	9	GO:0008233	molecular function	peptidase activity
FOA vs FOW	8	GO:0008236	molecular function	serine-type peptidase activity
FOA vs FOW	8	GO:0017171	molecular function	serine hydrolase activity
FOA vs FOW	8	GO:0006508	biological process	proteolysis
FOA vs FOW	8	GO:0071702	biological process	organic substance transport
FOA vs FOW	7	GO:1901564	biological process	organonitrogen compound metabolic process
FOA vs FOW	7	GO:0016746	molecular function	transferase activity, transferring acyl groups
FOA vs FOW	7	GO:0016747	molecular function	transferase activity, transferring acyl groups other than amino-acyl groups
FOA vs FOW	7	GO:0016788	molecular function	hydrolase activity, acting on ester bonds
FOA vs FOW	6	GO:0005975	biological process	carbohydrate metabolic process
FOA vs FOW	6	GO:0071705	biological process	nitrogen compound transport
FOA vs FOW	6	GO:0006820	biological process	anion transport
FOA vs FOW	6	GO:0006396	biological process	RNA processing
FOA vs FOW	5	GO:0016407	molecular function	acetyltransferase activity
FOA vs FOW	5	GO:0034220	biological process	ion transmembrane transport
FOA vs FOW	5	GO:0006865	biological process	amino acid transport
FOA vs FOW	5	GO:0015711	biological process	organic anion transport
FOA vs FOW	5	GO:0015849	biological process	organic acid transport
FOA vs FOW	5	GO:0046942	biological process	carboxylic acid transport
FOA vs FOW	5	GO:0004175	molecular function	endopeptidase activity
FOA vs FOW	5	GO:0005198	molecular function	structural molecule activity
FOA vs FOW	5	GO:0022892	molecular function	substrate-specific transporter activity
FOA vs FOW	5	GO:1901575	biological process	organic substance catabolic process
FOA vs FOW	5	GO:0022891	molecular function	substrate-specific transmembrane transporter activity
FOA vs FOW	5	GO:0034470	biological process	ncRNA processing
FOA vs FOW	5	GO:0008033	biological process	tRNA processing
FOA vs FOW	5	GO:0034660	biological process	ncRNA metabolic process
FOA vs FOW	5	GO:0006399	biological process	tRNA metabolic process
FOA vs FOW	5	GO:0009056	biological process	catabolic process
FOA vs FOW	5	GO:0005576	cellular component	extracellular region
FOW vs FOA	8	GO:0097367	molecular function	carbohydrate derivative binding
FOW vs FOA	8	GO:0032553	molecular function	ribonucleotide binding
FOW vs FOA	8	GO:0030554	molecular function	adenyl nucleotide binding
FOW vs FOA	8	GO:0032559	molecular function	adenyl ribonucleotide binding
FOW vs FOA	8	GO:0001882	molecular function	nucleoside binding
FOW vs FOA	8	GO:0017076	molecular function	purine nucleotide binding
FOW vs FOA	8	GO:0001883	molecular function	purine nucleoside binding
FOW vs FOA	8	GO:0032549	molecular function	ribonucleoside binding
FOW vs FOA	8	GO:0032550	molecular function	purine ribonucleoside binding
FOW vs FOA	8	GO:0032555	molecular function	purine ribonucleotide binding
FOW vs FOA	7	GO:0008610	biological process	lipid biosynthetic process
FOW vs FOA	7	GO:0005524	molecular function	ATP binding
FOW vs FOA	7	GO:0035639	molecular function	purine ribonucleoside triphosphate binding
FOW vs FOA	6	GO:0020037	molecular function	heme binding
FOW vs FOA	6	GO:0046906	molecular function	tetrapyrrole binding
FOW vs FOA	6	GO:0005737	cellular component	cytoplasm
FOW vs FOA	6	GO:0044444	cellular component	cytoplasmic part
FOW vs FOA	5	GO:0000981	molecular function	RNA polymerase II transcription factor activity, sequence-specific DNA binding
FOW vs FOA	5	GO:0005506	molecular function	iron ion binding
FOW vs FOA	5	GO:0051716	biological process	cellular response to stimulus
FOW vs FOA	5	GO:0016614	molecular function	oxidoreductase activity, acting on CH-OH group of donors
FOW vs FOA	5	GO:0016817	molecular function	hydrolase activity, acting on acid anhydrides
