# Supplementary material for: Chronic Sublethal Aluminum Exposure and Avena fatua Caryopsis Colonization Influence Gene Expression of Fusarium avenaceum F.a.1
Source: Front Microbiol. 2020 Feb 4;11:51. doi: 10.3389/fmicb.2020.00051 (PMC7010643; doi:10.3389/fmicb.2020.00051)
Supplement: Supplementary file 8 [file Table_8.XLSX]

## Sheet: Sheet1
Supplementary Table S8. Gene ontology associated with uniquely expressed genes that were also differentially expressed. Unique DEGs (differentially expressed genes) associated with GO (gene ontology) terms were counted with respect to the comparisons in the comparison column, with the unique DEGs being associated with the first treatment compared to the second treatment listed in the comparison c…
Comparison	DEG Count	GO_accession	Term Type	Description
FOW VS FW	19	GO:0003674	molecular function	molecular_function
FOW VS FW	18	GO:0008150	biological process	biological_process
FOW VS FW	14	GO:0005575	cellular component	cellular_component
FOW VS FW	13	GO:0044699	biological process	single-organism process
FOW VS FW	12	GO:0016020	cellular component	membrane
FOW VS FW	11	GO:0003824	molecular function	catalytic activity
FOW VS FW	11	GO:0009987	biological process	cellular process
FOW VS FW	10	GO:0005488	molecular function	binding
FOW VS FW	9	GO:0044425	cellular component	membrane part
FOW VS FW	9	GO:0016021	cellular component	integral component of membrane
FOW VS FW	9	GO:0031224	cellular component	intrinsic component of membrane
FOW VS FW	9	GO:0044763	biological process	single-organism cellular process
FOW VS FW	9	GO:0008152	biological process	metabolic process
FOW VS FW	8	GO:0051179	biological process	localization
FOW VS FW	7	GO:1902578	biological process	single-organism localization
FOW VS FW	7	GO:0044765	biological process	single-organism transport
FOW VS FW	7	GO:0051234	biological process	establishment of localization
FOW VS FW	7	GO:0006810	biological process	transport
FOW VS FW	6	GO:0005623	cellular component	cell
FOW VS FW	6	GO:0044464	cellular component	cell part
FOW VS FW	6	GO:0044710	biological process	single-organism metabolic process
FOW VS FW	6	GO:0097159	molecular function	organic cyclic compound binding
FOW VS FW	6	GO:1901363	molecular function	heterocyclic compound binding
FOW VS FW	6	GO:0071704	biological process	organic substance metabolic process
FOW VS FW	5	GO:0055085	biological process	transmembrane transport
FOW VS FW	5	GO:0050896	biological process	response to stimulus
FOW VS FW	5	GO:0043229	cellular component	intracellular organelle
FOW VS FW	5	GO:0043226	cellular component	organelle
FOW VS FW	5	GO:0044424	cellular component	intracellular part
FOW VS FW	5	GO:0005622	cellular component	intracellular
FOW VS FW	5	GO:0044238	biological process	primary metabolic process
FOW VS FW	5	GO:0044237	biological process	cellular metabolic process
FOW VS FW	4	GO:0005215	molecular function	transporter activity
FOW VS FW	4	GO:0022857	molecular function	transmembrane transporter activity
FOW VS FW	4	GO:0006950	biological process	response to stress
FOW VS FW	4	GO:0043231	cellular component	intracellular membrane-bounded organelle
FOW VS FW	4	GO:0043227	cellular component	membrane-bounded organelle
FOW VS FW	4	GO:0016491	molecular function	oxidoreductase activity
FOW VS FW	4	GO:0055114	biological process	oxidation-reduction process
FOW VS FW	4	GO:0043167	molecular function	ion binding
FOW VS FW	4	GO:0043170	biological process	macromolecule metabolic process
FOW VS FW	4	GO:0006807	biological process	nitrogen compound metabolic process
FOW VS FW	3	GO:0071702	biological process	organic substance transport
FOW VS FW	3	GO:0009405	biological process	pathogenesis
FOW VS FW	3	GO:0033036	biological process	macromolecule localization
FOW VS FW	3	GO:0016787	molecular function	hydrolase activity
FOW VS FW	3	GO:0005737	cellular component	cytoplasm
FOW VS FW	3	GO:0051704	biological process	multi-organism process
FOW VS FW	3	GO:0005515	molecular function	protein binding
FOW VS FW	3	GO:0003676	molecular function	nucleic acid binding
FOW VS FW	3	GO:0010467	biological process	gene expression
FOW VS FW	3	GO:0016740	molecular function	transferase activity
FOW VS FW	3	GO:0044260	biological process	cellular macromolecule metabolic process
FOW VS FW	3	GO:1901360	biological process	organic cyclic compound metabolic process
FOW VS FW	3	GO:0034641	biological process	cellular nitrogen compound metabolic process
FOW VS FW	3	GO:0009058	biological process	biosynthetic process
FOW VS FW	3	GO:1901576	biological process	organic substance biosynthetic process
FOW VS FW	2	GO:0034220	biological process	ion transmembrane transport
FOW VS FW	2	GO:0022892	molecular function	substrate-specific transporter activity
FOW VS FW	2	GO:0015075	molecular function	ion transmembrane transporter activity
FOW VS FW	2	GO:0022891	molecular function	substrate-specific transmembrane transporter activity
FOW VS FW	2	GO:0071705	biological process	nitrogen compound transport
FOW VS FW	2	GO:0020037	molecular function	heme binding
FOW VS FW	2	GO:0044767	biological process	single-organism developmental process
FOW VS FW	2	GO:0046906	molecular function	tetrapyrrole binding
FOW VS FW	2	GO:0048856	biological process	anatomical structure development
FOW VS FW	2	GO:0032502	biological process	developmental process
FOW VS FW	2	GO:0006811	biological process	ion transport
FOW VS FW	2	GO:0098772	molecular function	molecular function regulator
FOW VS FW	2	GO:0051641	biological process	cellular localization
FOW VS FW	2	GO:0046872	molecular function	metal ion binding
FOW VS FW	2	GO:0043169	molecular function	cation binding
FOW VS FW	2	GO:0005576	cellular component	extracellular region
FOW VS FW	2	GO:0044446	cellular component	intracellular organelle part
FOW VS FW	2	GO:0044422	cellular component	organelle part
FOW VS FW	2	GO:0046914	molecular function	transition metal ion binding
FOW VS FW	2	GO:1902582	biological process	single-organism intracellular transport
FOW VS FW	2	GO:0016482	biological process	cytoplasmic transport
FOW VS FW	2	GO:0051649	biological process	establishment of localization in cell
FOW VS FW	2	GO:0046907	biological process	intracellular transport
FOW VS FW	2	GO:0043234	cellular component	protein complex
FOW VS FW	2	GO:0005634	cellular component	nucleus
FOW VS FW	2	GO:0032991	cellular component	macromolecular complex
FOW VS FW	2	GO:0016788	molecular function	hydrolase activity, acting on ester bonds
FOW VS FW	2	GO:0050794	biological process	regulation of cellular process
FOW VS FW	2	GO:0050789	biological process	regulation of biological process
FOW VS FW	2	GO:0065007	biological process	biological regulation
FOW VS FW	2	GO:0044444	cellular component	cytoplasmic part
FOW VS FW	2	GO:0019752	biological process	carboxylic acid metabolic process
FOW VS FW	2	GO:0043436	biological process	oxoacid metabolic process
FOW VS FW	2	GO:0006082	biological process	organic acid metabolic process
FOW VS FW	2	GO:0090304	biological process	nucleic acid metabolic process
FOW VS FW	2	GO:0009059	biological process	macromolecule biosynthetic process
FOW VS FW	2	GO:0034645	biological process	cellular macromolecule biosynthetic process
FOW VS FW	2	GO:1901362	biological process	organic cyclic compound biosynthetic process
FOW VS FW	2	GO:0006139	biological process	nucleobase-containing compound metabolic process
FOW VS FW	2	GO:0044271	biological process	cellular nitrogen compound biosynthetic process
FOW VS FW	2	GO:0048037	molecular function	cofactor binding
FOW VS FW	2	GO:0044281	biological process	small molecule metabolic process
FOW VS FW	2	GO:0043168	molecular function	anion binding
FOW VS FW	2	GO:0006725	biological process	cellular aromatic compound metabolic process
FOW VS FW	2	GO:0046483	biological process	heterocycle metabolic process
FOW VS FW	2	GO:1901564	biological process	organonitrogen compound metabolic process
FOW VS FW	2	GO:0044249	biological process	cellular biosynthetic process
FOW VS FW	2	GO:0036094	molecular function	small molecule binding
FOW VS FW	2	GO:0000166	molecular function	nucleotide binding
FOW VS FW	2	GO:1901265	molecular function	nucleoside phosphate binding
FOW VS FW	1	GO:0006820	biological process	anion transport
FOW VS FW	1	GO:0015711	biological process	organic anion transport
FOW VS FW	1	GO:0015849	biological process	organic acid transport
FOW VS FW	1	GO:0046942	biological process	carboxylic acid transport
FOW VS FW	1	GO:0006865	biological process	amino acid transport
FOW VS FW	1	GO:0031099	biological process	regeneration
FOW VS FW	1	GO:0042246	biological process	tissue regeneration
FOW VS FW	1	GO:0048589	biological process	developmental growth
FOW VS FW	1	GO:0008509	molecular function	anion transmembrane transporter activity
FOW VS FW	1	GO:0071804	biological process	cellular potassium ion transport
FOW VS FW	1	GO:0071805	biological process	potassium ion transmembrane transport
FOW VS FW	1	GO:0015171	molecular function	amino acid transmembrane transporter activity
FOW VS FW	1	GO:0003333	biological process	amino acid transmembrane transport
FOW VS FW	1	GO:0098656	biological process	anion transmembrane transport
FOW VS FW	1	GO:1903825	biological process	organic acid transmembrane transport
FOW VS FW	1	GO:0005342	molecular function	organic acid transmembrane transporter activity
FOW VS FW	1	GO:0008514	molecular function	organic anion transmembrane transporter activity
FOW VS FW	1	GO:0046943	molecular function	carboxylic acid transmembrane transporter activity
FOW VS FW	1	GO:0009888	biological process	tissue development
FOW VS FW	1	GO:0044707	biological process	single-multicellular organism process
FOW VS FW	1	GO:0040007	biological process	growth
FOW VS FW	1	GO:0042060	biological process	wound healing
FOW VS FW	1	GO:0009611	biological process	response to wounding
FOW VS FW	1	GO:0098655	biological process	cation transmembrane transport
FOW VS FW	1	GO:0098660	biological process	inorganic ion transmembrane transport
FOW VS FW	1	GO:0098662	biological process	inorganic cation transmembrane transport
FOW VS FW	1	GO:0048518	biological process	positive regulation of biological process
FOW VS FW	1	GO:0008283	biological process	cell proliferation
FOW VS FW	1	GO:0032501	biological process	multicellular organismal process
FOW VS FW	1	GO:0051240	biological process	positive regulation of multicellular organismal process
FOW VS FW	1	GO:0048522	biological process	positive regulation of cellular process
FOW VS FW	1	GO:0015079	molecular function	potassium ion transmembrane transporter activity
FOW VS FW	1	GO:0005506	molecular function	iron ion binding
FOW VS FW	1	GO:0044459	cellular component	plasma membrane part
FOW VS FW	1	GO:0008324	molecular function	cation transmembrane transporter activity
FOW VS FW	1	GO:0046873	molecular function	metal ion transmembrane transporter activity
FOW VS FW	1	GO:0016043	biological process	cellular component organization
FOW VS FW	1	GO:0051235	biological process	maintenance of location
FOW VS FW	1	GO:0015077	molecular function	monovalent inorganic cation transmembrane transporter activity
FOW VS FW	1	GO:0022890	molecular function	inorganic cation transmembrane transporter activity
FOW VS FW	1	GO:0030435	biological process	sporulation resulting in formation of a cellular spore
FOW VS FW	1	GO:0071840	biological process	cellular component organization or biogenesis
FOW VS FW	1	GO:0051239	biological process	regulation of multicellular organismal process
FOW VS FW	1	GO:0004579	molecular function	dolichyl-diphosphooligosaccharide-protein glycotransferase activity
FOW VS FW	1	GO:0051537	molecular function	2 iron, 2 sulfur cluster binding
FOW VS FW	1	GO:0010876	biological process	lipid localization
FOW VS FW	1	GO:0005886	cellular component	plasma membrane
FOW VS FW	1	GO:0044430	cellular component	cytoskeletal part
FOW VS FW	1	GO:0004576	molecular function	oligosaccharyl transferase activity
FOW VS FW	1	GO:0005887	cellular component	integral component of plasma membrane
FOW VS FW	1	GO:0031226	cellular component	intrinsic component of plasma membrane
FOW VS FW	1	GO:0019825	molecular function	oxygen binding
FOW VS FW	1	GO:0090150	biological process	establishment of protein localization to membrane
FOW VS FW	1	GO:0072657	biological process	protein localization to membrane
FOW VS FW	1	GO:0005856	cellular component	cytoskeleton
FOW VS FW	1	GO:0071944	cellular component	cell periphery
FOW VS FW	1	GO:0001816	biological process	cytokine production
FOW VS FW	1	GO:0001817	biological process	regulation of cytokine production
FOW VS FW	1	GO:0001819	biological process	positive regulation of cytokine production
FOW VS FW	1	GO:0010883	biological process	regulation of lipid storage
FOW VS FW	1	GO:0010884	biological process	positive regulation of lipid storage
FOW VS FW	1	GO:0030545	molecular function	receptor regulator activity
FOW VS FW	1	GO:0030547	molecular function	receptor inhibitor activity
FOW VS FW	1	GO:0030548	molecular function	acetylcholine receptor regulator activity
FOW VS FW	1	GO:0030550	molecular function	acetylcholine receptor inhibitor activity
FOW VS FW	1	GO:0008284	biological process	positive regulation of cell proliferation
FOW VS FW	1	GO:0042127	biological process	regulation of cell proliferation
FOW VS FW	1	GO:0016459	cellular component	myosin complex
FOW VS FW	1	GO:0016757	molecular function	transferase activity, transferring glycosyl groups
FOW VS FW	1	GO:0008250	cellular component	oligosaccharyltransferase complex
FOW VS FW	1	GO:0003910	molecular function	DNA ligase (ATP) activity
FOW VS FW	1	GO:0008200	molecular function	ion channel inhibitor activity
FOW VS FW	1	GO:0016248	molecular function	channel inhibitor activity
FOW VS FW	1	GO:0015672	biological process	monovalent inorganic cation transport
FOW VS FW	1	GO:0030001	biological process	metal ion transport
FOW VS FW	1	GO:0006812	biological process	cation transport
FOW VS FW	1	GO:0006405	biological process	RNA export from nucleus
FOW VS FW	1	GO:0006406	biological process	mRNA export from nucleus
FOW VS FW	1	GO:0071166	biological process	ribonucleoprotein complex localization
FOW VS FW	1	GO:0071426	biological process	ribonucleoprotein complex export from nucleus
FOW VS FW	1	GO:0071427	biological process	mRNA-containing ribonucleoprotein complex export from nucleus
FOW VS FW	1	GO:0061024	biological process	membrane organization
FOW VS FW	1	GO:0019915	biological process	lipid storage
FOW VS FW	1	GO:0019028	cellular component	viral capsid
FOW VS FW	1	GO:0006855	biological process	drug transmembrane transport
FOW VS FW	1	GO:0015238	molecular function	drug transmembrane transporter activity
FOW VS FW	1	GO:0015893	biological process	drug transport
FOW VS FW	1	GO:0090484	molecular function	drug transporter activity
FOW VS FW	1	GO:0016705	molecular function	oxidoreductase activity, acting on paired donors, with incorporation or reduction of molecular oxygen
FOW VS FW	1	GO:0042493	biological process	response to drug
FOW VS FW	1	GO:0051168	biological process	nuclear export
FOW VS FW	1	GO:0016758	molecular function	transferase activity, transferring hexosyl groups
FOW VS FW	1	GO:0043934	biological process	sporulation
FOW VS FW	1	GO:0015291	molecular function	secondary active transmembrane transporter activity
FOW VS FW	1	GO:0003909	molecular function	DNA ligase activity
FOW VS FW	1	GO:0016247	molecular function	channel regulator activity
FOW VS FW	1	GO:0030154	biological process	cell differentiation
FOW VS FW	1	GO:0016278	molecular function	lysine N-methyltransferase activity
FOW VS FW	1	GO:0016279	molecular function	protein-lysine N-methyltransferase activity
FOW VS FW	1	GO:0018024	molecular function	histone-lysine N-methyltransferase activity
FOW VS FW	1	GO:0042054	molecular function	histone methyltransferase activity
FOW VS FW	1	GO:0051536	molecular function	iron-sulfur cluster binding
FOW VS FW	1	GO:0051540	molecular function	metal cluster binding
FOW VS FW	1	GO:0098588	cellular component	bounding membrane of organelle
FOW VS FW	1	GO:0043232	cellular component	intracellular non-membrane-bounded organelle
FOW VS FW	1	GO:0015297	molecular function	antiporter activity
FOW VS FW	1	GO:0016886	molecular function	ligase activity, forming phosphoric ester bonds
FOW VS FW	1	GO:0004540	molecular function	ribonuclease activity
FOW VS FW	1	GO:0008104	biological process	protein localization
FOW VS FW	1	GO:0017080	molecular function	sodium channel regulator activity
FOW VS FW	1	GO:0019871	molecular function	sodium channel inhibitor activity
FOW VS FW	1	GO:0044802	biological process	single-organism membrane organization
FOW VS FW	1	GO:0006813	biological process	potassium ion transport
FOW VS FW	1	GO:0043228	cellular component	non-membrane-bounded organelle
FOW VS FW	1	GO:0016874	molecular function	ligase activity
FOW VS FW	1	GO:0048646	biological process	anatomical structure formation involved in morphogenesis
FOW VS FW	1	GO:0006974	biological process	cellular response to DNA damage stimulus
FOW VS FW	1	GO:0009653	biological process	anatomical structure morphogenesis
FOW VS FW	1	GO:0044423	cellular component	virion part
FOW VS FW	1	GO:0098796	cellular component	membrane protein complex
FOW VS FW	1	GO:0007155	biological process	cell adhesion
FOW VS FW	1	GO:0016891	molecular function	endoribonuclease activity, producing 5'-phosphomonoesters
FOW VS FW	1	GO:0045184	biological process	establishment of protein localization
FOW VS FW	1	GO:0019013	cellular component	viral nucleocapsid
FOW VS FW	1	GO:0001071	molecular function	nucleic acid binding transcription factor activity
FOW VS FW	1	GO:0003700	molecular function	transcription factor activity, sequence-specific DNA binding
FOW VS FW	1	GO:0008483	molecular function	transaminase activity
FOW VS FW	1	GO:0016769	molecular function	transferase activity, transferring nitrogenous groups
FOW VS FW	1	GO:0022610	biological process	biological adhesion
FOW VS FW	1	GO:0008170	molecular function	N-methyltransferase activity
FOW VS FW	1	GO:0033365	biological process	protein localization to organelle
FOW VS FW	1	GO:0034613	biological process	cellular protein localization
FOW VS FW	1	GO:0070727	biological process	cellular macromolecule localization
FOW VS FW	1	GO:0033554	biological process	cellular response to stress
FOW VS FW	1	GO:0032879	biological process	regulation of localization
FOW VS FW	1	GO:0048869	biological process	cellular developmental process
FOW VS FW	1	GO:1902580	biological process	single-organism cellular localization
FOW VS FW	1	GO:0019012	cellular component	virion
FOW VS FW	1	GO:0031090	cellular component	organelle membrane
FOW VS FW	1	GO:0003774	molecular function	motor activity
FOW VS FW	1	GO:0030170	molecular function	pyridoxal phosphate binding
FOW VS FW	1	GO:0031323	biological process	regulation of cellular metabolic process
FOW VS FW	1	GO:0006281	biological process	DNA repair
FOW VS FW	1	GO:0022804	molecular function	active transmembrane transporter activity
FOW VS FW	1	GO:0051028	biological process	mRNA transport
FOW VS FW	1	GO:0015629	cellular component	actin cytoskeleton
FOW VS FW	1	GO:0006403	biological process	RNA localization
FOW VS FW	1	GO:0050657	biological process	nucleic acid transport
FOW VS FW	1	GO:0050658	biological process	RNA transport
FOW VS FW	1	GO:0051236	biological process	establishment of RNA localization
FOW VS FW	1	GO:0000981	molecular function	RNA polymerase II transcription factor activity, sequence-specific DNA binding
FOW VS FW	1	GO:0006614	biological process	SRP-dependent cotranslational protein targeting to membrane
FOW VS FW	1	GO:0045047	biological process	protein targeting to ER
FOW VS FW	1	GO:0072599	biological process	establishment of protein localization to endoplasmic reticulum
FOW VS FW	1	GO:0019222	biological process	regulation of metabolic process
FOW VS FW	1	GO:0004521	molecular function	endoribonuclease activity
FOW VS FW	1	GO:0006355	biological process	regulation of transcription, DNA-templated
FOW VS FW	1	GO:1903506	biological process	regulation of nucleic acid-templated transcription
FOW VS FW	1	GO:0006613	biological process	cotranslational protein targeting to membrane
FOW VS FW	1	GO:0051252	biological process	regulation of RNA metabolic process
FOW VS FW	1	GO:2001141	biological process	regulation of RNA biosynthetic process
FOW VS FW	1	GO:0015931	biological process	nucleobase-containing compound transport
FOW VS FW	1	GO:0006612	biological process	protein targeting to membrane
FOW VS FW	1	GO:0019219	biological process	regulation of nucleobase-containing compound metabolic process
FOW VS FW	1	GO:0070972	biological process	protein localization to endoplasmic reticulum
FOW VS FW	1	GO:2000112	biological process	regulation of cellular macromolecule biosynthetic process
FOW VS FW	1	GO:0010556	biological process	regulation of macromolecule biosynthetic process
FOW VS FW	1	GO:0031326	biological process	regulation of cellular biosynthetic process
FOW VS FW	1	GO:0051171	biological process	regulation of nitrogen compound metabolic process
FOW VS FW	1	GO:0009889	biological process	regulation of biosynthetic process
FOW VS FW	1	GO:0010468	biological process	regulation of gene expression
FOW VS FW	1	GO:0012505	cellular component	endomembrane system
FOW VS FW	1	GO:0016829	molecular function	lyase activity
FOW VS FW	1	GO:0015031	biological process	protein transport
FOW VS FW	1	GO:0042221	biological process	response to chemical
FOW VS FW	1	GO:0006913	biological process	nucleocytoplasmic transport
FOW VS FW	1	GO:0005789	cellular component	endoplasmic reticulum membrane
FOW VS FW	1	GO:0080090	biological process	regulation of primary metabolic process
FOW VS FW	1	GO:0042175	cellular component	nuclear outer membrane-endoplasmic reticulum membrane network
FOW VS FW	1	GO:0051169	biological process	nuclear transport
FOW VS FW	1	GO:0016893	molecular function	endonuclease activity, active with either ribo- or deoxyribonucleic acids and producing 5'-phosphomonoesters
FOW VS FW	1	GO:0060255	biological process	regulation of macromolecule metabolic process
FOW VS FW	1	GO:0008276	molecular function	protein methyltransferase activity
FOW VS FW	1	GO:0008270	molecular function	zinc ion binding
FOW VS FW	1	GO:0006520	biological process	cellular amino acid metabolic process
FOW VS FW	1	GO:0050661	molecular function	NADP binding
FOW VS FW	1	GO:0044432	cellular component	endoplasmic reticulum part
FOW VS FW	1	GO:0004518	molecular function	nuclease activity
FOW VS FW	1	GO:0006310	biological process	DNA recombination
FOW VS FW	1	GO:0006259	biological process	DNA metabolic process
FOW VS FW	1	GO:0065008	biological process	regulation of biological quality
FOW VS FW	1	GO:0005198	molecular function	structural molecule activity
FOW VS FW	1	GO:0004386	molecular function	helicase activity
FOW VS FW	1	GO:0006886	biological process	intracellular protein transport
FOW VS FW	1	GO:0042802	molecular function	identical protein binding
FOW VS FW	1	GO:0008757	molecular function	S-adenosylmethionine-dependent methyltransferase activity
FOW VS FW	1	GO:0005525	molecular function	GTP binding
FOW VS FW	1	GO:0032561	molecular function	guanyl ribonucleotide binding
FOW VS FW	1	GO:0019001	molecular function	guanyl nucleotide binding
FOW VS FW	1	GO:0005783	cellular component	endoplasmic reticulum
FOW VS FW	1	GO:0003677	molecular function	DNA binding
FOW VS FW	1	GO:0004519	molecular function	endonuclease activity
FOW VS FW	1	GO:0072594	biological process	establishment of protein localization to organelle
FOW VS FW	1	GO:0051716	biological process	cellular response to stimulus
FOW VS FW	1	GO:0003735	molecular function	structural constituent of ribosome
FOW VS FW	1	GO:0006351	biological process	transcription, DNA-templated
FOW VS FW	1	GO:0097659	biological process	nucleic acid-templated transcription
FOW VS FW	1	GO:0005840	cellular component	ribosome
FOW VS FW	1	GO:0003857	molecular function	3-hydroxyacyl-CoA dehydrogenase activity
FOW VS FW	1	GO:0017111	molecular function	nucleoside-triphosphatase activity
FOW VS FW	1	GO:0006605	biological process	protein targeting
FOW VS FW	1	GO:0032774	biological process	RNA biosynthetic process
FOW VS FW	1	GO:0016817	molecular function	hydrolase activity, acting on acid anhydrides
FOW VS FW	1	GO:0016462	molecular function	pyrophosphatase activity
FOW VS FW	1	GO:0016818	molecular function	hydrolase activity, acting on acid anhydrides, in phosphorus-containing anhydrides
FOW VS FW	1	GO:0008168	molecular function	methyltransferase activity
FOW VS FW	1	GO:0030529	cellular component	intracellular ribonucleoprotein complex
FOW VS FW	1	GO:1990904	cellular component	ribonucleoprotein complex
FOW VS FW	1	GO:0003854	molecular function	3-beta-hydroxy-delta5-steroid dehydrogenase activity
FOW VS FW	1	GO:0016229	molecular function	steroid dehydrogenase activity
FOW VS FW	1	GO:0033764	molecular function	steroid dehydrogenase activity, acting on the CH-OH group of donors, NAD or NADP as acceptor
FOW VS FW	1	GO:0016741	molecular function	transferase activity, transferring one-carbon groups
FOW VS FW	1	GO:0034654	biological process	nucleobase-containing compound biosynthetic process
FOW VS FW	1	GO:0006694	biological process	steroid biosynthetic process
FOW VS FW	1	GO:0008202	biological process	steroid metabolic process
FOW VS FW	1	GO:0006631	biological process	fatty acid metabolic process
FOW VS FW	1	GO:1990234	cellular component	transferase complex
FOW VS FW	1	GO:0006412	biological process	translation
FOW VS FW	1	GO:0003723	molecular function	RNA binding
FOW VS FW	1	GO:0016070	biological process	RNA metabolic process
FOW VS FW	1	GO:0043043	biological process	peptide biosynthetic process
FOW VS FW	1	GO:0051287	molecular function	NAD binding
FOW VS FW	1	GO:0032787	biological process	monocarboxylic acid metabolic process
FOW VS FW	1	GO:0018130	biological process	heterocycle biosynthetic process
FOW VS FW	1	GO:0097367	molecular function	carbohydrate derivative binding
FOW VS FW	1	GO:0006518	biological process	peptide metabolic process
FOW VS FW	1	GO:0019438	biological process	aromatic compound biosynthetic process
FOW VS FW	1	GO:0019538	biological process	protein metabolic process
FOW VS FW	1	GO:0043604	biological process	amide biosynthetic process
FOW VS FW	1	GO:0005524	molecular function	ATP binding
FOW VS FW	1	GO:0032559	molecular function	adenyl ribonucleotide binding
FOW VS FW	1	GO:0030554	molecular function	adenyl nucleotide binding
FOW VS FW	1	GO:0043603	biological process	cellular amide metabolic process
FOW VS FW	1	GO:1902494	cellular component	catalytic complex
FOW VS FW	1	GO:0032553	molecular function	ribonucleotide binding
FOW VS FW	1	GO:0035639	molecular function	purine ribonucleoside triphosphate binding
FOW VS FW	1	GO:0001883	molecular function	purine nucleoside binding
FOW VS FW	1	GO:0032549	molecular function	ribonucleoside binding
FOW VS FW	1	GO:0032550	molecular function	purine ribonucleoside binding
FOW VS FW	1	GO:0032555	molecular function	purine ribonucleotide binding
FOW VS FW	1	GO:0016616	molecular function	oxidoreductase activity, acting on the CH-OH group of donors, NAD or NADP as acceptor
FOW VS FW	1	GO:0001882	molecular function	nucleoside binding
FOW VS FW	1	GO:0050662	molecular function	coenzyme binding
FOW VS FW	1	GO:0017076	molecular function	purine nucleotide binding
FOW VS FW	1	GO:0044255	biological process	cellular lipid metabolic process
FOW VS FW	1	GO:0016614	molecular function	oxidoreductase activity, acting on CH-OH group of donors
FOW VS FW	1	GO:0044267	biological process	cellular protein metabolic process
FOW VS FW	1	GO:0008610	biological process	lipid biosynthetic process
FOW VS FW	1	GO:1901566	biological process	organonitrogen compound biosynthetic process
FOW VS FW	1	GO:0006629	biological process	lipid metabolic process
FOW VS FW	1	GO:0044711	biological process	single-organism biosynthetic process
FW VS FOW	22	GO:0008150	biological process	biological_process
FW VS FOW	22	GO:0003674	molecular function	molecular_function
FW VS FOW	20	GO:0044699	biological process	single-organism process
FW VS FOW	16	GO:0003824	molecular function	catalytic activity
FW VS FOW	14	GO:0008152	biological process	metabolic process
FW VS FOW	13	GO:0009987	biological process	cellular process
FW VS FOW	12	GO:0044710	biological process	single-organism metabolic process
FW VS FOW	12	GO:0005575	cellular component	cellular_component
FW VS FOW	11	GO:0044763	biological process	single-organism cellular process
FW VS FOW	11	GO:0005488	molecular function	binding
FW VS FOW	10	GO:0055114	biological process	oxidation-reduction process
FW VS FOW	10	GO:0044765	biological process	single-organism transport
FW VS FOW	10	GO:1902578	biological process	single-organism localization
FW VS FOW	10	GO:0006810	biological process	transport
FW VS FOW	10	GO:0051234	biological process	establishment of localization
FW VS FOW	10	GO:0051179	biological process	localization
FW VS FOW	9	GO:0016491	molecular function	oxidoreductase activity
FW VS FOW	9	GO:0016020	cellular component	membrane
FW VS FOW	9	GO:0044425	cellular component	membrane part
FW VS FOW	9	GO:0097159	molecular function	organic cyclic compound binding
FW VS FOW	9	GO:1901363	molecular function	heterocyclic compound binding
FW VS FOW	8	GO:0016021	cellular component	integral component of membrane
FW VS FOW	8	GO:0031224	cellular component	intrinsic component of membrane
FW VS FOW	8	GO:0055085	biological process	transmembrane transport
FW VS FOW	7	GO:0043167	molecular function	ion binding
FW VS FOW	6	GO:0036094	molecular function	small molecule binding
FW VS FOW	6	GO:1901360	biological process	organic cyclic compound metabolic process
FW VS FOW	6	GO:0071704	biological process	organic substance metabolic process
FW VS FOW	6	GO:0044238	biological process	primary metabolic process
FW VS FOW	5	GO:0048037	molecular function	cofactor binding
FW VS FOW	5	GO:0050662	molecular function	coenzyme binding
FW VS FOW	5	GO:0005215	molecular function	transporter activity
FW VS FOW	5	GO:0022857	molecular function	transmembrane transporter activity
FW VS FOW	5	GO:0000166	molecular function	nucleotide binding
FW VS FOW	5	GO:1901265	molecular function	nucleoside phosphate binding
FW VS FOW	5	GO:0043168	molecular function	anion binding
FW VS FOW	5	GO:0044237	biological process	cellular metabolic process
FW VS FOW	5	GO:0009058	biological process	biosynthetic process
FW VS FOW	5	GO:1901576	biological process	organic substance biosynthetic process
FW VS FOW	5	GO:0006807	biological process	nitrogen compound metabolic process
FW VS FOW	5	GO:0046483	biological process	heterocycle metabolic process
FW VS FOW	5	GO:0006725	biological process	cellular aromatic compound metabolic process
FW VS FOW	5	GO:0034641	biological process	cellular nitrogen compound metabolic process
FW VS FOW	5	GO:0006139	biological process	nucleobase-containing compound metabolic process
FW VS FOW	4	GO:0071702	biological process	organic substance transport
FW VS FOW	4	GO:0043169	molecular function	cation binding
FW VS FOW	4	GO:0046872	molecular function	metal ion binding
FW VS FOW	4	GO:0016740	molecular function	transferase activity
FW VS FOW	4	GO:1901362	biological process	organic cyclic compound biosynthetic process
FW VS FOW	4	GO:0044249	biological process	cellular biosynthetic process
FW VS FOW	4	GO:0044271	biological process	cellular nitrogen compound biosynthetic process
FW VS FOW	4	GO:0016070	biological process	RNA metabolic process
FW VS FOW	4	GO:0090304	biological process	nucleic acid metabolic process
FW VS FOW	4	GO:0044260	biological process	cellular macromolecule metabolic process
FW VS FOW	4	GO:0010467	biological process	gene expression
FW VS FOW	4	GO:0043170	biological process	macromolecule metabolic process
FW VS FOW	3	GO:0044711	biological process	single-organism biosynthetic process
FW VS FOW	3	GO:0015399	molecular function	primary active transmembrane transporter activity
FW VS FOW	3	GO:0015405	molecular function	P-P-bond-hydrolysis-driven transmembrane transporter activity
FW VS FOW	3	GO:0044281	biological process	small molecule metabolic process
FW VS FOW	3	GO:0022804	molecular function	active transmembrane transporter activity
FW VS FOW	3	GO:1901564	biological process	organonitrogen compound metabolic process
FW VS FOW	3	GO:0046906	molecular function	tetrapyrrole binding
FW VS FOW	3	GO:0032553	molecular function	ribonucleotide binding
FW VS FOW	3	GO:0097367	molecular function	carbohydrate derivative binding
FW VS FOW	3	GO:0019438	biological process	aromatic compound biosynthetic process
FW VS FOW	3	GO:0018130	biological process	heterocycle biosynthetic process
FW VS FOW	3	GO:0050794	biological process	regulation of cellular process
FW VS FOW	3	GO:0065007	biological process	biological regulation
FW VS FOW	3	GO:0050789	biological process	regulation of biological process
FW VS FOW	3	GO:0005623	cellular component	cell
FW VS FOW	3	GO:0044464	cellular component	cell part
FW VS FOW	3	GO:0034654	biological process	nucleobase-containing compound biosynthetic process
FW VS FOW	3	GO:0016787	molecular function	hydrolase activity
FW VS FOW	2	GO:0043436	biological process	oxoacid metabolic process
FW VS FOW	2	GO:0006082	biological process	organic acid metabolic process
FW VS FOW	2	GO:0042623	molecular function	ATPase activity, coupled
FW VS FOW	2	GO:0032787	biological process	monocarboxylic acid metabolic process
FW VS FOW	2	GO:0006629	biological process	lipid metabolic process
FW VS FOW	2	GO:0019752	biological process	carboxylic acid metabolic process
FW VS FOW	2	GO:0019842	molecular function	vitamin binding
FW VS FOW	2	GO:0042626	molecular function	ATPase activity, coupled to transmembrane movement of substances
FW VS FOW	2	GO:0043492	molecular function	ATPase activity, coupled to movement of substances
FW VS FOW	2	GO:0016820	molecular function	hydrolase activity, acting on acid anhydrides, catalyzing transmembrane movement of substances
FW VS FOW	2	GO:0016887	molecular function	ATPase activity
FW VS FOW	2	GO:0016616	molecular function	oxidoreductase activity, acting on the CH-OH group of donors, NAD or NADP as acceptor
FW VS FOW	2	GO:0016614	molecular function	oxidoreductase activity, acting on CH-OH group of donors
FW VS FOW	2	GO:1901566	biological process	organonitrogen compound biosynthetic process
FW VS FOW	2	GO:0006396	biological process	RNA processing
FW VS FOW	2	GO:0020037	molecular function	heme binding
FW VS FOW	2	GO:0071705	biological process	nitrogen compound transport
FW VS FOW	2	GO:0022891	molecular function	substrate-specific transmembrane transporter activity
FW VS FOW	2	GO:0022892	molecular function	substrate-specific transporter activity
FW VS FOW	2	GO:0016772	molecular function	transferase activity, transferring phosphorus-containing groups
FW VS FOW	2	GO:0009116	biological process	nucleoside metabolic process
FW VS FOW	2	GO:1901657	biological process	glycosyl compound metabolic process
FW VS FOW	2	GO:0034470	biological process	ncRNA processing
FW VS FOW	2	GO:0033036	biological process	macromolecule localization
FW VS FOW	2	GO:0017111	molecular function	nucleoside-triphosphatase activity
FW VS FOW	2	GO:0016462	molecular function	pyrophosphatase activity
FW VS FOW	2	GO:0008033	biological process	tRNA processing
FW VS FOW	2	GO:0034660	biological process	ncRNA metabolic process
FW VS FOW	2	GO:0055086	biological process	nucleobase-containing small molecule metabolic process
FW VS FOW	2	GO:0005524	molecular function	ATP binding
FW VS FOW	2	GO:0030554	molecular function	adenyl nucleotide binding
FW VS FOW	2	GO:0016818	molecular function	hydrolase activity, acting on acid anhydrides, in phosphorus-containing anhydrides
FW VS FOW	2	GO:0032559	molecular function	adenyl ribonucleotide binding
FW VS FOW	2	GO:0006399	biological process	tRNA metabolic process
FW VS FOW	2	GO:0034220	biological process	ion transmembrane transport
FW VS FOW	2	GO:0035639	molecular function	purine ribonucleoside triphosphate binding
FW VS FOW	2	GO:1901135	biological process	carbohydrate derivative metabolic process
FW VS FOW	2	GO:0017076	molecular function	purine nucleotide binding
FW VS FOW	2	GO:0016817	molecular function	hydrolase activity, acting on acid anhydrides
FW VS FOW	2	GO:0001883	molecular function	purine nucleoside binding
FW VS FOW	2	GO:0032549	molecular function	ribonucleoside binding
FW VS FOW	2	GO:0032550	molecular function	purine ribonucleoside binding
FW VS FOW	2	GO:0032555	molecular function	purine ribonucleotide binding
FW VS FOW	2	GO:0051649	biological process	establishment of localization in cell
FW VS FOW	2	GO:0001882	molecular function	nucleoside binding
FW VS FOW	2	GO:0015031	biological process	protein transport
FW VS FOW	2	GO:0051641	biological process	cellular localization
FW VS FOW	2	GO:0008104	biological process	protein localization
FW VS FOW	2	GO:0045184	biological process	establishment of protein localization
FW VS FOW	2	GO:0005515	molecular function	protein binding
FW VS FOW	2	GO:0006811	biological process	ion transport
FW VS FOW	2	GO:0005622	cellular component	intracellular
FW VS FOW	2	GO:0001071	molecular function	nucleic acid binding transcription factor activity
FW VS FOW	2	GO:0003700	molecular function	transcription factor activity, sequence-specific DNA binding
FW VS FOW	2	GO:0080090	biological process	regulation of primary metabolic process
FW VS FOW	2	GO:0044424	cellular component	intracellular part
FW VS FOW	2	GO:0060255	biological process	regulation of macromolecule metabolic process
FW VS FOW	2	GO:0019219	biological process	regulation of nucleobase-containing compound metabolic process
FW VS FOW	2	GO:0031323	biological process	regulation of cellular metabolic process
FW VS FOW	2	GO:0003676	molecular function	nucleic acid binding
FW VS FOW	2	GO:2000112	biological process	regulation of cellular macromolecule biosynthetic process
FW VS FOW	2	GO:0010556	biological process	regulation of macromolecule biosynthetic process
FW VS FOW	2	GO:0031326	biological process	regulation of cellular biosynthetic process
FW VS FOW	2	GO:0051171	biological process	regulation of nitrogen compound metabolic process
FW VS FOW	2	GO:0009889	biological process	regulation of biosynthetic process
FW VS FOW	2	GO:0006355	biological process	regulation of transcription, DNA-templated
FW VS FOW	2	GO:1903506	biological process	regulation of nucleic acid-templated transcription
FW VS FOW	2	GO:0051252	biological process	regulation of RNA metabolic process
FW VS FOW	2	GO:2001141	biological process	regulation of RNA biosynthetic process
FW VS FOW	2	GO:0010468	biological process	regulation of gene expression
FW VS FOW	2	GO:0019222	biological process	regulation of metabolic process
FW VS FOW	2	GO:0046914	molecular function	transition metal ion binding
FW VS FOW	2	GO:0032774	biological process	RNA biosynthetic process
FW VS FOW	2	GO:0006351	biological process	transcription, DNA-templated
FW VS FOW	2	GO:0097659	biological process	nucleic acid-templated transcription
FW VS FOW	2	GO:0034645	biological process	cellular macromolecule biosynthetic process
FW VS FOW	2	GO:0009059	biological process	macromolecule biosynthetic process
FW VS FOW	1	GO:0051188	biological process	cofactor biosynthetic process
FW VS FOW	1	GO:0016829	molecular function	lyase activity
FW VS FOW	1	GO:0051186	biological process	cofactor metabolic process
FW VS FOW	1	GO:0006631	biological process	fatty acid metabolic process
FW VS FOW	1	GO:0016881	molecular function	acid-amino acid ligase activity
FW VS FOW	1	GO:0030976	molecular function	thiamine pyrophosphate binding
FW VS FOW	1	GO:0005179	molecular function	hormone activity
FW VS FOW	1	GO:0016627	molecular function	oxidoreductase activity, acting on the CH-CH group of donors
FW VS FOW	1	GO:0042398	biological process	cellular modified amino acid biosynthetic process
FW VS FOW	1	GO:0017150	molecular function	tRNA dihydrouridine synthase activity
FW VS FOW	1	GO:0006790	biological process	sulfur compound metabolic process
FW VS FOW	1	GO:0072330	biological process	monocarboxylic acid biosynthetic process
FW VS FOW	1	GO:1901681	molecular function	sulfur compound binding
FW VS FOW	1	GO:0044255	biological process	cellular lipid metabolic process
FW VS FOW	1	GO:0016053	biological process	organic acid biosynthetic process
FW VS FOW	1	GO:0046394	biological process	carboxylic acid biosynthetic process
FW VS FOW	1	GO:0044283	biological process	small molecule biosynthetic process
FW VS FOW	1	GO:0006575	biological process	cellular modified amino acid metabolic process
FW VS FOW	1	GO:0016879	molecular function	ligase activity, forming carbon-nitrogen bonds
FW VS FOW	1	GO:0003857	molecular function	3-hydroxyacyl-CoA dehydrogenase activity
FW VS FOW	1	GO:0004096	molecular function	catalase activity
FW VS FOW	1	GO:0043565	molecular function	sequence-specific DNA binding
FW VS FOW	1	GO:0010181	molecular function	FMN binding
FW VS FOW	1	GO:0009108	biological process	coenzyme biosynthetic process
FW VS FOW	1	GO:0005102	molecular function	receptor binding
FW VS FOW	1	GO:0009163	biological process	nucleoside biosynthetic process
FW VS FOW	1	GO:0042455	biological process	ribonucleoside biosynthetic process
FW VS FOW	1	GO:1901659	biological process	glycosyl compound biosynthetic process
FW VS FOW	1	GO:0004592	molecular function	pantoate-beta-alanine ligase activity
FW VS FOW	1	GO:0016301	molecular function	kinase activity
FW VS FOW	1	GO:0015889	biological process	cobalamin transport
FW VS FOW	1	GO:0051180	biological process	vitamin transport
FW VS FOW	1	GO:0007154	biological process	cell communication
FW VS FOW	1	GO:0050896	biological process	response to stimulus
FW VS FOW	1	GO:0006766	biological process	vitamin metabolic process
FW VS FOW	1	GO:0006767	biological process	water-soluble vitamin metabolic process
FW VS FOW	1	GO:0009110	biological process	vitamin biosynthetic process
FW VS FOW	1	GO:0042364	biological process	water-soluble vitamin biosynthetic process
FW VS FOW	1	GO:0007165	biological process	signal transduction
FW VS FOW	1	GO:0023052	biological process	signaling
FW VS FOW	1	GO:0044700	biological process	single organism signaling
FW VS FOW	1	GO:0004601	molecular function	peroxidase activity
FW VS FOW	1	GO:0005576	cellular component	extracellular region
FW VS FOW	1	GO:0016773	molecular function	phosphotransferase activity, alcohol group as acceptor
FW VS FOW	1	GO:0000287	molecular function	magnesium ion binding
FW VS FOW	1	GO:0008320	molecular function	protein transmembrane transporter activity
FW VS FOW	1	GO:0015450	molecular function	P-P-bond-hydrolysis-driven protein transmembrane transporter activity
FW VS FOW	1	GO:0000103	biological process	sulfate assimilation
FW VS FOW	1	GO:0004020	molecular function	adenylylsulfate kinase activity
FW VS FOW	1	GO:0003964	molecular function	RNA-directed DNA polymerase activity
FW VS FOW	1	GO:0051716	biological process	cellular response to stimulus
FW VS FOW	1	GO:0032502	biological process	developmental process
FW VS FOW	1	GO:0006732	biological process	coenzyme metabolic process
FW VS FOW	1	GO:0042451	biological process	purine nucleoside biosynthetic process
FW VS FOW	1	GO:0046129	biological process	purine ribonucleoside biosynthetic process
FW VS FOW	1	GO:0016209	molecular function	antioxidant activity
FW VS FOW	1	GO:0015939	biological process	pantothenate metabolic process
FW VS FOW	1	GO:0015940	biological process	pantothenate biosynthetic process
FW VS FOW	1	GO:0090407	biological process	organophosphate biosynthetic process
FW VS FOW	1	GO:0015078	molecular function	hydrogen ion transmembrane transporter activity
FW VS FOW	1	GO:0016684	molecular function	oxidoreductase activity, acting on peroxide as acceptor
FW VS FOW	1	GO:0072522	biological process	purine-containing compound biosynthetic process
FW VS FOW	1	GO:0046933	molecular function	proton-transporting ATP synthase activity, rotational mechanism
FW VS FOW	1	GO:0036442	molecular function	hydrogen-exporting ATPase activity
FW VS FOW	1	GO:0046961	molecular function	proton-transporting ATPase activity, rotational mechanism
FW VS FOW	1	GO:0009847	biological process	spore germination
FW VS FOW	1	GO:0044769	molecular function	ATPase activity, coupled to transmembrane movement of ions, rotational mechanism
FW VS FOW	1	GO:0042597	cellular component	periplasmic space
FW VS FOW	1	GO:0006793	biological process	phosphorus metabolic process
FW VS FOW	1	GO:0022884	molecular function	macromolecule transmembrane transporter activity
FW VS FOW	1	GO:0051287	molecular function	NAD binding
FW VS FOW	1	GO:0015985	biological process	energy coupled proton transport, down electrochemical gradient
FW VS FOW	1	GO:0015986	biological process	ATP synthesis coupled proton transport
FW VS FOW	1	GO:0019829	molecular function	cation-transporting ATPase activity
FW VS FOW	1	GO:0042625	molecular function	ATPase activity, coupled to transmembrane movement of ions
FW VS FOW	1	GO:0006796	biological process	phosphate-containing compound metabolic process
FW VS FOW	1	GO:0031419	molecular function	cobalamin binding
FW VS FOW	1	GO:0050660	molecular function	flavin adenine dinucleotide binding
FW VS FOW	1	GO:0008610	biological process	lipid biosynthetic process
FW VS FOW	1	GO:0007155	biological process	cell adhesion
FW VS FOW	1	GO:0003924	molecular function	GTPase activity
FW VS FOW	1	GO:0009119	biological process	ribonucleoside metabolic process
FW VS FOW	1	GO:0006605	biological process	protein targeting
FW VS FOW	1	GO:0015711	biological process	organic anion transport
FW VS FOW	1	GO:0015849	biological process	organic acid transport
FW VS FOW	1	GO:0046942	biological process	carboxylic acid transport
FW VS FOW	1	GO:0002949	biological process	tRNA threonylcarbamoyladenosine modification
FW VS FOW	1	GO:0070525	biological process	tRNA threonylcarbamoyladenosine metabolic process
FW VS FOW	1	GO:0022610	biological process	biological adhesion
FW VS FOW	1	GO:0006865	biological process	amino acid transport
FW VS FOW	1	GO:0015077	molecular function	monovalent inorganic cation transmembrane transporter activity
FW VS FOW	1	GO:0045259	cellular component	proton-transporting ATP synthase complex
FW VS FOW	1	GO:0005525	molecular function	GTP binding
FW VS FOW	1	GO:0032561	molecular function	guanyl ribonucleotide binding
FW VS FOW	1	GO:0019001	molecular function	guanyl nucleotide binding
FW VS FOW	1	GO:0045261	cellular component	proton-transporting ATP synthase complex, catalytic core F(1)
FW VS FOW	1	GO:0006754	biological process	ATP biosynthetic process
FW VS FOW	1	GO:0009152	biological process	purine ribonucleotide biosynthetic process
FW VS FOW	1	GO:0008324	molecular function	cation transmembrane transporter activity
FW VS FOW	1	GO:0006820	biological process	anion transport
FW VS FOW	1	GO:0009142	biological process	nucleoside triphosphate biosynthetic process
FW VS FOW	1	GO:0009145	biological process	purine nucleoside triphosphate biosynthetic process
FW VS FOW	1	GO:0009201	biological process	ribonucleoside triphosphate biosynthetic process
FW VS FOW	1	GO:0009206	biological process	purine ribonucleoside triphosphate biosynthetic process
FW VS FOW	1	GO:0009260	biological process	ribonucleotide biosynthetic process
FW VS FOW	1	GO:0046390	biological process	ribose phosphate biosynthetic process
FW VS FOW	1	GO:0019637	biological process	organophosphate metabolic process
FW VS FOW	1	GO:0042278	biological process	purine nucleoside metabolic process
FW VS FOW	1	GO:0046128	biological process	purine ribonucleoside metabolic process
FW VS FOW	1	GO:0043531	molecular function	ADP binding
FW VS FOW	1	GO:0005506	molecular function	iron ion binding
FW VS FOW	1	GO:0016874	molecular function	ligase activity
FW VS FOW	1	GO:0009165	biological process	nucleotide biosynthetic process
FW VS FOW	1	GO:1901293	biological process	nucleoside phosphate biosynthetic process
FW VS FOW	1	GO:0003333	biological process	amino acid transmembrane transport
FW VS FOW	1	GO:0098656	biological process	anion transmembrane transport
FW VS FOW	1	GO:1903825	biological process	organic acid transmembrane transport
FW VS FOW	1	GO:0003854	molecular function	3-beta-hydroxy-delta5-steroid dehydrogenase activity
FW VS FOW	1	GO:0016229	molecular function	steroid dehydrogenase activity
FW VS FOW	1	GO:0033764	molecular function	steroid dehydrogenase activity, acting on the CH-OH group of donors, NAD or NADP as acceptor
FW VS FOW	1	GO:0006164	biological process	purine nucleotide biosynthetic process
FW VS FOW	1	GO:0072521	biological process	purine-containing compound metabolic process
FW VS FOW	1	GO:0016746	molecular function	transferase activity, transferring acyl groups
FW VS FOW	1	GO:0009306	biological process	protein secretion
FW VS FOW	1	GO:0015075	molecular function	ion transmembrane transporter activity
FW VS FOW	1	GO:0016747	molecular function	transferase activity, transferring acyl groups other than amino-acyl groups
FW VS FOW	1	GO:0009127	biological process	purine nucleoside monophosphate biosynthetic process
FW VS FOW	1	GO:0009168	biological process	purine ribonucleoside monophosphate biosynthetic process
FW VS FOW	1	GO:0022890	molecular function	inorganic cation transmembrane transporter activity
FW VS FOW	1	GO:0009156	biological process	ribonucleoside monophosphate biosynthetic process
FW VS FOW	1	GO:0006694	biological process	steroid biosynthetic process
FW VS FOW	1	GO:1901137	biological process	carbohydrate derivative biosynthetic process
FW VS FOW	1	GO:1902600	biological process	hydrogen ion transmembrane transport
FW VS FOW	1	GO:0009124	biological process	nucleoside monophosphate biosynthetic process
FW VS FOW	1	GO:0008202	biological process	steroid metabolic process
FW VS FOW	1	GO:0032940	biological process	secretion by cell
FW VS FOW	1	GO:0046903	biological process	secretion
FW VS FOW	1	GO:0016469	cellular component	proton-transporting two-sector ATPase complex
FW VS FOW	1	GO:0008677	molecular function	2-dehydropantoate 2-reductase activity
FW VS FOW	1	GO:0006818	biological process	hydrogen transport
FW VS FOW	1	GO:0015992	biological process	proton transport
FW VS FOW	1	GO:0046034	biological process	ATP metabolic process
FW VS FOW	1	GO:0008565	molecular function	protein transporter activity
FW VS FOW	1	GO:0043412	biological process	macromolecule modification
FW VS FOW	1	GO:1902582	biological process	single-organism intracellular transport
FW VS FOW	1	GO:0009144	biological process	purine nucleoside triphosphate metabolic process
FW VS FOW	1	GO:0009199	biological process	ribonucleoside triphosphate metabolic process
FW VS FOW	1	GO:0009205	biological process	purine ribonucleoside triphosphate metabolic process
FW VS FOW	1	GO:0009141	biological process	nucleoside triphosphate metabolic process
FW VS FOW	1	GO:0016741	molecular function	transferase activity, transferring one-carbon groups
FW VS FOW	1	GO:0033178	cellular component	proton-transporting two-sector ATPase complex, catalytic domain
FW VS FOW	1	GO:0006886	biological process	intracellular protein transport
FW VS FOW	1	GO:0009150	biological process	purine ribonucleotide metabolic process
FW VS FOW	1	GO:0009259	biological process	ribonucleotide metabolic process
FW VS FOW	1	GO:0008168	molecular function	methyltransferase activity
FW VS FOW	1	GO:0016779	molecular function	nucleotidyltransferase activity
FW VS FOW	1	GO:0009126	biological process	purine nucleoside monophosphate metabolic process
FW VS FOW	1	GO:0009167	biological process	purine ribonucleoside monophosphate metabolic process
FW VS FOW	1	GO:0034613	biological process	cellular protein localization
FW VS FOW	1	GO:0070727	biological process	cellular macromolecule localization
FW VS FOW	1	GO:0009161	biological process	ribonucleoside monophosphate metabolic process
FW VS FOW	1	GO:0019693	biological process	ribose phosphate metabolic process
FW VS FOW	1	GO:0006163	biological process	purine nucleotide metabolic process
FW VS FOW	1	GO:0009123	biological process	nucleoside monophosphate metabolic process
FW VS FOW	1	GO:0046907	biological process	intracellular transport
FW VS FOW	1	GO:0016620	molecular function	oxidoreductase activity, acting on the aldehyde or oxo group of donors, NAD or NADP as acceptor
FW VS FOW	1	GO:0009117	biological process	nucleotide metabolic process
FW VS FOW	1	GO:0098655	biological process	cation transmembrane transport
FW VS FOW	1	GO:0098660	biological process	inorganic ion transmembrane transport
FW VS FOW	1	GO:0098662	biological process	inorganic cation transmembrane transport
FW VS FOW	1	GO:0006753	biological process	nucleoside phosphate metabolic process
FW VS FOW	1	GO:0009451	biological process	RNA modification
FW VS FOW	1	GO:0006400	biological process	tRNA modification
FW VS FOW	1	GO:0043231	cellular component	intracellular membrane-bounded organelle
FW VS FOW	1	GO:0043227	cellular component	membrane-bounded organelle
FW VS FOW	1	GO:0016705	molecular function	oxidoreductase activity, acting on paired donors, with incorporation or reduction of molecular oxygen
FW VS FOW	1	GO:0016903	molecular function	oxidoreductase activity, acting on the aldehyde or oxo group of donors
FW VS FOW	1	GO:0006812	biological process	cation transport
FW VS FOW	1	GO:0015672	biological process	monovalent inorganic cation transport
FW VS FOW	1	GO:0000981	molecular function	RNA polymerase II transcription factor activity, sequence-specific DNA binding
FW VS FOW	1	GO:0043229	cellular component	intracellular organelle
FW VS FOW	1	GO:0043604	biological process	amide biosynthetic process
FW VS FOW	1	GO:0016410	molecular function	N-acyltransferase activity
FW VS FOW	1	GO:0043603	biological process	cellular amide metabolic process
FW VS FOW	1	GO:0034061	molecular function	DNA polymerase activity
FW VS FOW	1	GO:0043226	cellular component	organelle
FW VS FOW	1	GO:0043234	cellular component	protein complex
FW VS FOW	1	GO:0005634	cellular component	nucleus
FW VS FOW	1	GO:0016407	molecular function	acetyltransferase activity
FW VS FOW	1	GO:0003677	molecular function	DNA binding
FW VS FOW	1	GO:0008080	molecular function	N-acetyltransferase activity
FW VS FOW	1	GO:0098796	cellular component	membrane protein complex
FW VS FOW	1	GO:0008270	molecular function	zinc ion binding
FW VS FOW	1	GO:0032991	cellular component	macromolecular complex
FOA vs FA	37	GO:0003674	molecular function	molecular_function
FOA vs FA	33	GO:0008150	biological process	biological_process
FOA vs FA	26	GO:0003824	molecular function	catalytic activity
FOA vs FA	26	GO:0005488	molecular function	binding
FOA vs FA	26	GO:0008152	biological process	metabolic process
FOA vs FA	25	GO:0009987	biological process	cellular process
FOA vs FA	23	GO:0044238	biological process	primary metabolic process
FOA vs FA	23	GO:0071704	biological process	organic substance metabolic process
FOA vs FA	17	GO:0043170	biological process	macromolecule metabolic process
FOA vs FA	16	GO:0005575	cellular component	cellular_component
FOA vs FA	16	GO:0044237	biological process	cellular metabolic process
FOA vs FA	15	GO:0097159	molecular function	organic cyclic compound binding
FOA vs FA	15	GO:1901363	molecular function	heterocyclic compound binding
FOA vs FA	15	GO:0044699	biological process	single-organism process
FOA vs FA	14	GO:0044763	biological process	single-organism cellular process
FOA vs FA	13	GO:0016787	molecular function	hydrolase activity
FOA vs FA	13	GO:0043167	molecular function	ion binding
FOA vs FA	13	GO:0006807	biological process	nitrogen compound metabolic process
FOA vs FA	12	GO:0046483	biological process	heterocycle metabolic process
FOA vs FA	12	GO:0044260	biological process	cellular macromolecule metabolic process
FOA vs FA	12	GO:0006725	biological process	cellular aromatic compound metabolic process
FOA vs FA	12	GO:1901360	biological process	organic cyclic compound metabolic process
FOA vs FA	12	GO:0034641	biological process	cellular nitrogen compound metabolic process
FOA vs FA	11	GO:0016020	cellular component	membrane
FOA vs FA	11	GO:0006139	biological process	nucleobase-containing compound metabolic process
FOA vs FA	10	GO:0016740	molecular function	transferase activity
FOA vs FA	10	GO:0090304	biological process	nucleic acid metabolic process
FOA vs FA	9	GO:0065007	biological process	biological regulation
FOA vs FA	9	GO:0019438	biological process	aromatic compound biosynthetic process
FOA vs FA	9	GO:0018130	biological process	heterocycle biosynthetic process
FOA vs FA	9	GO:1901362	biological process	organic cyclic compound biosynthetic process
FOA vs FA	9	GO:0044271	biological process	cellular nitrogen compound biosynthetic process
FOA vs FA	9	GO:0044249	biological process	cellular biosynthetic process
FOA vs FA	9	GO:1901576	biological process	organic substance biosynthetic process
FOA vs FA	9	GO:0009058	biological process	biosynthetic process
FOA vs FA	8	GO:0016021	cellular component	integral component of membrane
FOA vs FA	8	GO:0031224	cellular component	intrinsic component of membrane
FOA vs FA	8	GO:0044425	cellular component	membrane part
FOA vs FA	8	GO:0019538	biological process	protein metabolic process
FOA vs FA	8	GO:0006810	biological process	transport
FOA vs FA	8	GO:0051234	biological process	establishment of localization
FOA vs FA	8	GO:0051179	biological process	localization
FOA vs FA	8	GO:0050794	biological process	regulation of cellular process
FOA vs FA	8	GO:0050789	biological process	regulation of biological process
FOA vs FA	8	GO:0032774	biological process	RNA biosynthetic process
FOA vs FA	8	GO:0034654	biological process	nucleobase-containing compound biosynthetic process
FOA vs FA	8	GO:0016070	biological process	RNA metabolic process
FOA vs FA	8	GO:0010467	biological process	gene expression
FOA vs FA	8	GO:0009059	biological process	macromolecule biosynthetic process
FOA vs FA	8	GO:0003676	molecular function	nucleic acid binding
FOA vs FA	8	GO:0005623	cellular component	cell
FOA vs FA	8	GO:0044464	cellular component	cell part
FOA vs FA	8	GO:0044710	biological process	single-organism metabolic process
FOA vs FA	7	GO:0070011	molecular function	peptidase activity, acting on L-amino acid peptides
FOA vs FA	7	GO:0008233	molecular function	peptidase activity
FOA vs FA	7	GO:0044765	biological process	single-organism transport
FOA vs FA	7	GO:1902578	biological process	single-organism localization
FOA vs FA	7	GO:0046872	molecular function	metal ion binding
FOA vs FA	7	GO:0043169	molecular function	cation binding
FOA vs FA	7	GO:0006351	biological process	transcription, DNA-templated
FOA vs FA	7	GO:0097659	biological process	nucleic acid-templated transcription
FOA vs FA	7	GO:0005515	molecular function	protein binding
FOA vs FA	7	GO:0034645	biological process	cellular macromolecule biosynthetic process
FOA vs FA	6	GO:0004175	molecular function	endopeptidase activity
FOA vs FA	6	GO:0006508	biological process	proteolysis
FOA vs FA	6	GO:0006355	biological process	regulation of transcription, DNA-templated
FOA vs FA	6	GO:1903506	biological process	regulation of nucleic acid-templated transcription
FOA vs FA	6	GO:0080090	biological process	regulation of primary metabolic process
FOA vs FA	6	GO:0051252	biological process	regulation of RNA metabolic process
FOA vs FA	6	GO:2001141	biological process	regulation of RNA biosynthetic process
FOA vs FA	6	GO:0019219	biological process	regulation of nucleobase-containing compound metabolic process
FOA vs FA	6	GO:0060255	biological process	regulation of macromolecule metabolic process
FOA vs FA	6	GO:2000112	biological process	regulation of cellular macromolecule biosynthetic process
FOA vs FA	6	GO:0010556	biological process	regulation of macromolecule biosynthetic process
FOA vs FA	6	GO:0031326	biological process	regulation of cellular biosynthetic process
FOA vs FA	6	GO:0051171	biological process	regulation of nitrogen compound metabolic process
FOA vs FA	6	GO:0009889	biological process	regulation of biosynthetic process
FOA vs FA	6	GO:0031323	biological process	regulation of cellular metabolic process
FOA vs FA	6	GO:0010468	biological process	regulation of gene expression
FOA vs FA	6	GO:0046914	molecular function	transition metal ion binding
FOA vs FA	6	GO:0019222	biological process	regulation of metabolic process
FOA vs FA	6	GO:0043168	molecular function	anion binding
FOA vs FA	6	GO:0000166	molecular function	nucleotide binding
FOA vs FA	6	GO:1901265	molecular function	nucleoside phosphate binding
FOA vs FA	6	GO:0036094	molecular function	small molecule binding
FOA vs FA	6	GO:0003677	molecular function	DNA binding
FOA vs FA	6	GO:0016491	molecular function	oxidoreductase activity
FOA vs FA	5	GO:0055085	biological process	transmembrane transport
FOA vs FA	5	GO:0016772	molecular function	transferase activity, transferring phosphorus-containing groups
FOA vs FA	5	GO:0050896	biological process	response to stimulus
FOA vs FA	5	GO:0008270	molecular function	zinc ion binding
FOA vs FA	5	GO:0006796	biological process	phosphate-containing compound metabolic process
FOA vs FA	5	GO:0006793	biological process	phosphorus metabolic process
FOA vs FA	5	GO:0055114	biological process	oxidation-reduction process
FOA vs FA	5	GO:0043227	cellular component	membrane-bounded organelle
FOA vs FA	5	GO:0043231	cellular component	intracellular membrane-bounded organelle
FOA vs FA	5	GO:0043226	cellular component	organelle
FOA vs FA	5	GO:0005622	cellular component	intracellular
FOA vs FA	5	GO:0043229	cellular component	intracellular organelle
FOA vs FA	5	GO:0044424	cellular component	intracellular part
FOA vs FA	4	GO:0001071	molecular function	nucleic acid binding transcription factor activity
FOA vs FA	4	GO:0003700	molecular function	transcription factor activity, sequence-specific DNA binding
FOA vs FA	4	GO:0022857	molecular function	transmembrane transporter activity
FOA vs FA	4	GO:0005215	molecular function	transporter activity
FOA vs FA	4	GO:0005524	molecular function	ATP binding
FOA vs FA	4	GO:0032559	molecular function	adenyl ribonucleotide binding
FOA vs FA	4	GO:0030554	molecular function	adenyl nucleotide binding
FOA vs FA	4	GO:0035639	molecular function	purine ribonucleoside triphosphate binding
FOA vs FA	4	GO:0097367	molecular function	carbohydrate derivative binding
FOA vs FA	4	GO:0001883	molecular function	purine nucleoside binding
FOA vs FA	4	GO:0032549	molecular function	ribonucleoside binding
FOA vs FA	4	GO:0032550	molecular function	purine ribonucleoside binding
FOA vs FA	4	GO:0032555	molecular function	purine ribonucleotide binding
FOA vs FA	4	GO:0001882	molecular function	nucleoside binding
FOA vs FA	4	GO:0017076	molecular function	purine nucleotide binding
FOA vs FA	4	GO:0032553	molecular function	ribonucleotide binding
FOA vs FA	4	GO:0051716	biological process	cellular response to stimulus
FOA vs FA	4	GO:0005634	cellular component	nucleus
FOA vs FA	3	GO:0008237	molecular function	metallopeptidase activity
FOA vs FA	3	GO:0004222	molecular function	metalloendopeptidase activity
FOA vs FA	3	GO:0008236	molecular function	serine-type peptidase activity
FOA vs FA	3	GO:0017171	molecular function	serine hydrolase activity
FOA vs FA	3	GO:0005576	cellular component	extracellular region
FOA vs FA	3	GO:0034062	molecular function	RNA polymerase activity
FOA vs FA	3	GO:0016779	molecular function	nucleotidyltransferase activity
FOA vs FA	3	GO:0015075	molecular function	ion transmembrane transporter activity
FOA vs FA	3	GO:0008509	molecular function	anion transmembrane transporter activity
FOA vs FA	3	GO:0006811	biological process	ion transport
FOA vs FA	3	GO:0071944	cellular component	cell periphery
FOA vs FA	3	GO:0022891	molecular function	substrate-specific transmembrane transporter activity
FOA vs FA	3	GO:0016310	biological process	phosphorylation
FOA vs FA	3	GO:0022892	molecular function	substrate-specific transporter activity
FOA vs FA	3	GO:0006820	biological process	anion transport
FOA vs FA	3	GO:0005975	biological process	carbohydrate metabolic process
FOA vs FA	3	GO:0004553	molecular function	hydrolase activity, hydrolyzing O-glycosyl compounds
FOA vs FA	3	GO:0006950	biological process	response to stress
FOA vs FA	3	GO:0000981	molecular function	RNA polymerase II transcription factor activity, sequence-specific DNA binding
FOA vs FA	3	GO:0016798	molecular function	hydrolase activity, acting on glycosyl bonds
FOA vs FA	3	GO:0051704	biological process	multi-organism process
FOA vs FA	3	GO:0007154	biological process	cell communication
FOA vs FA	3	GO:0048037	molecular function	cofactor binding
FOA vs FA	3	GO:0019637	biological process	organophosphate metabolic process
FOA vs FA	2	GO:0004252	molecular function	serine-type endopeptidase activity
FOA vs FA	2	GO:0031012	cellular component	extracellular matrix
FOA vs FA	2	GO:0015098	molecular function	molybdate ion transmembrane transporter activity
FOA vs FA	2	GO:0015689	biological process	molybdate ion transport
FOA vs FA	2	GO:0016705	molecular function	oxidoreductase activity, acting on paired donors, with incorporation or reduction of molecular oxygen
FOA vs FA	2	GO:0015103	molecular function	inorganic anion transmembrane transporter activity
FOA vs FA	2	GO:0015698	biological process	inorganic anion transport
FOA vs FA	2	GO:0044459	cellular component	plasma membrane part
FOA vs FA	2	GO:0003968	molecular function	RNA-directed RNA polymerase activity
FOA vs FA	2	GO:0071705	biological process	nitrogen compound transport
FOA vs FA	2	GO:0005887	cellular component	integral component of plasma membrane
FOA vs FA	2	GO:0031226	cellular component	intrinsic component of plasma membrane
FOA vs FA	2	GO:0006468	biological process	protein phosphorylation
FOA vs FA	2	GO:0046486	biological process	glycerolipid metabolic process
FOA vs FA	2	GO:0008168	molecular function	methyltransferase activity
FOA vs FA	2	GO:0016788	molecular function	hydrolase activity, acting on ester bonds
FOA vs FA	2	GO:0005886	cellular component	plasma membrane
FOA vs FA	2	GO:0016741	molecular function	transferase activity, transferring one-carbon groups
FOA vs FA	2	GO:0016301	molecular function	kinase activity
FOA vs FA	2	GO:0004672	molecular function	protein kinase activity
FOA vs FA	2	GO:0016773	molecular function	phosphotransferase activity, alcohol group as acceptor
FOA vs FA	2	GO:0046488	biological process	phosphatidylinositol metabolic process
FOA vs FA	2	GO:0006650	biological process	glycerophospholipid metabolic process
FOA vs FA	2	GO:0044255	biological process	cellular lipid metabolic process
FOA vs FA	2	GO:0019058	biological process	viral life cycle
FOA vs FA	2	GO:0016817	molecular function	hydrolase activity, acting on acid anhydrides
FOA vs FA	2	GO:0006644	biological process	phospholipid metabolic process
FOA vs FA	2	GO:0006281	biological process	DNA repair
FOA vs FA	2	GO:0003723	molecular function	RNA binding
FOA vs FA	2	GO:0006974	biological process	cellular response to DNA damage stimulus
FOA vs FA	2	GO:0016032	biological process	viral process
FOA vs FA	2	GO:0033554	biological process	cellular response to stress
FOA vs FA	2	GO:0007165	biological process	signal transduction
FOA vs FA	2	GO:0023052	biological process	signaling
FOA vs FA	2	GO:0044700	biological process	single organism signaling
FOA vs FA	2	GO:0044764	biological process	multi-organism cellular process
FOA vs FA	2	GO:0044403	biological process	symbiosis, encompassing mutualism through parasitism
FOA vs FA	2	GO:0044419	biological process	interspecies interaction between organisms
FOA vs FA	2	GO:0006464	biological process	cellular protein modification process
FOA vs FA	2	GO:0036211	biological process	protein modification process
FOA vs FA	2	GO:0006629	biological process	lipid metabolic process
FOA vs FA	2	GO:0006259	biological process	DNA metabolic process
FOA vs FA	2	GO:1901135	biological process	carbohydrate derivative metabolic process
FOA vs FA	2	GO:0043412	biological process	macromolecule modification
FOA vs FA	2	GO:0050662	molecular function	coenzyme binding
FOA vs FA	2	GO:0071702	biological process	organic substance transport
FOA vs FA	2	GO:0044267	biological process	cellular protein metabolic process
FOA vs FA	2	GO:0044281	biological process	small molecule metabolic process
FOA vs FA	2	GO:1901564	biological process	organonitrogen compound metabolic process
FOA vs FA	1	GO:0016758	molecular function	transferase activity, transferring hexosyl groups
FOA vs FA	1	GO:0017004	biological process	cytochrome complex assembly
FOA vs FA	1	GO:0020037	molecular function	heme binding
FOA vs FA	1	GO:0006878	biological process	cellular copper ion homeostasis
FOA vs FA	1	GO:0046906	molecular function	tetrapyrrole binding
FOA vs FA	1	GO:0006873	biological process	cellular ion homeostasis
FOA vs FA	1	GO:0006875	biological process	cellular metal ion homeostasis
FOA vs FA	1	GO:0030003	biological process	cellular cation homeostasis
FOA vs FA	1	GO:0050801	biological process	ion homeostasis
FOA vs FA	1	GO:0055065	biological process	metal ion homeostasis
FOA vs FA	1	GO:0055080	biological process	cation homeostasis
FOA vs FA	1	GO:0098771	biological process	inorganic ion homeostasis
FOA vs FA	1	GO:0055082	biological process	cellular chemical homeostasis
FOA vs FA	1	GO:0019725	biological process	cellular homeostasis
FOA vs FA	1	GO:0046916	biological process	cellular transition metal ion homeostasis
FOA vs FA	1	GO:0048878	biological process	chemical homeostasis
FOA vs FA	1	GO:0016757	molecular function	transferase activity, transferring glycosyl groups
FOA vs FA	1	GO:0008238	molecular function	exopeptidase activity
FOA vs FA	1	GO:0008483	molecular function	transaminase activity
FOA vs FA	1	GO:0016769	molecular function	transferase activity, transferring nitrogenous groups
FOA vs FA	1	GO:0004579	molecular function	dolichyl-diphosphooligosaccharide-protein glycotransferase activity
FOA vs FA	1	GO:0004576	molecular function	oligosaccharyl transferase activity
FOA vs FA	1	GO:0055070	biological process	copper ion homeostasis
FOA vs FA	1	GO:0009279	cellular component	cell outer membrane
FOA vs FA	1	GO:0005506	molecular function	iron ion binding
FOA vs FA	1	GO:0045893	biological process	positive regulation of transcription, DNA-templated
FOA vs FA	1	GO:0045935	biological process	positive regulation of nucleobase-containing compound metabolic process
FOA vs FA	1	GO:0051254	biological process	positive regulation of RNA metabolic process
FOA vs FA	1	GO:1902680	biological process	positive regulation of RNA biosynthetic process
FOA vs FA	1	GO:1903508	biological process	positive regulation of nucleic acid-templated transcription
FOA vs FA	1	GO:0008200	molecular function	ion channel inhibitor activity
FOA vs FA	1	GO:0016248	molecular function	channel inhibitor activity
FOA vs FA	1	GO:0009891	biological process	positive regulation of biosynthetic process
FOA vs FA	1	GO:0010557	biological process	positive regulation of macromolecule biosynthetic process
FOA vs FA	1	GO:0031328	biological process	positive regulation of cellular biosynthetic process
FOA vs FA	1	GO:0051173	biological process	positive regulation of nitrogen compound metabolic process
FOA vs FA	1	GO:0042592	biological process	homeostatic process
FOA vs FA	1	GO:0009432	biological process	SOS response
FOA vs FA	1	GO:0034593	molecular function	phosphatidylinositol bisphosphate phosphatase activity
FOA vs FA	1	GO:0034596	molecular function	phosphatidylinositol phosphate 4-phosphatase activity
FOA vs FA	1	GO:0034597	molecular function	phosphatidylinositol-4,5-bisphosphate 4-phosphatase activity
FOA vs FA	1	GO:0046839	biological process	phospholipid dephosphorylation
FOA vs FA	1	GO:0046856	biological process	phosphatidylinositol dephosphorylation
FOA vs FA	1	GO:0052866	molecular function	phosphatidylinositol phosphate phosphatase activity
FOA vs FA	1	GO:0005179	molecular function	hormone activity
FOA vs FA	1	GO:0055076	biological process	transition metal ion homeostasis
FOA vs FA	1	GO:0010628	biological process	positive regulation of gene expression
FOA vs FA	1	GO:0008250	cellular component	oligosaccharyltransferase complex
FOA vs FA	1	GO:0030258	biological process	lipid modification
FOA vs FA	1	GO:0070008	molecular function	serine-type exopeptidase activity
FOA vs FA	1	GO:0019825	molecular function	oxygen binding
FOA vs FA	1	GO:0016247	molecular function	channel regulator activity
FOA vs FA	1	GO:0030170	molecular function	pyridoxal phosphate binding
FOA vs FA	1	GO:0003697	molecular function	single-stranded DNA binding
FOA vs FA	1	GO:0006120	biological process	mitochondrial electron transport, NADH to ubiquinone
FOA vs FA	1	GO:0030570	molecular function	pectate lyase activity
FOA vs FA	1	GO:0016810	molecular function	hydrolase activity, acting on carbon-nitrogen (but not peptide) bonds
FOA vs FA	1	GO:0030313	cellular component	cell envelope
FOA vs FA	1	GO:0044462	cellular component	external encapsulating structure part
FOA vs FA	1	GO:0010604	biological process	positive regulation of macromolecule metabolic process
FOA vs FA	1	GO:0008374	molecular function	O-acyltransferase activity
FOA vs FA	1	GO:0009991	biological process	response to extracellular stimulus
FOA vs FA	1	GO:0031668	biological process	cellular response to extracellular stimulus
FOA vs FA	1	GO:0071496	biological process	cellular response to external stimulus
FOA vs FA	1	GO:0033013	biological process	tetrapyrrole metabolic process
FOA vs FA	1	GO:0008641	molecular function	small protein activating enzyme activity
FOA vs FA	1	GO:0003899	molecular function	DNA-directed RNA polymerase activity
FOA vs FA	1	GO:0016746	molecular function	transferase activity, transferring acyl groups
FOA vs FA	1	GO:0042775	biological process	mitochondrial ATP synthesis coupled electron transport
FOA vs FA	1	GO:0016837	molecular function	carbon-oxygen lyase activity, acting on polysaccharides
FOA vs FA	1	GO:0030312	cellular component	external encapsulating structure
FOA vs FA	1	GO:0009405	biological process	pathogenesis
FOA vs FA	1	GO:0004197	molecular function	cysteine-type endopeptidase activity
FOA vs FA	1	GO:0004499	molecular function	N,N-dimethylaniline monooxygenase activity
FOA vs FA	1	GO:0019354	biological process	siroheme biosynthetic process
FOA vs FA	1	GO:0043115	molecular function	precorrin-2 dehydrogenase activity
FOA vs FA	1	GO:0046156	biological process	siroheme metabolic process
FOA vs FA	1	GO:0019083	biological process	viral transcription
FOA vs FA	1	GO:0016877	molecular function	ligase activity, forming carbon-sulfur bonds
FOA vs FA	1	GO:0006778	biological process	porphyrin-containing compound metabolic process
FOA vs FA	1	GO:0006783	biological process	heme biosynthetic process
FOA vs FA	1	GO:0034220	biological process	ion transmembrane transport
FOA vs FA	1	GO:0042168	biological process	heme metabolic process
FOA vs FA	1	GO:0033014	biological process	tetrapyrrole biosynthetic process
FOA vs FA	1	GO:0009378	molecular function	four-way junction helicase activity
FOA vs FA	1	GO:0003954	molecular function	NADH dehydrogenase activity
FOA vs FA	1	GO:0008137	molecular function	NADH dehydrogenase (ubiquinone) activity
FOA vs FA	1	GO:0050136	molecular function	NADH dehydrogenase (quinone) activity
FOA vs FA	1	GO:1990234	cellular component	transferase complex
FOA vs FA	1	GO:0004386	molecular function	helicase activity
FOA vs FA	1	GO:0006119	biological process	oxidative phosphorylation
FOA vs FA	1	GO:0042773	biological process	ATP synthesis coupled electron transport
FOA vs FA	1	GO:0000990	molecular function	transcription factor activity, core RNA polymerase binding
FOA vs FA	1	GO:0000996	molecular function	core DNA-dependent RNA polymerase binding promoter specificity activity
FOA vs FA	1	GO:0016987	molecular function	sigma factor activity
FOA vs FA	1	GO:0016747	molecular function	transferase activity, transferring acyl groups other than amino-acyl groups
FOA vs FA	1	GO:0015886	biological process	heme transport
FOA vs FA	1	GO:0051181	biological process	cofactor transport
FOA vs FA	1	GO:1901678	biological process	iron coordination entity transport
FOA vs FA	1	GO:0031325	biological process	positive regulation of cellular metabolic process
FOA vs FA	1	GO:0050660	molecular function	flavin adenine dinucleotide binding
FOA vs FA	1	GO:0006779	biological process	porphyrin-containing compound biosynthetic process
FOA vs FA	1	GO:0016655	molecular function	oxidoreductase activity, acting on NAD(P)H, quinone or similar compound as acceptor
FOA vs FA	1	GO:0019080	biological process	viral gene expression
FOA vs FA	1	GO:0071822	biological process	protein complex subunit organization
FOA vs FA	1	GO:0008234	molecular function	cysteine-type peptidase activity
FOA vs FA	1	GO:0043623	biological process	cellular protein complex assembly
FOA vs FA	1	GO:0016055	biological process	Wnt signaling pathway
FOA vs FA	1	GO:0009893	biological process	positive regulation of metabolic process
FOA vs FA	1	GO:0044033	biological process	multi-organism metabolic process
FOA vs FA	1	GO:0022904	biological process	respiratory electron transport chain
FOA vs FA	1	GO:0016311	biological process	dephosphorylation
FOA vs FA	1	GO:0016709	molecular function	oxidoreductase activity, acting on paired donors, with incorporation or reduction of molecular oxygen, NAD(P)H as one donor, and incorporation of one atom of oxygen
FOA vs FA	1	GO:0098772	molecular function	molecular function regulator
FOA vs FA	1	GO:0019867	cellular component	outer membrane
FOA vs FA	1	GO:0005102	molecular function	receptor binding
FOA vs FA	1	GO:0071949	molecular function	FAD binding
FOA vs FA	1	GO:0008171	molecular function	O-methyltransferase activity
FOA vs FA	1	GO:0034622	biological process	cellular macromolecular complex assembly
FOA vs FA	1	GO:0004190	molecular function	aspartic-type endopeptidase activity
FOA vs FA	1	GO:0070001	molecular function	aspartic-type peptidase activity
FOA vs FA	1	GO:0006352	biological process	DNA-templated transcription, initiation
FOA vs FA	1	GO:0016887	molecular function	ATPase activity
FOA vs FA	1	GO:0019079	biological process	viral genome replication
FOA vs FA	1	GO:0015171	molecular function	amino acid transmembrane transporter activity
FOA vs FA	1	GO:0003678	molecular function	DNA helicase activity
FOA vs FA	1	GO:0003333	biological process	amino acid transmembrane transport
FOA vs FA	1	GO:0098656	biological process	anion transmembrane transport
FOA vs FA	1	GO:1903825	biological process	organic acid transmembrane transport
FOA vs FA	1	GO:0005342	molecular function	organic acid transmembrane transporter activity
FOA vs FA	1	GO:0008514	molecular function	organic anion transmembrane transporter activity
FOA vs FA	1	GO:0046943	molecular function	carboxylic acid transmembrane transporter activity
FOA vs FA	1	GO:0050661	molecular function	NADP binding
FOA vs FA	1	GO:0004674	molecular function	protein serine/threonine kinase activity
FOA vs FA	1	GO:0048522	biological process	positive regulation of cellular process
FOA vs FA	1	GO:0016651	molecular function	oxidoreductase activity, acting on NAD(P)H
FOA vs FA	1	GO:0006865	biological process	amino acid transport
FOA vs FA	1	GO:0098796	cellular component	membrane protein complex
FOA vs FA	1	GO:0006461	biological process	protein complex assembly
FOA vs FA	1	GO:0070271	biological process	protein complex biogenesis
FOA vs FA	1	GO:0042440	biological process	pigment metabolic process
FOA vs FA	1	GO:0043933	biological process	macromolecular complex subunit organization
FOA vs FA	1	GO:0016628	molecular function	oxidoreductase activity, acting on the CH-CH group of donors, NAD or NADP as acceptor
FOA vs FA	1	GO:0016829	molecular function	lyase activity
FOA vs FA	1	GO:1902494	cellular component	catalytic complex
FOA vs FA	1	GO:0022900	biological process	electron transport chain
FOA vs FA	1	GO:0065003	biological process	macromolecular complex assembly
FOA vs FA	1	GO:0005507	molecular function	copper ion binding
FOA vs FA	1	GO:0004871	molecular function	signal transducer activity
FOA vs FA	1	GO:0006310	biological process	DNA recombination
FOA vs FA	1	GO:0007166	biological process	cell surface receptor signaling pathway
FOA vs FA	1	GO:0048518	biological process	positive regulation of biological process
FOA vs FA	1	GO:0004497	molecular function	monooxygenase activity
FOA vs FA	1	GO:0016791	molecular function	phosphatase activity
FOA vs FA	1	GO:0015711	biological process	organic anion transport
FOA vs FA	1	GO:0015849	biological process	organic acid transport
FOA vs FA	1	GO:0046942	biological process	carboxylic acid transport
FOA vs FA	1	GO:0060089	molecular function	molecular transducer activity
FOA vs FA	1	GO:0065008	biological process	regulation of biological quality
FOA vs FA	1	GO:0017111	molecular function	nucleoside-triphosphatase activity
FOA vs FA	1	GO:0007155	biological process	cell adhesion
FOA vs FA	1	GO:0045333	biological process	cellular respiration
FOA vs FA	1	GO:0046148	biological process	pigment biosynthetic process
FOA vs FA	1	GO:0030246	molecular function	carbohydrate binding
FOA vs FA	1	GO:0016462	molecular function	pyrophosphatase activity
FOA vs FA	1	GO:0022610	biological process	biological adhesion
FOA vs FA	1	GO:0015980	biological process	energy derivation by oxidation of organic compounds
FOA vs FA	1	GO:0031975	cellular component	envelope
FOA vs FA	1	GO:0008677	molecular function	2-dehydropantoate 2-reductase activity
FOA vs FA	1	GO:0043234	cellular component	protein complex
FOA vs FA	1	GO:0016818	molecular function	hydrolase activity, acting on acid anhydrides, in phosphorus-containing anhydrides
FOA vs FA	1	GO:0006505	biological process	GPI anchor metabolic process
FOA vs FA	1	GO:0046034	biological process	ATP metabolic process
FOA vs FA	1	GO:0009144	biological process	purine nucleoside triphosphate metabolic process
FOA vs FA	1	GO:0009199	biological process	ribonucleoside triphosphate metabolic process
FOA vs FA	1	GO:0009205	biological process	purine ribonucleoside triphosphate metabolic process
FOA vs FA	1	GO:0016874	molecular function	ligase activity
FOA vs FA	1	GO:0009141	biological process	nucleoside triphosphate metabolic process
FOA vs FA	1	GO:0042578	molecular function	phosphoric ester hydrolase activity
FOA vs FA	1	GO:0006664	biological process	glycolipid metabolic process
FOA vs FA	1	GO:0009126	biological process	purine nucleoside monophosphate metabolic process
FOA vs FA	1	GO:0009167	biological process	purine ribonucleoside monophosphate metabolic process
FOA vs FA	1	GO:0009161	biological process	ribonucleoside monophosphate metabolic process
FOA vs FA	1	GO:0009123	biological process	nucleoside monophosphate metabolic process
FOA vs FA	1	GO:1903509	biological process	liposaccharide metabolic process
FOA vs FA	1	GO:0022607	biological process	cellular component assembly
FOA vs FA	1	GO:0051186	biological process	cofactor metabolic process
FOA vs FA	1	GO:0005789	cellular component	endoplasmic reticulum membrane
FOA vs FA	1	GO:0042175	cellular component	nuclear outer membrane-endoplasmic reticulum membrane network
FOA vs FA	1	GO:0051287	molecular function	NAD binding
FOA vs FA	1	GO:0006643	biological process	membrane lipid metabolic process
FOA vs FA	1	GO:0051188	biological process	cofactor biosynthetic process
FOA vs FA	1	GO:0016627	molecular function	oxidoreductase activity, acting on the CH-CH group of donors
FOA vs FA	1	GO:0044432	cellular component	endoplasmic reticulum part
FOA vs FA	1	GO:0042278	biological process	purine nucleoside metabolic process
FOA vs FA	1	GO:0046128	biological process	purine ribonucleoside metabolic process
FOA vs FA	1	GO:0031090	cellular component	organelle membrane
FOA vs FA	1	GO:0009605	biological process	response to external stimulus
FOA vs FA	1	GO:0009119	biological process	ribonucleoside metabolic process
FOA vs FA	1	GO:0098588	cellular component	bounding membrane of organelle
FOA vs FA	1	GO:0009150	biological process	purine ribonucleotide metabolic process
FOA vs FA	1	GO:0009259	biological process	ribonucleotide metabolic process
FOA vs FA	1	GO:0016835	molecular function	carbon-oxygen lyase activity
FOA vs FA	1	GO:0000988	molecular function	transcription factor activity, protein binding
FOA vs FA	1	GO:0019693	biological process	ribose phosphate metabolic process
FOA vs FA	1	GO:0006163	biological process	purine nucleotide metabolic process
FOA vs FA	1	GO:0006091	biological process	generation of precursor metabolites and energy
FOA vs FA	1	GO:0072521	biological process	purine-containing compound metabolic process
FOA vs FA	1	GO:0046907	biological process	intracellular transport
FOA vs FA	1	GO:0006886	biological process	intracellular protein transport
FOA vs FA	1	GO:0044085	biological process	cellular component biogenesis
FOA vs FA	1	GO:0005783	cellular component	endoplasmic reticulum
FOA vs FA	1	GO:0016043	biological process	cellular component organization
FOA vs FA	1	GO:0009117	biological process	nucleotide metabolic process
FOA vs FA	1	GO:0006753	biological process	nucleoside phosphate metabolic process
FOA vs FA	1	GO:0034613	biological process	cellular protein localization
FOA vs FA	1	GO:0070727	biological process	cellular macromolecule localization
FOA vs FA	1	GO:0051649	biological process	establishment of localization in cell
FOA vs FA	1	GO:0009116	biological process	nucleoside metabolic process
FOA vs FA	1	GO:1901657	biological process	glycosyl compound metabolic process
FOA vs FA	1	GO:0006520	biological process	cellular amino acid metabolic process
FOA vs FA	1	GO:0015031	biological process	protein transport
FOA vs FA	1	GO:0032991	cellular component	macromolecular complex
FOA vs FA	1	GO:0051641	biological process	cellular localization
FOA vs FA	1	GO:0071840	biological process	cellular component organization or biogenesis
FOA vs FA	1	GO:0045184	biological process	establishment of protein localization
FOA vs FA	1	GO:0016616	molecular function	oxidoreductase activity, acting on the CH-OH group of donors, NAD or NADP as acceptor
FOA vs FA	1	GO:0008104	biological process	protein localization
FOA vs FA	1	GO:0044422	cellular component	organelle part
FOA vs FA	1	GO:0055086	biological process	nucleobase-containing small molecule metabolic process
FOA vs FA	1	GO:0016614	molecular function	oxidoreductase activity, acting on CH-OH group of donors
FOA vs FA	1	GO:0012505	cellular component	endomembrane system
FOA vs FA	1	GO:0033036	biological process	macromolecule localization
FOA vs FA	1	GO:0044446	cellular component	intracellular organelle part
FOA vs FA	1	GO:0019752	biological process	carboxylic acid metabolic process
FOA vs FA	1	GO:0043436	biological process	oxoacid metabolic process
FOA vs FA	1	GO:0044711	biological process	single-organism biosynthetic process
FOA vs FA	1	GO:0006082	biological process	organic acid metabolic process
FOA vs FA	1	GO:0005737	cellular component	cytoplasm
FOA vs FA	1	GO:0044444	cellular component	cytoplasmic part
FOA vs FA	1	GO:1901566	biological process	organonitrogen compound biosynthetic process
FA VS FOA	21	GO:0003674	molecular function	molecular_function
FA VS FOA	19	GO:0008150	biological process	biological_process
FA VS FOA	16	GO:0005575	cellular component	cellular_component
FA VS FOA	16	GO:0003824	molecular function	catalytic activity
FA VS FOA	14	GO:0044699	biological process	single-organism process
FA VS FOA	12	GO:0008152	biological process	metabolic process
FA VS FOA	11	GO:0016020	cellular component	membrane
FA VS FOA	11	GO:0009987	biological process	cellular process
FA VS FOA	10	GO:0005488	molecular function	binding
FA VS FOA	9	GO:0097159	molecular function	organic cyclic compound binding
FA VS FOA	9	GO:1901363	molecular function	heterocyclic compound binding
FA VS FOA	8	GO:0044710	biological process	single-organism metabolic process
FA VS FOA	7	GO:0006810	biological process	transport
FA VS FOA	7	GO:0051179	biological process	localization
FA VS FOA	7	GO:0051234	biological process	establishment of localization
FA VS FOA	7	GO:0044763	biological process	single-organism cellular process
FA VS FOA	7	GO:0043167	molecular function	ion binding
FA VS FOA	7	GO:0044425	cellular component	membrane part
FA VS FOA	7	GO:0005623	cellular component	cell
FA VS FOA	7	GO:0044464	cellular component	cell part
FA VS FOA	6	GO:0055114	biological process	oxidation-reduction process
FA VS FOA	6	GO:0016491	molecular function	oxidoreductase activity
FA VS FOA	6	GO:0044237	biological process	cellular metabolic process
FA VS FOA	6	GO:0044424	cellular component	intracellular part
FA VS FOA	6	GO:0005622	cellular component	intracellular
FA VS FOA	5	GO:1902578	biological process	single-organism localization
FA VS FOA	5	GO:0044765	biological process	single-organism transport
FA VS FOA	5	GO:0005215	molecular function	transporter activity
FA VS FOA	5	GO:0016021	cellular component	integral component of membrane
FA VS FOA	5	GO:0031224	cellular component	intrinsic component of membrane
FA VS FOA	5	GO:0000166	molecular function	nucleotide binding
FA VS FOA	5	GO:1901265	molecular function	nucleoside phosphate binding
FA VS FOA	5	GO:0036094	molecular function	small molecule binding
FA VS FOA	5	GO:0016787	molecular function	hydrolase activity
FA VS FOA	5	GO:0071704	biological process	organic substance metabolic process
FA VS FOA	4	GO:0022857	molecular function	transmembrane transporter activity
FA VS FOA	4	GO:0043168	molecular function	anion binding
FA VS FOA	4	GO:0048037	molecular function	cofactor binding
FA VS FOA	4	GO:0050662	molecular function	coenzyme binding
FA VS FOA	4	GO:0009058	biological process	biosynthetic process
FA VS FOA	4	GO:0044249	biological process	cellular biosynthetic process
FA VS FOA	4	GO:1901576	biological process	organic substance biosynthetic process
FA VS FOA	4	GO:0044238	biological process	primary metabolic process
FA VS FOA	4	GO:0044271	biological process	cellular nitrogen compound biosynthetic process
FA VS FOA	4	GO:0043604	biological process	amide biosynthetic process
FA VS FOA	4	GO:1901564	biological process	organonitrogen compound metabolic process
FA VS FOA	4	GO:0005737	cellular component	cytoplasm
FA VS FOA	4	GO:1901566	biological process	organonitrogen compound biosynthetic process
FA VS FOA	4	GO:0034641	biological process	cellular nitrogen compound metabolic process
FA VS FOA	4	GO:0043603	biological process	cellular amide metabolic process
FA VS FOA	4	GO:0006807	biological process	nitrogen compound metabolic process
FA VS FOA	3	GO:0055085	biological process	transmembrane transport
FA VS FOA	3	GO:0046906	molecular function	tetrapyrrole binding
FA VS FOA	3	GO:0043169	molecular function	cation binding
FA VS FOA	3	GO:0044711	biological process	single-organism biosynthetic process
FA VS FOA	3	GO:0046872	molecular function	metal ion binding
FA VS FOA	3	GO:0006082	biological process	organic acid metabolic process
FA VS FOA	3	GO:0032553	molecular function	ribonucleotide binding
FA VS FOA	3	GO:0043436	biological process	oxoacid metabolic process
FA VS FOA	3	GO:0044283	biological process	small molecule biosynthetic process
FA VS FOA	3	GO:0097367	molecular function	carbohydrate derivative binding
FA VS FOA	3	GO:0016053	biological process	organic acid biosynthetic process
FA VS FOA	3	GO:0046394	biological process	carboxylic acid biosynthetic process
FA VS FOA	3	GO:0019752	biological process	carboxylic acid metabolic process
FA VS FOA	3	GO:0044281	biological process	small molecule metabolic process
FA VS FOA	3	GO:0016817	molecular function	hydrolase activity, acting on acid anhydrides
FA VS FOA	3	GO:0046483	biological process	heterocycle metabolic process
FA VS FOA	3	GO:0006725	biological process	cellular aromatic compound metabolic process
FA VS FOA	3	GO:0043229	cellular component	intracellular organelle
FA VS FOA	3	GO:0043226	cellular component	organelle
FA VS FOA	3	GO:1901360	biological process	organic cyclic compound metabolic process
FA VS FOA	3	GO:0043170	biological process	macromolecule metabolic process
FA VS FOA	3	GO:0010467	biological process	gene expression
FA VS FOA	3	GO:0044444	cellular component	cytoplasmic part
FA VS FOA	3	GO:0032991	cellular component	macromolecular complex
FA VS FOA	2	GO:0016705	molecular function	oxidoreductase activity, acting on paired donors, with incorporation or reduction of molecular oxygen
FA VS FOA	2	GO:0009539	cellular component	photosystem II reaction center
FA VS FOA	2	GO:0020037	molecular function	heme binding
FA VS FOA	2	GO:0009523	cellular component	photosystem II
FA VS FOA	2	GO:0071702	biological process	organic substance transport
FA VS FOA	2	GO:0010181	molecular function	FMN binding
FA VS FOA	2	GO:0009521	cellular component	photosystem
FA VS FOA	2	GO:0005506	molecular function	iron ion binding
FA VS FOA	2	GO:0009579	cellular component	thylakoid
FA VS FOA	2	GO:0044436	cellular component	thylakoid part
FA VS FOA	2	GO:0034357	cellular component	photosynthetic membrane
FA VS FOA	2	GO:0015979	biological process	photosynthesis
FA VS FOA	2	GO:0016788	molecular function	hydrolase activity, acting on ester bonds
FA VS FOA	2	GO:0016874	molecular function	ligase activity
FA VS FOA	2	GO:0016820	molecular function	hydrolase activity, acting on acid anhydrides, catalyzing transmembrane movement of substances
FA VS FOA	2	GO:0042398	biological process	cellular modified amino acid biosynthetic process
FA VS FOA	2	GO:0006575	biological process	cellular modified amino acid metabolic process
FA VS FOA	2	GO:0050896	biological process	response to stimulus
FA VS FOA	2	GO:0051188	biological process	cofactor biosynthetic process
FA VS FOA	2	GO:0016879	molecular function	ligase activity, forming carbon-nitrogen bonds
FA VS FOA	2	GO:0046914	molecular function	transition metal ion binding
FA VS FOA	2	GO:0051186	biological process	cofactor metabolic process
FA VS FOA	2	GO:0005515	molecular function	protein binding
FA VS FOA	2	GO:0016829	molecular function	lyase activity
FA VS FOA	2	GO:0060255	biological process	regulation of macromolecule metabolic process
FA VS FOA	2	GO:0010468	biological process	regulation of gene expression
FA VS FOA	2	GO:0009108	biological process	coenzyme biosynthetic process
FA VS FOA	2	GO:0019222	biological process	regulation of metabolic process
FA VS FOA	2	GO:1901607	biological process	alpha-amino acid biosynthetic process
FA VS FOA	2	GO:0008652	biological process	cellular amino acid biosynthetic process
FA VS FOA	2	GO:0043231	cellular component	intracellular membrane-bounded organelle
FA VS FOA	2	GO:0043227	cellular component	membrane-bounded organelle
FA VS FOA	2	GO:1901605	biological process	alpha-amino acid metabolic process
FA VS FOA	2	GO:0016070	biological process	RNA metabolic process
FA VS FOA	2	GO:0018130	biological process	heterocycle biosynthetic process
FA VS FOA	2	GO:0065007	biological process	biological regulation
FA VS FOA	2	GO:0006732	biological process	coenzyme metabolic process
FA VS FOA	2	GO:0050789	biological process	regulation of biological process
FA VS FOA	2	GO:0006520	biological process	cellular amino acid metabolic process
FA VS FOA	2	GO:0016043	biological process	cellular component organization
FA VS FOA	2	GO:0019438	biological process	aromatic compound biosynthetic process
FA VS FOA	2	GO:0090304	biological process	nucleic acid metabolic process
FA VS FOA	2	GO:1901362	biological process	organic cyclic compound biosynthetic process
FA VS FOA	2	GO:0071840	biological process	cellular component organization or biogenesis
FA VS FOA	2	GO:0098796	cellular component	membrane protein complex
FA VS FOA	2	GO:0044260	biological process	cellular macromolecule metabolic process
FA VS FOA	2	GO:0006139	biological process	nucleobase-containing compound metabolic process
FA VS FOA	2	GO:0043234	cellular component	protein complex
FA VS FOA	2	GO:0005739	cellular component	mitochondrion
FA VS FOA	2	GO:0003676	molecular function	nucleic acid binding
FA VS FOA	1	GO:0015889	biological process	cobalamin transport
FA VS FOA	1	GO:0051180	biological process	vitamin transport
FA VS FOA	1	GO:0050660	molecular function	flavin adenine dinucleotide binding
FA VS FOA	1	GO:0004066	molecular function	asparagine synthase (glutamine-hydrolyzing) activity
FA VS FOA	1	GO:0006528	biological process	asparagine metabolic process
FA VS FOA	1	GO:0006529	biological process	asparagine biosynthetic process
FA VS FOA	1	GO:0005179	molecular function	hormone activity
FA VS FOA	1	GO:0016301	molecular function	kinase activity
FA VS FOA	1	GO:0019842	molecular function	vitamin binding
FA VS FOA	1	GO:0071705	biological process	nitrogen compound transport
FA VS FOA	1	GO:0051260	biological process	protein homooligomerization
FA VS FOA	1	GO:0016773	molecular function	phosphotransferase activity, alcohol group as acceptor
FA VS FOA	1	GO:0072330	biological process	monocarboxylic acid biosynthetic process
FA VS FOA	1	GO:0004592	molecular function	pantoate-beta-alanine ligase activity
FA VS FOA	1	GO:0000975	molecular function	regulatory region DNA binding
FA VS FOA	1	GO:0000976	molecular function	transcription regulatory region sequence-specific DNA binding
FA VS FOA	1	GO:0001067	molecular function	regulatory region nucleic acid binding
FA VS FOA	1	GO:0032922	biological process	circadian regulation of gene expression
FA VS FOA	1	GO:0044212	molecular function	transcription regulatory region DNA binding
FA VS FOA	1	GO:0004872	molecular function	receptor activity
FA VS FOA	1	GO:0032501	biological process	multicellular organismal process
FA VS FOA	1	GO:0016830	molecular function	carbon-carbon lyase activity
FA VS FOA	1	GO:0004672	molecular function	protein kinase activity
FA VS FOA	1	GO:0032787	biological process	monocarboxylic acid metabolic process
FA VS FOA	1	GO:0030599	molecular function	pectinesterase activity
FA VS FOA	1	GO:0042545	biological process	cell wall modification
FA VS FOA	1	GO:0015939	biological process	pantothenate metabolic process
FA VS FOA	1	GO:0015940	biological process	pantothenate biosynthetic process
FA VS FOA	1	GO:1990837	molecular function	sequence-specific double-stranded DNA binding
FA VS FOA	1	GO:0038023	molecular function	signaling receptor activity
FA VS FOA	1	GO:0005102	molecular function	receptor binding
FA VS FOA	1	GO:0098542	biological process	defense response to other organism
FA VS FOA	1	GO:0033036	biological process	macromolecule localization
FA VS FOA	1	GO:0005576	cellular component	extracellular region
FA VS FOA	1	GO:0008033	biological process	tRNA processing
FA VS FOA	1	GO:0006766	biological process	vitamin metabolic process
FA VS FOA	1	GO:0006767	biological process	water-soluble vitamin metabolic process
FA VS FOA	1	GO:0009110	biological process	vitamin biosynthetic process
FA VS FOA	1	GO:0042364	biological process	water-soluble vitamin biosynthetic process
FA VS FOA	1	GO:0004673	molecular function	protein histidine kinase activity
FA VS FOA	1	GO:0016775	molecular function	phosphotransferase activity, nitrogenous group as acceptor
FA VS FOA	1	GO:0004408	molecular function	holocytochrome-c synthase activity
FA VS FOA	1	GO:0051259	biological process	protein oligomerization
FA VS FOA	1	GO:0022804	molecular function	active transmembrane transporter activity
FA VS FOA	1	GO:0009605	biological process	response to external stimulus
FA VS FOA	1	GO:0005524	molecular function	ATP binding
FA VS FOA	1	GO:0016831	molecular function	carboxy-lyase activity
FA VS FOA	1	GO:0016884	molecular function	carbon-nitrogen ligase activity, with glutamine as amido-N-donor
FA VS FOA	1	GO:0032559	molecular function	adenyl ribonucleotide binding
FA VS FOA	1	GO:0030554	molecular function	adenyl nucleotide binding
FA VS FOA	1	GO:0043207	biological process	response to external biotic stimulus
FA VS FOA	1	GO:0051707	biological process	response to other organism
FA VS FOA	1	GO:0016645	molecular function	oxidoreductase activity, acting on the CH-NH group of donors
FA VS FOA	1	GO:0009607	biological process	response to biotic stimulus
FA VS FOA	1	GO:0044707	biological process	single-multicellular organism process
FA VS FOA	1	GO:0006399	biological process	tRNA metabolic process
FA VS FOA	1	GO:0009617	biological process	response to bacterium
FA VS FOA	1	GO:0042742	biological process	defense response to bacterium
FA VS FOA	1	GO:0043412	biological process	macromolecule modification
FA VS FOA	1	GO:0034470	biological process	ncRNA processing
FA VS FOA	1	GO:0000155	molecular function	phosphorelay sensor kinase activity
FA VS FOA	1	GO:0007623	biological process	circadian rhythm
FA VS FOA	1	GO:0048511	biological process	rhythmic process
FA VS FOA	1	GO:0052689	molecular function	carboxylic ester hydrolase activity
FA VS FOA	1	GO:0006952	biological process	defense response
FA VS FOA	1	GO:0016881	molecular function	acid-amino acid ligase activity
FA VS FOA	1	GO:0071555	biological process	cell wall organization
FA VS FOA	1	GO:0042623	molecular function	ATPase activity, coupled
FA VS FOA	1	GO:0034613	biological process	cellular protein localization
FA VS FOA	1	GO:0070727	biological process	cellular macromolecule localization
FA VS FOA	1	GO:0031419	molecular function	cobalamin binding
FA VS FOA	1	GO:0006886	biological process	intracellular protein transport
FA VS FOA	1	GO:0045229	biological process	external encapsulating structure organization
FA VS FOA	1	GO:0042626	molecular function	ATPase activity, coupled to transmembrane movement of substances
FA VS FOA	1	GO:0043492	molecular function	ATPase activity, coupled to movement of substances
FA VS FOA	1	GO:0006811	biological process	ion transport
FA VS FOA	1	GO:0034660	biological process	ncRNA metabolic process
FA VS FOA	1	GO:0051704	biological process	multi-organism process
FA VS FOA	1	GO:0004488	molecular function	methylenetetrahydrofolate dehydrogenase (NADP+) activity
FA VS FOA	1	GO:0009396	biological process	folic acid-containing compound biosynthetic process
FA VS FOA	1	GO:0043565	molecular function	sequence-specific DNA binding
FA VS FOA	1	GO:0008104	biological process	protein localization
FA VS FOA	1	GO:0015399	molecular function	primary active transmembrane transporter activity
FA VS FOA	1	GO:0015405	molecular function	P-P-bond-hydrolysis-driven transmembrane transporter activity
FA VS FOA	1	GO:0006760	biological process	folic acid-containing compound metabolic process
FA VS FOA	1	GO:0051641	biological process	cellular localization
FA VS FOA	1	GO:0006396	biological process	RNA processing
FA VS FOA	1	GO:0051649	biological process	establishment of localization in cell
FA VS FOA	1	GO:0015031	biological process	protein transport
FA VS FOA	1	GO:0005057	molecular function	receptor signaling protein activity
FA VS FOA	1	GO:0071554	biological process	cell wall organization or biogenesis
FA VS FOA	1	GO:0002949	biological process	tRNA threonylcarbamoyladenosine modification
FA VS FOA	1	GO:0070525	biological process	tRNA threonylcarbamoyladenosine metabolic process
FA VS FOA	1	GO:0016646	molecular function	oxidoreductase activity, acting on the CH-NH group of donors, NAD or NADP as acceptor
FA VS FOA	1	GO:0071944	cellular component	cell periphery
FA VS FOA	1	GO:0046907	biological process	intracellular transport
FA VS FOA	1	GO:0035639	molecular function	purine ribonucleoside triphosphate binding
FA VS FOA	1	GO:0042559	biological process	pteridine-containing compound biosynthetic process
FA VS FOA	1	GO:0001883	molecular function	purine nucleoside binding
FA VS FOA	1	GO:0032549	molecular function	ribonucleoside binding
FA VS FOA	1	GO:0032550	molecular function	purine ribonucleoside binding
FA VS FOA	1	GO:0032555	molecular function	purine ribonucleotide binding
FA VS FOA	1	GO:0017076	molecular function	purine nucleotide binding
FA VS FOA	1	GO:0042558	biological process	pteridine-containing compound metabolic process
FA VS FOA	1	GO:0001882	molecular function	nucleoside binding
FA VS FOA	1	GO:0045184	biological process	establishment of protein localization
FA VS FOA	1	GO:0030312	cellular component	external encapsulating structure
FA VS FOA	1	GO:0003690	molecular function	double-stranded DNA binding
FA VS FOA	1	GO:0005618	cellular component	cell wall
FA VS FOA	1	GO:0007165	biological process	signal transduction
FA VS FOA	1	GO:0023052	biological process	signaling
FA VS FOA	1	GO:0044700	biological process	single organism signaling
FA VS FOA	1	GO:0060089	molecular function	molecular transducer activity
FA VS FOA	1	GO:0006950	biological process	response to stress
FA VS FOA	1	GO:0009451	biological process	RNA modification
FA VS FOA	1	GO:0007154	biological process	cell communication
FA VS FOA	1	GO:0016740	molecular function	transferase activity
FA VS FOA	1	GO:0016772	molecular function	transferase activity, transferring phosphorus-containing groups
FA VS FOA	1	GO:0030001	biological process	metal ion transport
FA VS FOA	1	GO:0051716	biological process	cellular response to stimulus
FA VS FOA	1	GO:0035556	biological process	intracellular signal transduction
FA VS FOA	1	GO:0004871	molecular function	signal transducer activity
FA VS FOA	1	GO:0004518	molecular function	nuclease activity
FA VS FOA	1	GO:0019219	biological process	regulation of nucleobase-containing compound metabolic process
FA VS FOA	1	GO:0016887	molecular function	ATPase activity
FA VS FOA	1	GO:0006812	biological process	cation transport
FA VS FOA	1	GO:0000160	biological process	phosphorelay signal transduction system
FA VS FOA	1	GO:0006400	biological process	tRNA modification
FA VS FOA	1	GO:2000112	biological process	regulation of cellular macromolecule biosynthetic process
FA VS FOA	1	GO:0010556	biological process	regulation of macromolecule biosynthetic process
FA VS FOA	1	GO:0031326	biological process	regulation of cellular biosynthetic process
FA VS FOA	1	GO:0051171	biological process	regulation of nitrogen compound metabolic process
FA VS FOA	1	GO:0006355	biological process	regulation of transcription, DNA-templated
FA VS FOA	1	GO:1903506	biological process	regulation of nucleic acid-templated transcription
FA VS FOA	1	GO:0051252	biological process	regulation of RNA metabolic process
FA VS FOA	1	GO:2001141	biological process	regulation of RNA biosynthetic process
FA VS FOA	1	GO:0009889	biological process	regulation of biosynthetic process
FA VS FOA	1	GO:0080090	biological process	regulation of primary metabolic process
FA VS FOA	1	GO:0031323	biological process	regulation of cellular metabolic process
FA VS FOA	1	GO:0022607	biological process	cellular component assembly
FA VS FOA	1	GO:0050794	biological process	regulation of cellular process
FA VS FOA	1	GO:0003677	molecular function	DNA binding
FA VS FOA	1	GO:0006351	biological process	transcription, DNA-templated
FA VS FOA	1	GO:0097659	biological process	nucleic acid-templated transcription
FA VS FOA	1	GO:0032774	biological process	RNA biosynthetic process
FA VS FOA	1	GO:0044085	biological process	cellular component biogenesis
FA VS FOA	1	GO:0009067	biological process	aspartate family amino acid biosynthetic process
FA VS FOA	1	GO:0071822	biological process	protein complex subunit organization
FA VS FOA	1	GO:0009066	biological process	aspartate family amino acid metabolic process
FA VS FOA	1	GO:0017111	molecular function	nucleoside-triphosphatase activity
FA VS FOA	1	GO:0016462	molecular function	pyrophosphatase activity
FA VS FOA	1	GO:0003924	molecular function	GTPase activity
FA VS FOA	1	GO:0016846	molecular function	carbon-sulfur lyase activity
FA VS FOA	1	GO:0016818	molecular function	hydrolase activity, acting on acid anhydrides, in phosphorus-containing anhydrides
FA VS FOA	1	GO:0005525	molecular function	GTP binding
FA VS FOA	1	GO:0032561	molecular function	guanyl ribonucleotide binding
FA VS FOA	1	GO:0019001	molecular function	guanyl nucleotide binding
FA VS FOA	1	GO:0006461	biological process	protein complex assembly
FA VS FOA	1	GO:0070271	biological process	protein complex biogenesis
FA VS FOA	1	GO:0034654	biological process	nucleobase-containing compound biosynthetic process
FA VS FOA	1	GO:0043933	biological process	macromolecular complex subunit organization
FA VS FOA	1	GO:0065003	biological process	macromolecular complex assembly
FA VS FOA	1	GO:0019538	biological process	protein metabolic process
FA VS FOA	1	GO:0005198	molecular function	structural molecule activity
FA VS FOA	1	GO:0044267	biological process	cellular protein metabolic process
FA VS FOA	1	GO:0003735	molecular function	structural constituent of ribosome
FA VS FOA	1	GO:0005840	cellular component	ribosome
FA VS FOA	1	GO:0034645	biological process	cellular macromolecule biosynthetic process
FA VS FOA	1	GO:0009059	biological process	macromolecule biosynthetic process
FA VS FOA	1	GO:0043232	cellular component	intracellular non-membrane-bounded organelle
FA VS FOA	1	GO:0043228	cellular component	non-membrane-bounded organelle
FA VS FOA	1	GO:0006412	biological process	translation
FA VS FOA	1	GO:0030529	cellular component	intracellular ribonucleoprotein complex
FA VS FOA	1	GO:1990904	cellular component	ribonucleoprotein complex
FA VS FOA	1	GO:0043043	biological process	peptide biosynthetic process
FA VS FOA	1	GO:0006518	biological process	peptide metabolic process
FW VS FA	48	GO:0003674	molecular function	molecular_function
FW VS FA	42	GO:0008150	biological process	biological_process
FW VS FA	35	GO:0005488	molecular function	binding
FW VS FA	34	GO:0005575	cellular component	cellular_component
FW VS FA	33	GO:0008152	biological process	metabolic process
FW VS FA	30	GO:0009987	biological process	cellular process
FW VS FA	26	GO:0097159	molecular function	organic cyclic compound binding
FW VS FA	26	GO:1901363	molecular function	heterocyclic compound binding
FW VS FA	25	GO:0043167	molecular function	ion binding
FW VS FA	25	GO:0071704	biological process	organic substance metabolic process
FW VS FA	25	GO:0044238	biological process	primary metabolic process
FW VS FA	24	GO:0003824	molecular function	catalytic activity
FW VS FA	23	GO:0043170	biological process	macromolecule metabolic process
FW VS FA	23	GO:0044237	biological process	cellular metabolic process
FW VS FA	22	GO:0044699	biological process	single-organism process
FW VS FA	21	GO:0044260	biological process	cellular macromolecule metabolic process
FW VS FA	20	GO:0005623	cellular component	cell
FW VS FA	20	GO:0044464	cellular component	cell part
FW VS FA	19	GO:0044249	biological process	cellular biosynthetic process
FW VS FA	19	GO:1901576	biological process	organic substance biosynthetic process
FW VS FA	19	GO:0009058	biological process	biosynthetic process
FW VS FA	18	GO:0005622	cellular component	intracellular
FW VS FA	18	GO:0044424	cellular component	intracellular part
FW VS FA	18	GO:0046483	biological process	heterocycle metabolic process
FW VS FA	18	GO:1901360	biological process	organic cyclic compound metabolic process
FW VS FA	18	GO:0006807	biological process	nitrogen compound metabolic process
FW VS FA	17	GO:0016020	cellular component	membrane
FW VS FA	17	GO:0003676	molecular function	nucleic acid binding
FW VS FA	17	GO:0090304	biological process	nucleic acid metabolic process
FW VS FA	17	GO:0006725	biological process	cellular aromatic compound metabolic process
FW VS FA	17	GO:0006139	biological process	nucleobase-containing compound metabolic process
FW VS FA	17	GO:0034641	biological process	cellular nitrogen compound metabolic process
FW VS FA	16	GO:0046872	molecular function	metal ion binding
FW VS FA	16	GO:0043169	molecular function	cation binding
FW VS FA	16	GO:0034645	biological process	cellular macromolecule biosynthetic process
FW VS FA	16	GO:0009059	biological process	macromolecule biosynthetic process
FW VS FA	16	GO:0016070	biological process	RNA metabolic process
FW VS FA	16	GO:0010467	biological process	gene expression
FW VS FA	15	GO:0046914	molecular function	transition metal ion binding
FW VS FA	15	GO:0065007	biological process	biological regulation
FW VS FA	15	GO:0018130	biological process	heterocycle biosynthetic process
FW VS FA	15	GO:1901362	biological process	organic cyclic compound biosynthetic process
FW VS FA	15	GO:0043231	cellular component	intracellular membrane-bounded organelle
FW VS FA	15	GO:0043227	cellular component	membrane-bounded organelle
FW VS FA	15	GO:0043226	cellular component	organelle
FW VS FA	15	GO:0043229	cellular component	intracellular organelle
FW VS FA	14	GO:0050794	biological process	regulation of cellular process
FW VS FA	14	GO:0005634	cellular component	nucleus
FW VS FA	14	GO:0019438	biological process	aromatic compound biosynthetic process
FW VS FA	14	GO:0050789	biological process	regulation of biological process
FW VS FA	14	GO:0034654	biological process	nucleobase-containing compound biosynthetic process
FW VS FA	14	GO:0006351	biological process	transcription, DNA-templated
FW VS FA	14	GO:0097659	biological process	nucleic acid-templated transcription
FW VS FA	14	GO:0044425	cellular component	membrane part
FW VS FA	14	GO:0003677	molecular function	DNA binding
FW VS FA	14	GO:0032774	biological process	RNA biosynthetic process
FW VS FA	14	GO:0044271	biological process	cellular nitrogen compound biosynthetic process
FW VS FA	14	GO:0044763	biological process	single-organism cellular process
FW VS FA	13	GO:0008270	molecular function	zinc ion binding
FW VS FA	13	GO:0005515	molecular function	protein binding
FW VS FA	11	GO:0001071	molecular function	nucleic acid binding transcription factor activity
FW VS FA	11	GO:0003700	molecular function	transcription factor activity, sequence-specific DNA binding
FW VS FA	11	GO:0080090	biological process	regulation of primary metabolic process
FW VS FA	11	GO:0006355	biological process	regulation of transcription, DNA-templated
FW VS FA	11	GO:1903506	biological process	regulation of nucleic acid-templated transcription
FW VS FA	11	GO:0051252	biological process	regulation of RNA metabolic process
FW VS FA	11	GO:2001141	biological process	regulation of RNA biosynthetic process
FW VS FA	11	GO:0060255	biological process	regulation of macromolecule metabolic process
FW VS FA	11	GO:0019219	biological process	regulation of nucleobase-containing compound metabolic process
FW VS FA	11	GO:2000112	biological process	regulation of cellular macromolecule biosynthetic process
FW VS FA	11	GO:0031323	biological process	regulation of cellular metabolic process
FW VS FA	11	GO:0010556	biological process	regulation of macromolecule biosynthetic process
FW VS FA	11	GO:0031326	biological process	regulation of cellular biosynthetic process
FW VS FA	11	GO:0051171	biological process	regulation of nitrogen compound metabolic process
FW VS FA	11	GO:0009889	biological process	regulation of biosynthetic process
FW VS FA	11	GO:0010468	biological process	regulation of gene expression
FW VS FA	11	GO:0019222	biological process	regulation of metabolic process
FW VS FA	11	GO:0016021	cellular component	integral component of membrane
FW VS FA	11	GO:0031224	cellular component	intrinsic component of membrane
FW VS FA	11	GO:0006810	biological process	transport
FW VS FA	11	GO:0051234	biological process	establishment of localization
FW VS FA	11	GO:0051179	biological process	localization
FW VS FA	10	GO:0000981	molecular function	RNA polymerase II transcription factor activity, sequence-specific DNA binding
FW VS FA	10	GO:0044710	biological process	single-organism metabolic process
FW VS FA	10	GO:0043168	molecular function	anion binding
FW VS FA	9	GO:0016491	molecular function	oxidoreductase activity
FW VS FA	8	GO:0050896	biological process	response to stimulus
FW VS FA	8	GO:0044765	biological process	single-organism transport
FW VS FA	8	GO:1902578	biological process	single-organism localization
FW VS FA	8	GO:0016740	molecular function	transferase activity
FW VS FA	8	GO:0016787	molecular function	hydrolase activity
FW VS FA	8	GO:0000166	molecular function	nucleotide binding
FW VS FA	8	GO:1901265	molecular function	nucleoside phosphate binding
FW VS FA	8	GO:0036094	molecular function	small molecule binding
FW VS FA	7	GO:0005215	molecular function	transporter activity
FW VS FA	7	GO:0019538	biological process	protein metabolic process
FW VS FA	6	GO:0055085	biological process	transmembrane transport
FW VS FA	6	GO:0055114	biological process	oxidation-reduction process
FW VS FA	6	GO:0022857	molecular function	transmembrane transporter activity
FW VS FA	6	GO:0097367	molecular function	carbohydrate derivative binding
FW VS FA	6	GO:0001883	molecular function	purine nucleoside binding
FW VS FA	6	GO:0032549	molecular function	ribonucleoside binding
FW VS FA	6	GO:0032550	molecular function	purine ribonucleoside binding
FW VS FA	6	GO:0032555	molecular function	purine ribonucleotide binding
FW VS FA	6	GO:0001882	molecular function	nucleoside binding
FW VS FA	6	GO:0017076	molecular function	purine nucleotide binding
FW VS FA	6	GO:0032553	molecular function	ribonucleotide binding
FW VS FA	5	GO:0003723	molecular function	RNA binding
FW VS FA	5	GO:0032559	molecular function	adenyl ribonucleotide binding
FW VS FA	5	GO:0030554	molecular function	adenyl nucleotide binding
FW VS FA	5	GO:0035639	molecular function	purine ribonucleoside triphosphate binding
FW VS FA	4	GO:0043234	cellular component	protein complex
FW VS FA	4	GO:0005576	cellular component	extracellular region
FW VS FA	4	GO:0022892	molecular function	substrate-specific transporter activity
FW VS FA	4	GO:0015075	molecular function	ion transmembrane transporter activity
FW VS FA	4	GO:0022891	molecular function	substrate-specific transmembrane transporter activity
FW VS FA	4	GO:0032991	cellular component	macromolecular complex
FW VS FA	4	GO:0007154	biological process	cell communication
FW VS FA	4	GO:0017111	molecular function	nucleoside-triphosphatase activity
FW VS FA	4	GO:0016462	molecular function	pyrophosphatase activity
FW VS FA	4	GO:0016818	molecular function	hydrolase activity, acting on acid anhydrides, in phosphorus-containing anhydrides
FW VS FA	4	GO:0016817	molecular function	hydrolase activity, acting on acid anhydrides
FW VS FA	4	GO:0016772	molecular function	transferase activity, transferring phosphorus-containing groups
FW VS FA	4	GO:0044267	biological process	cellular protein metabolic process
FW VS FA	4	GO:0051716	biological process	cellular response to stimulus
FW VS FA	4	GO:0006629	biological process	lipid metabolic process
FW VS FA	4	GO:0005524	molecular function	ATP binding
FW VS FA	3	GO:0009521	cellular component	photosystem
FW VS FA	3	GO:0009579	cellular component	thylakoid
FW VS FA	3	GO:0044436	cellular component	thylakoid part
FW VS FA	3	GO:0034357	cellular component	photosynthetic membrane
FW VS FA	3	GO:0009523	cellular component	photosystem II
FW VS FA	3	GO:0020037	molecular function	heme binding
FW VS FA	3	GO:0046906	molecular function	tetrapyrrole binding
FW VS FA	3	GO:0015979	biological process	photosynthesis
FW VS FA	3	GO:0098796	cellular component	membrane protein complex
FW VS FA	3	GO:0016705	molecular function	oxidoreductase activity, acting on paired donors, with incorporation or reduction of molecular oxygen
FW VS FA	3	GO:0003724	molecular function	RNA helicase activity
FW VS FA	3	GO:0006950	biological process	response to stress
FW VS FA	3	GO:0006811	biological process	ion transport
FW VS FA	3	GO:0004386	molecular function	helicase activity
FW VS FA	3	GO:0004175	molecular function	endopeptidase activity
FW VS FA	3	GO:0016301	molecular function	kinase activity
FW VS FA	3	GO:0006796	biological process	phosphate-containing compound metabolic process
FW VS FA	3	GO:0006793	biological process	phosphorus metabolic process
FW VS FA	3	GO:0007165	biological process	signal transduction
FW VS FA	3	GO:0023052	biological process	signaling
FW VS FA	3	GO:0044700	biological process	single organism signaling
FW VS FA	3	GO:0016773	molecular function	phosphotransferase activity, alcohol group as acceptor
FW VS FA	3	GO:0006508	biological process	proteolysis
FW VS FA	3	GO:0070011	molecular function	peptidase activity, acting on L-amino acid peptides
FW VS FA	3	GO:0008233	molecular function	peptidase activity
FW VS FA	3	GO:0044255	biological process	cellular lipid metabolic process
FW VS FA	3	GO:0005975	biological process	carbohydrate metabolic process
FW VS FA	3	GO:0008610	biological process	lipid biosynthetic process
FW VS FA	3	GO:0044711	biological process	single-organism biosynthetic process
FW VS FA	3	GO:0048037	molecular function	cofactor binding
FW VS FA	2	GO:0000103	biological process	sulfate assimilation
FW VS FA	2	GO:0004020	molecular function	adenylylsulfate kinase activity
FW VS FA	2	GO:0005506	molecular function	iron ion binding
FW VS FA	2	GO:0042157	biological process	lipoprotein metabolic process
FW VS FA	2	GO:0098519	molecular function	nucleotide phosphatase activity, acting on free nucleotides
FW VS FA	2	GO:0008641	molecular function	small protein activating enzyme activity
FW VS FA	2	GO:0006790	biological process	sulfur compound metabolic process
FW VS FA	2	GO:0045017	biological process	glycerolipid biosynthetic process
FW VS FA	2	GO:0016877	molecular function	ligase activity, forming carbon-sulfur bonds
FW VS FA	2	GO:0007275	biological process	multicellular organismal development
FW VS FA	2	GO:0007186	biological process	G-protein coupled receptor signaling pathway
FW VS FA	2	GO:0022890	molecular function	inorganic cation transmembrane transporter activity
FW VS FA	2	GO:0090407	biological process	organophosphate biosynthetic process
FW VS FA	2	GO:0046486	biological process	glycerolipid metabolic process
FW VS FA	2	GO:0004497	molecular function	monooxygenase activity
FW VS FA	2	GO:1901575	biological process	organic substance catabolic process
FW VS FA	2	GO:0006820	biological process	anion transport
FW VS FA	2	GO:0008324	molecular function	cation transmembrane transporter activity
FW VS FA	2	GO:0006260	biological process	DNA replication
FW VS FA	2	GO:0042578	molecular function	phosphoric ester hydrolase activity
FW VS FA	2	GO:0016791	molecular function	phosphatase activity
FW VS FA	2	GO:0004871	molecular function	signal transducer activity
FW VS FA	2	GO:0008509	molecular function	anion transmembrane transporter activity
FW VS FA	2	GO:0006464	biological process	cellular protein modification process
FW VS FA	2	GO:0036211	biological process	protein modification process
FW VS FA	2	GO:0060089	molecular function	molecular transducer activity
FW VS FA	2	GO:0009056	biological process	catabolic process
FW VS FA	2	GO:0044767	biological process	single-organism developmental process
FW VS FA	2	GO:0032501	biological process	multicellular organismal process
FW VS FA	2	GO:0032502	biological process	developmental process
FW VS FA	2	GO:0043531	molecular function	ADP binding
FW VS FA	2	GO:0016874	molecular function	ligase activity
FW VS FA	2	GO:0016788	molecular function	hydrolase activity, acting on ester bonds
FW VS FA	2	GO:0044707	biological process	single-multicellular organism process
FW VS FA	2	GO:0071702	biological process	organic substance transport
FW VS FA	2	GO:0016746	molecular function	transferase activity, transferring acyl groups
FW VS FA	2	GO:0019637	biological process	organophosphate metabolic process
FW VS FA	2	GO:0016614	molecular function	oxidoreductase activity, acting on CH-OH group of donors
FW VS FA	2	GO:0016887	molecular function	ATPase activity
FW VS FA	2	GO:0043412	biological process	macromolecule modification
FW VS FA	2	GO:0050660	molecular function	flavin adenine dinucleotide binding
FW VS FA	2	GO:0003924	molecular function	GTPase activity
FW VS FA	2	GO:0006259	biological process	DNA metabolic process
FW VS FA	2	GO:0044281	biological process	small molecule metabolic process
FW VS FA	2	GO:0005525	molecular function	GTP binding
FW VS FA	2	GO:0032561	molecular function	guanyl ribonucleotide binding
FW VS FA	2	GO:0019001	molecular function	guanyl nucleotide binding
FW VS FA	2	GO:0006396	biological process	RNA processing
FW VS FA	2	GO:0050662	molecular function	coenzyme binding
FW VS FA	1	GO:0004601	molecular function	peroxidase activity
FW VS FA	1	GO:0016684	molecular function	oxidoreductase activity, acting on peroxide as acceptor
FW VS FA	1	GO:0016209	molecular function	antioxidant activity
FW VS FA	1	GO:0009539	cellular component	photosystem II reaction center
FW VS FA	1	GO:0019882	biological process	antigen processing and presentation
FW VS FA	1	GO:0001501	biological process	skeletal system development
FW VS FA	1	GO:0002062	biological process	chondrocyte differentiation
FW VS FA	1	GO:0035988	biological process	chondrocyte proliferation
FW VS FA	1	GO:0051216	biological process	cartilage development
FW VS FA	1	GO:0061448	biological process	connective tissue development
FW VS FA	1	GO:0015078	molecular function	hydrogen ion transmembrane transporter activity
FW VS FA	1	GO:0008237	molecular function	metallopeptidase activity
FW VS FA	1	GO:0006869	biological process	lipid transport
FW VS FA	1	GO:0031647	biological process	regulation of protein stability
FW VS FA	1	GO:0042301	molecular function	phosphate ion binding
FW VS FA	1	GO:0050821	biological process	protein stabilization
FW VS FA	1	GO:0031099	biological process	regeneration
FW VS FA	1	GO:0042246	biological process	tissue regeneration
FW VS FA	1	GO:0048589	biological process	developmental growth
FW VS FA	1	GO:0004222	molecular function	metalloendopeptidase activity
FW VS FA	1	GO:0004930	molecular function	G-protein coupled receptor activity
FW VS FA	1	GO:0010876	biological process	lipid localization
FW VS FA	1	GO:0048513	biological process	organ development
FW VS FA	1	GO:0007219	biological process	Notch signaling pathway
FW VS FA	1	GO:0009055	molecular function	electron carrier activity
FW VS FA	1	GO:0004096	molecular function	catalase activity
FW VS FA	1	GO:0019773	cellular component	proteasome core complex, alpha-subunit complex
FW VS FA	1	GO:0031124	biological process	mRNA 3'-end processing
FW VS FA	1	GO:0003729	molecular function	mRNA binding
FW VS FA	1	GO:0044822	molecular function	poly(A) RNA binding
FW VS FA	1	GO:0009057	biological process	macromolecule catabolic process
FW VS FA	1	GO:0031123	biological process	RNA 3'-end processing
FW VS FA	1	GO:0019867	cellular component	outer membrane
FW VS FA	1	GO:0003873	molecular function	6-phosphofructo-2-kinase activity
FW VS FA	1	GO:0006000	biological process	fructose metabolic process
FW VS FA	1	GO:0008283	biological process	cell proliferation
FW VS FA	1	GO:0008272	biological process	sulfate transport
FW VS FA	1	GO:0015116	molecular function	sulfate transmembrane transporter activity
FW VS FA	1	GO:0072348	biological process	sulfur compound transport
FW VS FA	1	GO:1901682	molecular function	sulfur compound transmembrane transporter activity
FW VS FA	1	GO:0004129	molecular function	cytochrome-c oxidase activity
FW VS FA	1	GO:0016675	molecular function	oxidoreductase activity, acting on a heme group of donors
FW VS FA	1	GO:0016676	molecular function	oxidoreductase activity, acting on a heme group of donors, oxygen as acceptor
FW VS FA	1	GO:0048731	biological process	system development
FW VS FA	1	GO:0008289	molecular function	lipid binding
FW VS FA	1	GO:0008443	molecular function	phosphofructokinase activity
FW VS FA	1	GO:0019200	molecular function	carbohydrate kinase activity
FW VS FA	1	GO:0034220	biological process	ion transmembrane transport
FW VS FA	1	GO:0015077	molecular function	monovalent inorganic cation transmembrane transporter activity
FW VS FA	1	GO:0015002	molecular function	heme-copper terminal oxidase activity
FW VS FA	1	GO:0044265	biological process	cellular macromolecule catabolic process
FW VS FA	1	GO:0005839	cellular component	proteasome core complex
FW VS FA	1	GO:0004144	molecular function	diacylglycerol O-acyltransferase activity
FW VS FA	1	GO:0016411	molecular function	acylglycerol O-acyltransferase activity
FW VS FA	1	GO:0006812	biological process	cation transport
FW VS FA	1	GO:0000502	cellular component	proteasome complex
FW VS FA	1	GO:0040007	biological process	growth
FW VS FA	1	GO:0065008	biological process	regulation of biological quality
FW VS FA	1	GO:0030170	molecular function	pyridoxal phosphate binding
FW VS FA	1	GO:0005886	cellular component	plasma membrane
FW VS FA	1	GO:0042597	cellular component	periplasmic space
FW VS FA	1	GO:0018580	molecular function	nitronate monooxygenase activity
FW VS FA	1	GO:0004888	molecular function	transmembrane signaling receptor activity
FW VS FA	1	GO:0051188	biological process	cofactor biosynthetic process
FW VS FA	1	GO:0008483	molecular function	transaminase activity
FW VS FA	1	GO:0016769	molecular function	transferase activity, transferring nitrogenous groups
FW VS FA	1	GO:0004857	molecular function	enzyme inhibitor activity
FW VS FA	1	GO:0030414	molecular function	peptidase inhibitor activity
FW VS FA	1	GO:0061134	molecular function	peptidase regulator activity
FW VS FA	1	GO:0016703	molecular function	oxidoreductase activity, acting on single donors with incorporation of molecular oxygen, incorporation of one atom of oxygen (internal monooxygenases or internal mixed function oxidases)
FW VS FA	1	GO:0006270	biological process	DNA replication initiation
FW VS FA	1	GO:0007166	biological process	cell surface receptor signaling pathway
FW VS FA	1	GO:0005179	molecular function	hormone activity
FW VS FA	1	GO:0045735	molecular function	nutrient reservoir activity
FW VS FA	1	GO:0006468	biological process	protein phosphorylation
FW VS FA	1	GO:0000990	molecular function	transcription factor activity, core RNA polymerase binding
FW VS FA	1	GO:0000996	molecular function	core DNA-dependent RNA polymerase binding promoter specificity activity
FW VS FA	1	GO:0016987	molecular function	sigma factor activity
FW VS FA	1	GO:0009888	biological process	tissue development
FW VS FA	1	GO:0004026	molecular function	alcohol O-acetyltransferase activity
FW VS FA	1	GO:0034318	molecular function	alcohol O-acyltransferase activity
FW VS FA	1	GO:0004506	molecular function	squalene monooxygenase activity
FW VS FA	1	GO:0006511	biological process	ubiquitin-dependent protein catabolic process
FW VS FA	1	GO:0019941	biological process	modification-dependent protein catabolic process
FW VS FA	1	GO:0043632	biological process	modification-dependent macromolecule catabolic process
FW VS FA	1	GO:0016413	molecular function	O-acetyltransferase activity
FW VS FA	1	GO:0015711	biological process	organic anion transport
FW VS FA	1	GO:0015849	biological process	organic acid transport
FW VS FA	1	GO:0046942	biological process	carboxylic acid transport
FW VS FA	1	GO:0006777	biological process	Mo-molybdopterin cofactor biosynthetic process
FW VS FA	1	GO:0019720	biological process	Mo-molybdopterin cofactor metabolic process
FW VS FA	1	GO:0006261	biological process	DNA-dependent DNA replication
FW VS FA	1	GO:0006505	biological process	GPI anchor metabolic process
FW VS FA	1	GO:0006955	biological process	immune response
FW VS FA	1	GO:0030001	biological process	metal ion transport
FW VS FA	1	GO:0044257	biological process	cellular protein catabolic process
FW VS FA	1	GO:0051603	biological process	proteolysis involved in cellular protein catabolic process
FW VS FA	1	GO:0031683	molecular function	G-protein beta/gamma-subunit complex binding
FW VS FA	1	GO:0016709	molecular function	oxidoreductase activity, acting on paired donors, with incorporation or reduction of molecular oxygen, NAD(P)H as one donor, and incorporation of one atom of oxygen
FW VS FA	1	GO:0051287	molecular function	NAD binding
FW VS FA	1	GO:0071944	cellular component	cell periphery
FW VS FA	1	GO:0009607	biological process	response to biotic stimulus
FW VS FA	1	GO:0044459	cellular component	plasma membrane part
FW VS FA	1	GO:0032324	biological process	molybdopterin cofactor biosynthetic process
FW VS FA	1	GO:0043545	biological process	molybdopterin cofactor metabolic process
FW VS FA	1	GO:0051189	biological process	prosthetic group metabolic process
FW VS FA	1	GO:0009405	biological process	pathogenesis
FW VS FA	1	GO:0030154	biological process	cell differentiation
FW VS FA	1	GO:0009108	biological process	coenzyme biosynthetic process
FW VS FA	1	GO:0006497	biological process	protein lipidation
FW VS FA	1	GO:0006506	biological process	GPI anchor biosynthetic process
FW VS FA	1	GO:0006661	biological process	phosphatidylinositol biosynthetic process
FW VS FA	1	GO:0042158	biological process	lipoprotein biosynthetic process
FW VS FA	1	GO:0046474	biological process	glycerophospholipid biosynthetic process
FW VS FA	1	GO:0006664	biological process	glycolipid metabolic process
FW VS FA	1	GO:0030163	biological process	protein catabolic process
FW VS FA	1	GO:0019318	biological process	hexose metabolic process
FW VS FA	1	GO:0034062	molecular function	RNA polymerase activity
FW VS FA	1	GO:0006352	biological process	DNA-templated transcription, initiation
FW VS FA	1	GO:1903509	biological process	liposaccharide metabolic process
FW VS FA	1	GO:0006066	biological process	alcohol metabolic process
FW VS FA	1	GO:0015103	molecular function	inorganic anion transmembrane transporter activity
FW VS FA	1	GO:0002376	biological process	immune system process
FW VS FA	1	GO:0006643	biological process	membrane lipid metabolic process
FW VS FA	1	GO:0051186	biological process	cofactor metabolic process
FW VS FA	1	GO:0046488	biological process	phosphatidylinositol metabolic process
FW VS FA	1	GO:0016310	biological process	phosphorylation
FW VS FA	1	GO:0009247	biological process	glycolipid biosynthetic process
FW VS FA	1	GO:0046467	biological process	membrane lipid biosynthetic process
FW VS FA	1	GO:0000988	molecular function	transcription factor activity, protein binding
FW VS FA	1	GO:0015171	molecular function	amino acid transmembrane transporter activity
FW VS FA	1	GO:0006650	biological process	glycerophospholipid metabolic process
FW VS FA	1	GO:0005996	biological process	monosaccharide metabolic process
FW VS FA	1	GO:0003333	biological process	amino acid transmembrane transport
FW VS FA	1	GO:0098656	biological process	anion transmembrane transport
FW VS FA	1	GO:1903825	biological process	organic acid transmembrane transport
FW VS FA	1	GO:1901615	biological process	organic hydroxy compound metabolic process
FW VS FA	1	GO:0005342	molecular function	organic acid transmembrane transporter activity
FW VS FA	1	GO:0008514	molecular function	organic anion transmembrane transporter activity
FW VS FA	1	GO:0046943	molecular function	carboxylic acid transmembrane transporter activity
FW VS FA	1	GO:0016407	molecular function	acetyltransferase activity
FW VS FA	1	GO:1901137	biological process	carbohydrate derivative biosynthetic process
FW VS FA	1	GO:0006865	biological process	amino acid transport
FW VS FA	1	GO:0008134	molecular function	transcription factor binding
FW VS FA	1	GO:0042060	biological process	wound healing
FW VS FA	1	GO:0009611	biological process	response to wounding
FW VS FA	1	GO:0015698	biological process	inorganic anion transport
FW VS FA	1	GO:0016701	molecular function	oxidoreductase activity, acting on single donors with incorporation of molecular oxygen
FW VS FA	1	GO:0003968	molecular function	RNA-directed RNA polymerase activity
FW VS FA	1	GO:1901135	biological process	carbohydrate derivative metabolic process
FW VS FA	1	GO:0008374	molecular function	O-acyltransferase activity
FW VS FA	1	GO:0006732	biological process	coenzyme metabolic process
FW VS FA	1	GO:0008654	biological process	phospholipid biosynthetic process
FW VS FA	1	GO:0038023	molecular function	signaling receptor activity
FW VS FA	1	GO:0016042	biological process	lipid catabolic process
FW VS FA	1	GO:0005887	cellular component	integral component of plasma membrane
FW VS FA	1	GO:0031226	cellular component	intrinsic component of plasma membrane
FW VS FA	1	GO:0071705	biological process	nitrogen compound transport
FW VS FA	1	GO:0071949	molecular function	FAD binding
FW VS FA	1	GO:0003678	molecular function	DNA helicase activity
FW VS FA	1	GO:0046148	biological process	pigment biosynthetic process
FW VS FA	1	GO:0048869	biological process	cellular developmental process
FW VS FA	1	GO:0004872	molecular function	receptor activity
FW VS FA	1	GO:0004672	molecular function	protein kinase activity
FW VS FA	1	GO:0016108	biological process	tetraterpenoid metabolic process
FW VS FA	1	GO:0016109	biological process	tetraterpenoid biosynthetic process
FW VS FA	1	GO:0016116	biological process	carotenoid metabolic process
FW VS FA	1	GO:0016117	biological process	carotenoid biosynthetic process
FW VS FA	1	GO:0006644	biological process	phospholipid metabolic process
FW VS FA	1	GO:0016747	molecular function	transferase activity, transferring acyl groups other than amino-acyl groups
FW VS FA	1	GO:0030234	molecular function	enzyme regulator activity
FW VS FA	1	GO:0009378	molecular function	four-way junction helicase activity
FW VS FA	1	GO:0032403	molecular function	protein complex binding
FW VS FA	1	GO:0016779	molecular function	nucleotidyltransferase activity
FW VS FA	1	GO:0042440	biological process	pigment metabolic process
FW VS FA	1	GO:0051704	biological process	multi-organism process
FW VS FA	1	GO:0046873	molecular function	metal ion transmembrane transporter activity
FW VS FA	1	GO:0005102	molecular function	receptor binding
FW VS FA	1	GO:0005789	cellular component	endoplasmic reticulum membrane
FW VS FA	1	GO:0042175	cellular component	nuclear outer membrane-endoplasmic reticulum membrane network
FW VS FA	1	GO:0006721	biological process	terpenoid metabolic process
FW VS FA	1	GO:0016114	biological process	terpenoid biosynthetic process
FW VS FA	1	GO:0012505	cellular component	endomembrane system
FW VS FA	1	GO:0016616	molecular function	oxidoreductase activity, acting on the CH-OH group of donors, NAD or NADP as acceptor
FW VS FA	1	GO:0044432	cellular component	endoplasmic reticulum part
FW VS FA	1	GO:0008236	molecular function	serine-type peptidase activity
FW VS FA	1	GO:0017171	molecular function	serine hydrolase activity
FW VS FA	1	GO:0048856	biological process	anatomical structure development
FW VS FA	1	GO:0044248	biological process	cellular catabolic process
FW VS FA	1	GO:0016829	molecular function	lyase activity
FW VS FA	1	GO:0006720	biological process	isoprenoid metabolic process
FW VS FA	1	GO:0008299	biological process	isoprenoid biosynthetic process
FW VS FA	1	GO:0031090	cellular component	organelle membrane
FW VS FA	1	GO:0019028	cellular component	viral capsid
FW VS FA	1	GO:0098588	cellular component	bounding membrane of organelle
FW VS FA	1	GO:0022804	molecular function	active transmembrane transporter activity
FW VS FA	1	GO:0044423	cellular component	virion part
FW VS FA	1	GO:0004252	molecular function	serine-type endopeptidase activity
FW VS FA	1	GO:0006397	biological process	mRNA processing
FW VS FA	1	GO:0044877	molecular function	macromolecular complex binding
FW VS FA	1	GO:0033036	biological process	macromolecule localization
FW VS FA	1	GO:1901566	biological process	organonitrogen compound biosynthetic process
FW VS FA	1	GO:0008168	molecular function	methyltransferase activity
FW VS FA	1	GO:0035556	biological process	intracellular signal transduction
FW VS FA	1	GO:0019012	cellular component	virion
FW VS FA	1	GO:0042626	molecular function	ATPase activity, coupled to transmembrane movement of substances
FW VS FA	1	GO:0043492	molecular function	ATPase activity, coupled to movement of substances
FW VS FA	1	GO:0016071	biological process	mRNA metabolic process
FW VS FA	1	GO:0016741	molecular function	transferase activity, transferring one-carbon groups
FW VS FA	1	GO:0005783	cellular component	endoplasmic reticulum
FW VS FA	1	GO:0098772	molecular function	molecular function regulator
FW VS FA	1	GO:0007264	biological process	small GTPase mediated signal transduction
FW VS FA	1	GO:0015399	molecular function	primary active transmembrane transporter activity
FW VS FA	1	GO:0015405	molecular function	P-P-bond-hydrolysis-driven transmembrane transporter activity
FW VS FA	1	GO:0004553	molecular function	hydrolase activity, hydrolyzing O-glycosyl compounds
FW VS FA	1	GO:0016820	molecular function	hydrolase activity, acting on acid anhydrides, catalyzing transmembrane movement of substances
FW VS FA	1	GO:0006310	biological process	DNA recombination
FW VS FA	1	GO:0016798	molecular function	hydrolase activity, acting on glycosyl bonds
FW VS FA	1	GO:0006281	biological process	DNA repair
FW VS FA	1	GO:0006974	biological process	cellular response to DNA damage stimulus
FW VS FA	1	GO:0044446	cellular component	intracellular organelle part
FW VS FA	1	GO:0044422	cellular component	organelle part
FW VS FA	1	GO:0044712	biological process	single-organism catabolic process
FW VS FA	1	GO:0033554	biological process	cellular response to stress
FW VS FA	1	GO:0042623	molecular function	ATPase activity, coupled
FW VS FA	1	GO:0044723	biological process	single-organism carbohydrate metabolic process
FW VS FA	1	GO:0008033	biological process	tRNA processing
FW VS FA	1	GO:0005737	cellular component	cytoplasm
FW VS FA	1	GO:0044444	cellular component	cytoplasmic part
FW VS FA	1	GO:1901564	biological process	organonitrogen compound metabolic process
FW VS FA	1	GO:0034470	biological process	ncRNA processing
FW VS FA	1	GO:0006399	biological process	tRNA metabolic process
FW VS FA	1	GO:0034660	biological process	ncRNA metabolic process
FA VS FW	29	GO:0008150	biological process	biological_process
FA VS FW	26	GO:0003674	molecular function	molecular_function
FA VS FW	21	GO:0044699	biological process	single-organism process
FA VS FW	21	GO:0008152	biological process	metabolic process
FA VS FW	18	GO:0003824	molecular function	catalytic activity
FA VS FW	18	GO:0009987	biological process	cellular process
FA VS FW	17	GO:0005488	molecular function	binding
FA VS FW	16	GO:0005575	cellular component	cellular_component
FA VS FW	15	GO:0071704	biological process	organic substance metabolic process
FA VS FW	14	GO:0097159	molecular function	organic cyclic compound binding
FA VS FW	14	GO:1901363	molecular function	heterocyclic compound binding
FA VS FW	14	GO:0044238	biological process	primary metabolic process
FA VS FW	12	GO:0016020	cellular component	membrane
FA VS FW	12	GO:0044763	biological process	single-organism cellular process
FA VS FW	11	GO:1902578	biological process	single-organism localization
FA VS FW	11	GO:0044765	biological process	single-organism transport
FA VS FW	11	GO:0051179	biological process	localization
FA VS FW	11	GO:0006810	biological process	transport
FA VS FW	11	GO:0051234	biological process	establishment of localization
FA VS FW	11	GO:0043167	molecular function	ion binding
FA VS FW	11	GO:0044237	biological process	cellular metabolic process
FA VS FW	11	GO:0006807	biological process	nitrogen compound metabolic process
FA VS FW	11	GO:0046483	biological process	heterocycle metabolic process
FA VS FW	11	GO:0006725	biological process	cellular aromatic compound metabolic process
FA VS FW	10	GO:0044710	biological process	single-organism metabolic process
FA VS FW	10	GO:1901360	biological process	organic cyclic compound metabolic process
FA VS FW	10	GO:0034641	biological process	cellular nitrogen compound metabolic process
FA VS FW	10	GO:0043170	biological process	macromolecule metabolic process
FA VS FW	9	GO:0009058	biological process	biosynthetic process
FA VS FW	9	GO:1901576	biological process	organic substance biosynthetic process
FA VS FW	9	GO:0044249	biological process	cellular biosynthetic process
FA VS FW	9	GO:0006139	biological process	nucleobase-containing compound metabolic process
FA VS FW	9	GO:0090304	biological process	nucleic acid metabolic process
FA VS FW	9	GO:0044260	biological process	cellular macromolecule metabolic process
FA VS FW	8	GO:0055085	biological process	transmembrane transport
FA VS FW	8	GO:0016491	molecular function	oxidoreductase activity
FA VS FW	8	GO:0055114	biological process	oxidation-reduction process
FA VS FW	8	GO:0044425	cellular component	membrane part
FA VS FW	8	GO:0016021	cellular component	integral component of membrane
FA VS FW	8	GO:0031224	cellular component	intrinsic component of membrane
FA VS FW	8	GO:0036094	molecular function	small molecule binding
FA VS FW	8	GO:0000166	molecular function	nucleotide binding
FA VS FW	8	GO:1901265	molecular function	nucleoside phosphate binding
FA VS FW	8	GO:0016070	biological process	RNA metabolic process
FA VS FW	7	GO:0043168	molecular function	anion binding
FA VS FW	7	GO:0065007	biological process	biological regulation
FA VS FW	7	GO:1901362	biological process	organic cyclic compound biosynthetic process
FA VS FW	7	GO:0018130	biological process	heterocycle biosynthetic process
FA VS FW	7	GO:0010467	biological process	gene expression
FA VS FW	6	GO:0048037	molecular function	cofactor binding
FA VS FW	6	GO:0050662	molecular function	coenzyme binding
FA VS FW	6	GO:0050789	biological process	regulation of biological process
FA VS FW	6	GO:0003677	molecular function	DNA binding
FA VS FW	6	GO:0003676	molecular function	nucleic acid binding
FA VS FW	6	GO:0044271	biological process	cellular nitrogen compound biosynthetic process
FA VS FW	6	GO:0019438	biological process	aromatic compound biosynthetic process
FA VS FW	5	GO:0006811	biological process	ion transport
FA VS FW	5	GO:0016740	molecular function	transferase activity
FA VS FW	5	GO:0019222	biological process	regulation of metabolic process
FA VS FW	5	GO:0050794	biological process	regulation of cellular process
FA VS FW	5	GO:0034645	biological process	cellular macromolecule biosynthetic process
FA VS FW	5	GO:0009059	biological process	macromolecule biosynthetic process
FA VS FW	5	GO:0034654	biological process	nucleobase-containing compound biosynthetic process
FA VS FW	5	GO:0006351	biological process	transcription, DNA-templated
FA VS FW	5	GO:0097659	biological process	nucleic acid-templated transcription
FA VS FW	5	GO:0032774	biological process	RNA biosynthetic process
FA VS FW	4	GO:0016705	molecular function	oxidoreductase activity, acting on paired donors, with incorporation or reduction of molecular oxygen
FA VS FW	4	GO:0006820	biological process	anion transport
FA VS FW	4	GO:1901564	biological process	organonitrogen compound metabolic process
FA VS FW	4	GO:0043169	molecular function	cation binding
FA VS FW	4	GO:0046872	molecular function	metal ion binding
FA VS FW	4	GO:0060255	biological process	regulation of macromolecule metabolic process
FA VS FW	4	GO:2000112	biological process	regulation of cellular macromolecule biosynthetic process
FA VS FW	4	GO:0010556	biological process	regulation of macromolecule biosynthetic process
FA VS FW	4	GO:0031326	biological process	regulation of cellular biosynthetic process
FA VS FW	4	GO:0051171	biological process	regulation of nitrogen compound metabolic process
FA VS FW	4	GO:0009889	biological process	regulation of biosynthetic process
FA VS FW	4	GO:0010468	biological process	regulation of gene expression
FA VS FW	4	GO:0050896	biological process	response to stimulus
FA VS FW	4	GO:0016787	molecular function	hydrolase activity
FA VS FW	4	GO:0080090	biological process	regulation of primary metabolic process
FA VS FW	4	GO:0019219	biological process	regulation of nucleobase-containing compound metabolic process
FA VS FW	4	GO:0031323	biological process	regulation of cellular metabolic process
FA VS FW	4	GO:0006355	biological process	regulation of transcription, DNA-templated
FA VS FW	4	GO:1903506	biological process	regulation of nucleic acid-templated transcription
FA VS FW	4	GO:0051252	biological process	regulation of RNA metabolic process
FA VS FW	4	GO:2001141	biological process	regulation of RNA biosynthetic process
FA VS FW	4	GO:0005515	molecular function	protein binding
FA VS FW	3	GO:0044711	biological process	single-organism biosynthetic process
FA VS FW	3	GO:0022857	molecular function	transmembrane transporter activity
FA VS FW	3	GO:0016772	molecular function	transferase activity, transferring phosphorus-containing groups
FA VS FW	3	GO:0005506	molecular function	iron ion binding
FA VS FW	3	GO:0020037	molecular function	heme binding
FA VS FW	3	GO:0015711	biological process	organic anion transport
FA VS FW	3	GO:0015849	biological process	organic acid transport
FA VS FW	3	GO:0046942	biological process	carboxylic acid transport
FA VS FW	3	GO:0005215	molecular function	transporter activity
FA VS FW	3	GO:0046906	molecular function	tetrapyrrole binding
FA VS FW	3	GO:0005737	cellular component	cytoplasm
FA VS FW	3	GO:0050660	molecular function	flavin adenine dinucleotide binding
FA VS FW	3	GO:0044444	cellular component	cytoplasmic part
FA VS FW	3	GO:0005975	biological process	carbohydrate metabolic process
FA VS FW	3	GO:1901566	biological process	organonitrogen compound biosynthetic process
FA VS FW	3	GO:0032553	molecular function	ribonucleotide binding
FA VS FW	3	GO:0097367	molecular function	carbohydrate derivative binding
FA VS FW	3	GO:0005623	cellular component	cell
FA VS FW	3	GO:0044464	cellular component	cell part
FA VS FW	3	GO:0046914	molecular function	transition metal ion binding
FA VS FW	3	GO:0005622	cellular component	intracellular
FA VS FW	3	GO:0019538	biological process	protein metabolic process
FA VS FW	3	GO:0044424	cellular component	intracellular part
FA VS FW	3	GO:0071702	biological process	organic substance transport
FA VS FW	3	GO:0043229	cellular component	intracellular organelle
[truncated: 1,649 more rows]
